# Supplementary material for: Effect of Honey Bee Colony Strength on Foraging Productivity and Its Application to Precision Pollination
Source: Insects. 2026 Feb 2;17(2):163. doi: 10.3390/insects17020163 (PMC12942547; doi:10.3390/insects17020163)
Supplement: Supplementary file 1 [file insects-17-00163-s001.zip]

Archive with 11 entries (9 files):
- insects-4083080-supplementary/
- insects-4083080-supplementary/Supplementary_file_S1/
- insects-4083080-supplementary/Supplementary_file_S1/almonds_2023.csv
- insects-4083080-supplementary/Supplementary_file_S1/Almonds_2024_gains.csv
- insects-4083080-supplementary/Supplementary_file_S1/almonds_2024_loss.csv
- insects-4083080-supplementary/Supplementary_file_S1/chestnut_2025.csv
- insects-4083080-supplementary/Supplementary_file_S1/README.txt
- insects-4083080-supplementary/Supplementary_file_S1/robinia_2025.csv
- insects-4083080-supplementary/Supplementary_file_S1/weather_2023.csv
- insects-4083080-supplementary/Supplementary_file_S1/weather_2024.csv
- insects-4083080-supplementary/Supplementary_file_S1/weather_2025.csv
