# Supplementary material for: Effect of Honey Bee Colony Strength on Foraging Productivity and Its Application to Precision Pollination
Source: Insects. 2026 Feb 2;17(2):163. doi: 10.3390/insects17020163 (PMC12942547; doi:10.3390/insects17020163)
Supplement: Supplementary file 1 [file insects-17-00163-s001.zip › insects-4083080-supplementary/Supplementary_file_S1/almonds_2023.csv]

local_time	hive_id	weight_kg	FOB
17/02/23 00:32	P1007	31,10	4,5
17/02/23 01:00	P1007	31,07	4,5
17/02/23 01:36	P1007	31,09	4,5
17/02/23 02:02	P1007	31,07	4,5
17/02/23 02:31	P1007	31,08	4,5
17/02/23 03:05	P1007	31,09	4,5
17/02/23 03:31	P1007	31,11	4,5
17/02/23 03:59	P1007	31,12	4,5
17/02/23 04:32	P1007	31,17	4,5
17/02/23 05:32	P1007	31,16	4,5
17/02/23 06:01	P1007	31,19	4,5
17/02/23 06:31	P1007	31,19	4,5
17/02/23 07:07	P1007	31,19	4,5
17/02/23 07:34	P1007	31,21	4,5
17/02/23 07:59	P1007	31,17	4,5
17/02/23 08:19	P1007	31,15	4,5
17/02/23 08:29	P1007	31,11	4,5
17/02/23 08:32	P1007	31,12	4,5
17/02/23 08:43	P1007	31,13	4,5
17/02/23 08:53	P1007	31,13	4,5
17/02/23 09:03	P1007	31,15	4,5
17/02/23 09:18	P1007	31,14	4,5
17/02/23 09:28	P1007	31,15	4,5
17/02/23 09:38	P1007	31,17	4,5
17/02/23 09:55	P1007	31,19	4,5
17/02/23 10:05	P1007	31,18	4,5
17/02/23 10:15	P1007	31,20	4,5
17/02/23 10:25	P1007	31,11	4,5
17/02/23 10:42	P1007	31,03	4,5
17/02/23 10:52	P1007	30,98	4,5
17/02/23 11:02	P1007	30,97	4,5
17/02/23 11:12	P1007	30,95	4,5
17/02/23 11:22	P1007	30,95	4,5
17/02/23 11:32	P1007	30,93	4,5
17/02/23 11:44	P1007	30,97	4,5
17/02/23 11:54	P1007	30,89	4,5
17/02/23 12:05	P1007	30,92	4,5
17/02/23 12:15	P1007	30,95	4,5
17/02/23 12:25	P1007	30,93	4,5
17/02/23 12:35	P1007	30,93	4,5
17/02/23 12:45	P1007	30,91	4,5
17/02/23 12:55	P1007	30,94	4,5
17/02/23 13:05	P1007	30,93	4,5
17/02/23 13:15	P1007	30,93	4,5
17/02/23 13:25	P1007	30,94	4,5
17/02/23 13:35	P1007	30,94	4,5
17/02/23 13:45	P1007	30,90	4,5
17/02/23 13:55	P1007	30,94	4,5
17/02/23 14:05	P1007	30,92	4,5
17/02/23 14:20	P1007	30,84	4,5
17/02/23 14:30	P1007	30,77	4,5
17/02/23 14:49	P1007	30,45	4,5
17/02/23 14:59	P1007	30,49	4,5
17/02/23 15:15	P1007	30,53	4,5
17/02/23 15:25	P1007	30,52	4,5
17/02/23 15:35	P1007	30,51	4,5
17/02/23 15:50	P1007	30,55	4,5
17/02/23 16:00	P1007	30,54	4,5
17/02/23 16:14	P1007	30,53	4,5
17/02/23 16:24	P1007	30,58	4,5
17/02/23 16:34	P1007	30,64	4,5
17/02/23 16:44	P1007	30,62	4,5
17/02/23 16:54	P1007	30,63	4,5
17/02/23 17:04	P1007	30,72	4,5
17/02/23 17:14	P1007	30,75	4,5
17/02/23 17:24	P1007	30,76	4,5
17/02/23 17:34	P1007	30,74	4,5
17/02/23 17:44	P1007	30,74	4,5
17/02/23 17:54	P1007	30,75	4,5
17/02/23 18:05	P1007	30,74	4,5
17/02/23 18:15	P1007	30,74	4,5
17/02/23 18:25	P1007	30,72	4,5
17/02/23 18:35	P1007	30,73	4,5
17/02/23 18:45	P1007	30,73	4,5
17/02/23 18:55	P1007	30,71	4,5
17/02/23 19:05	P1007	30,72	4,5
17/02/23 19:15	P1007	30,72	4,5
17/02/23 19:25	P1007	30,72	4,5
17/02/23 19:35	P1007	30,71	4,5
17/02/23 19:45	P1007	30,71	4,5
17/02/23 19:55	P1007	30,71	4,5
17/02/23 20:05	P1007	30,70	4,5
17/02/23 20:18	P1007	30,71	4,5
17/02/23 20:28	P1007	30,70	4,5
17/02/23 20:43	P1007	30,70	4,5
17/02/23 20:53	P1007	30,71	4,5
17/02/23 21:03	P1007	30,70	4,5
17/02/23 21:13	P1007	30,71	4,5
17/02/23 21:23	P1007	30,70	4,5
17/02/23 21:33	P1007	30,71	4,5
17/02/23 21:43	P1007	30,70	4,5
17/02/23 21:53	P1007	30,70	4,5
17/02/23 22:03	P1007	30,69	4,5
17/02/23 22:15	P1007	30,70	4,5
17/02/23 22:25	P1007	30,70	4,5
17/02/23 22:35	P1007	30,70	4,5
17/02/23 22:47	P1007	30,70	4,5
17/02/23 22:57	P1007	30,69	4,5
17/02/23 23:07	P1007	30,69	4,5
17/02/23 23:17	P1007	30,68	4,5
17/02/23 23:27	P1007	30,71	4,5
17/02/23 23:37	P1007	30,69	4,5
17/02/23 23:47	P1007	30,70	4,5
17/02/23 23:57	P1007	30,69	4,5
18/02/23 00:07	P1007	30,70	4,5
18/02/23 00:17	P1007	30,70	4,5
18/02/23 00:27	P1007	30,68	4,5
18/02/23 00:37	P1007	30,69	4,5
18/02/23 00:47	P1007	30,70	4,5
18/02/23 00:57	P1007	30,69	4,5
18/02/23 01:07	P1007	30,70	4,5
18/02/23 01:17	P1007	30,69	4,5
18/02/23 01:27	P1007	30,69	4,5
18/02/23 01:37	P1007	30,70	4,5
18/02/23 01:47	P1007	30,69	4,5
18/02/23 01:57	P1007	30,70	4,5
18/02/23 02:17	P1007	30,69	4,5
18/02/23 02:27	P1007	30,68	4,5
18/02/23 02:45	P1007	30,68	4,5
18/02/23 02:55	P1007	30,70	4,5
18/02/23 03:14	P1007	30,68	4,5
18/02/23 03:24	P1007	30,70	4,5
18/02/23 03:41	P1007	30,69	4,5
18/02/23 03:51	P1007	30,69	4,5
18/02/23 04:01	P1007	30,69	4,5
18/02/23 04:13	P1007	30,68	4,5
18/02/23 04:23	P1007	30,69	4,5
18/02/23 04:33	P1007	30,68	4,5
18/02/23 04:44	P1007	30,68	4,5
18/02/23 04:54	P1007	30,69	4,5
18/02/23 05:04	P1007	30,67	4,5
18/02/23 05:14	P1007	30,69	4,5
18/02/23 05:24	P1007	30,70	4,5
18/02/23 05:34	P1007	30,68	4,5
18/02/23 05:49	P1007	30,69	4,5
18/02/23 05:59	P1007	30,70	4,5
18/02/23 06:18	P1007	30,70	4,5
18/02/23 06:28	P1007	30,68	4,5
18/02/23 06:38	P1007	30,68	4,5
18/02/23 06:49	P1007	30,68	4,5
18/02/23 06:59	P1007	30,70	4,5
18/02/23 07:16	P1007	30,69	4,5
18/02/23 07:26	P1007	30,69	4,5
18/02/23 07:48	P1007	30,70	4,5
18/02/23 07:58	P1007	30,70	4,5
18/02/23 08:16	P1007	30,69	4,5
18/02/23 08:26	P1007	30,71	4,5
18/02/23 08:36	P1007	30,70	4,5
18/02/23 08:56	P1007	30,70	4,5
18/02/23 09:06	P1007	30,70	4,5
18/02/23 09:19	P1007	30,72	4,5
18/02/23 09:29	P1007	30,71	4,5
18/02/23 09:48	P1007	30,70	4,5
18/02/23 09:58	P1007	30,67	4,5
18/02/23 10:16	P1007	30,53	4,5
18/02/23 10:26	P1007	30,52	4,5
18/02/23 10:36	P1007	30,53	4,5
18/02/23 10:47	P1007	30,51	4,5
18/02/23 10:57	P1007	30,53	4,5
18/02/23 11:13	P1007	30,52	4,5
18/02/23 11:23	P1007	30,48	4,5
18/02/23 11:33	P1007	30,46	4,5
18/02/23 11:49	P1007	30,48	4,5
18/02/23 11:59	P1007	30,49	4,5
18/02/23 12:12	P1007	30,48	4,5
18/02/23 12:22	P1007	30,48	4,5
18/02/23 12:32	P1007	30,50	4,5
18/02/23 12:47	P1007	30,49	4,5
18/02/23 12:57	P1007	30,51	4,5
18/02/23 13:07	P1007	30,49	4,5
18/02/23 13:17	P1007	30,46	4,5
18/02/23 13:27	P1007	30,50	4,5
18/02/23 13:37	P1007	30,57	4,5
18/02/23 13:57	P1007	30,61	4,5
18/02/23 14:07	P1007	30,61	4,5
18/02/23 14:17	P1007	30,58	4,5
18/02/23 14:27	P1007	30,54	4,5
18/02/23 14:45	P1007	30,55	4,5
18/02/23 14:55	P1007	30,55	4,5
18/02/23 15:13	P1007	30,54	4,5
18/02/23 15:23	P1007	30,55	4,5
18/02/23 15:33	P1007	30,56	4,5
18/02/23 15:43	P1007	30,58	4,5
18/02/23 15:53	P1007	30,62	4,5
18/02/23 16:03	P1007	30,63	4,5
18/02/23 16:13	P1007	30,67	4,5
18/02/23 16:23	P1007	30,68	4,5
18/02/23 16:33	P1007	30,71	4,5
18/02/23 16:43	P1007	30,76	4,5
18/02/23 16:53	P1007	30,81	4,5
18/02/23 17:03	P1007	30,86	4,5
18/02/23 17:13	P1007	30,87	4,5
18/02/23 17:23	P1007	30,89	4,5
18/02/23 17:42	P1007	30,89	4,5
18/02/23 17:52	P1007	30,88	4,5
18/02/23 18:02	P1007	30,89	4,5
18/02/23 18:12	P1007	30,89	4,5
18/02/23 18:22	P1007	30,87	4,5
18/02/23 18:32	P1007	30,88	4,5
18/02/23 18:42	P1007	30,89	4,5
18/02/23 18:52	P1007	30,87	4,5
18/02/23 19:02	P1007	30,86	4,5
18/02/23 19:19	P1007	30,86	4,5
18/02/23 19:29	P1007	30,87	4,5
18/02/23 19:39	P1007	30,85	4,5
18/02/23 19:49	P1007	30,86	4,5
18/02/23 19:59	P1007	30,85	4,5
18/02/23 20:17	P1007	30,86	4,5
18/02/23 20:27	P1007	30,86	4,5
18/02/23 20:37	P1007	30,85	4,5
18/02/23 20:52	P1007	30,87	4,5
18/02/23 21:02	P1007	30,87	4,5
18/02/23 21:12	P1007	30,86	4,5
18/02/23 21:22	P1007	30,85	4,5
18/02/23 21:32	P1007	30,86	4,5
18/02/23 21:51	P1007	30,85	4,5
18/02/23 22:01	P1007	30,87	4,5
18/02/23 22:11	P1007	30,84	4,5
18/02/23 22:21	P1007	30,84	4,5
18/02/23 22:31	P1007	30,85	4,5
18/02/23 22:45	P1007	30,85	4,5
18/02/23 22:55	P1007	30,84	4,5
18/02/23 23:05	P1007	30,84	4,5
18/02/23 23:19	P1007	30,86	4,5
18/02/23 23:29	P1007	30,84	4,5
18/02/23 23:39	P1007	30,85	4,5
18/02/23 23:49	P1007	30,84	4,5
18/02/23 23:59	P1007	30,85	4,5
19/02/23 00:09	P1007	30,84	4,5
19/02/23 00:19	P1007	30,84	4,5
19/02/23 00:30	P1007	30,83	4,5
19/02/23 00:49	P1007	30,84	4,5
19/02/23 00:59	P1007	30,85	4,5
19/02/23 01:09	P1007	30,84	4,5
19/02/23 01:19	P1007	30,85	4,5
19/02/23 01:29	P1007	30,83	4,5
19/02/23 01:39	P1007	30,84	4,5
19/02/23 01:49	P1007	30,83	4,5
19/02/23 01:59	P1007	30,85	4,5
19/02/23 02:15	P1007	30,82	4,5
19/02/23 02:25	P1007	30,85	4,5
19/02/23 02:35	P1007	30,83	4,5
19/02/23 02:47	P1007	30,83	4,5
19/02/23 02:57	P1007	30,85	4,5
19/02/23 03:07	P1007	30,83	4,5
19/02/23 03:18	P1007	30,85	4,5
19/02/23 03:28	P1007	30,84	4,5
19/02/23 03:38	P1007	30,82	4,5
19/02/23 03:48	P1007	30,84	4,5
19/02/23 03:58	P1007	30,84	4,5
19/02/23 04:18	P1007	30,85	4,5
19/02/23 04:28	P1007	30,84	4,5
19/02/23 04:38	P1007	30,84	4,5
19/02/23 04:48	P1007	30,84	4,5
19/02/23 04:58	P1007	30,85	4,5
19/02/23 05:19	P1007	30,85	4,5
19/02/23 05:29	P1007	30,85	4,5
19/02/23 05:46	P1007	30,84	4,5
19/02/23 05:56	P1007	30,85	4,5
19/02/23 06:18	P1007	30,86	4,5
19/02/23 06:28	P1007	30,83	4,5
19/02/23 06:45	P1007	30,84	4,5
19/02/23 06:55	P1007	30,85	4,5
19/02/23 07:14	P1007	30,85	4,5
19/02/23 07:24	P1007	30,84	4,5
19/02/23 07:34	P1007	30,84	4,5
19/02/23 07:45	P1007	30,85	4,5
19/02/23 07:55	P1007	30,84	4,5
19/02/23 08:05	P1007	30,84	4,5
19/02/23 08:15	P1007	30,82	4,5
19/02/23 08:25	P1007	30,84	4,5
19/02/23 08:35	P1007	30,84	4,5
19/02/23 08:45	P1007	30,86	4,5
19/02/23 08:55	P1007	30,86	4,5
19/02/23 09:05	P1007	30,87	4,5
19/02/23 09:15	P1007	30,86	4,5
19/02/23 09:25	P1007	30,84	4,5
19/02/23 09:35	P1007	30,72	4,5
19/02/23 09:45	P1007	30,61	4,5
19/02/23 09:55	P1007	30,59	4,5
19/02/23 10:05	P1007	30,59	4,5
19/02/23 10:19	P1007	30,55	4,5
19/02/23 10:29	P1007	30,62	4,5
19/02/23 10:47	P1007	31,03	4,5
19/02/23 10:57	P1007	30,62	4,5
19/02/23 11:07	P1007	30,64	4,5
19/02/23 11:17	P1007	30,64	4,5
19/02/23 11:27	P1007	30,67	4,5
19/02/23 11:37	P1007	30,66	4,5
19/02/23 11:48	P1007	30,68	4,5
19/02/23 11:58	P1007	30,70	4,5
19/02/23 12:20	P1007	30,74	4,5
19/02/23 12:30	P1007	30,74	4,5
19/02/23 12:48	P1007	30,76	4,5
19/02/23 12:58	P1007	30,73	4,5
19/02/23 13:08	P1007	30,73	4,5
19/02/23 13:18	P1007	30,70	4,5
19/02/23 13:28	P1007	30,64	4,5
19/02/23 13:41	P1007	30,64	4,5
19/02/23 13:51	P1007	30,66	4,5
19/02/23 14:01	P1007	30,69	4,5
19/02/23 14:11	P1007	30,73	4,5
19/02/23 14:21	P1007	30,75	4,5
19/02/23 14:31	P1007	30,77	4,5
19/02/23 14:41	P1007	30,77	4,5
19/02/23 14:51	P1007	30,79	4,5
19/02/23 15:01	P1007	30,79	4,5
19/02/23 15:18	P1007	30,82	4,5
19/02/23 15:28	P1007	30,80	4,5
19/02/23 15:47	P1007	30,88	4,5
19/02/23 15:57	P1007	30,89	4,5
19/02/23 16:07	P1007	30,91	4,5
19/02/23 16:17	P1007	30,95	4,5
19/02/23 16:27	P1007	30,97	4,5
19/02/23 16:37	P1007	30,97	4,5
19/02/23 16:54	P1007	31,07	4,5
19/02/23 17:04	P1007	31,12	4,5
19/02/23 17:15	P1007	31,16	4,5
19/02/23 17:25	P1007	31,16	4,5
19/02/23 17:48	P1007	31,16	4,5
19/02/23 17:58	P1007	31,15	4,5
19/02/23 18:08	P1007	31,14	4,5
19/02/23 18:18	P1007	31,15	4,5
19/02/23 18:28	P1007	31,13	4,5
19/02/23 18:38	P1007	31,13	4,5
19/02/23 18:52	P1007	31,13	4,5
19/02/23 19:02	P1007	31,14	4,5
19/02/23 19:12	P1007	31,13	4,5
19/02/23 19:22	P1007	31,13	4,5
19/02/23 19:32	P1007	31,12	4,5
19/02/23 19:49	P1007	31,12	4,5
19/02/23 19:59	P1007	31,12	4,5
19/02/23 20:09	P1007	31,13	4,5
19/02/23 20:19	P1007	31,11	4,5
19/02/23 20:29	P1007	31,12	4,5
19/02/23 20:39	P1007	31,11	4,5
19/02/23 20:54	P1007	31,11	4,5
19/02/23 21:04	P1007	31,14	4,5
19/02/23 21:14	P1007	31,11	4,5
19/02/23 21:24	P1007	31,12	4,5
19/02/23 21:34	P1007	31,12	4,5
19/02/23 21:48	P1007	31,11	4,5
19/02/23 21:58	P1007	31,12	4,5
19/02/23 22:08	P1007	31,11	4,5
19/02/23 22:20	P1007	31,11	4,5
19/02/23 22:30	P1007	31,13	4,5
19/02/23 22:40	P1007	31,11	4,5
19/02/23 22:50	P1007	31,10	4,5
19/02/23 23:00	P1007	31,11	4,5
19/02/23 23:10	P1007	31,11	4,5
19/02/23 23:20	P1007	31,11	4,5
19/02/23 23:30	P1007	31,11	4,5
19/02/23 23:45	P1007	31,12	4,5
19/02/23 23:55	P1007	31,11	4,5
20/02/23 00:14	P1007	31,10	4,5
20/02/23 00:24	P1007	31,12	4,5
20/02/23 00:40	P1007	31,11	4,5
20/02/23 00:50	P1007	31,11	4,5
20/02/23 01:00	P1007	31,10	4,5
20/02/23 01:16	P1007	31,11	4,5
20/02/23 01:26	P1007	31,11	4,5
20/02/23 01:45	P1007	31,12	4,5
20/02/23 01:55	P1007	31,12	4,5
20/02/23 02:12	P1007	31,11	4,5
20/02/23 02:22	P1007	31,12	4,5
20/02/23 02:32	P1007	31,11	4,5
20/02/23 02:49	P1007	31,12	4,5
20/02/23 02:59	P1007	31,11	4,5
20/02/23 03:17	P1007	31,11	4,5
20/02/23 03:27	P1007	31,11	4,5
20/02/23 03:45	P1007	31,13	4,5
20/02/23 03:55	P1007	31,11	4,5
20/02/23 04:14	P1007	31,13	4,5
20/02/23 04:24	P1007	31,12	4,5
20/02/23 04:34	P1007	31,13	4,5
20/02/23 04:48	P1007	31,13	4,5
20/02/23 04:58	P1007	31,12	4,5
20/02/23 05:16	P1007	31,12	4,5
20/02/23 05:26	P1007	31,12	4,5
20/02/23 05:41	P1007	31,12	4,5
20/02/23 05:51	P1007	31,12	4,5
20/02/23 06:01	P1007	31,12	4,5
20/02/23 06:11	P1007	31,12	4,5
20/02/23 06:21	P1007	31,13	4,5
20/02/23 06:31	P1007	31,12	4,5
20/02/23 06:41	P1007	31,13	4,5
20/02/23 06:51	P1007	31,13	4,5
20/02/23 07:01	P1007	31,11	4,5
20/02/23 07:17	P1007	31,13	4,5
20/02/23 07:27	P1007	31,12	4,5
20/02/23 07:45	P1007	31,13	4,5
20/02/23 07:55	P1007	31,13	4,5
20/02/23 08:19	P1007	31,12	4,5
20/02/23 08:29	P1007	31,12	4,5
20/02/23 08:46	P1007	31,11	4,5
20/02/23 08:56	P1007	31,13	4,5
20/02/23 09:06	P1007	31,13	4,5
20/02/23 09:19	P1007	31,13	4,5
20/02/23 09:30	P1007	31,14	4,5
20/02/23 09:40	P1007	31,12	4,5
20/02/23 09:50	P1007	31,08	4,5
20/02/23 10:00	P1007	30,93	4,5
20/02/23 10:10	P1007	30,89	4,5
20/02/23 10:20	P1007	30,89	4,5
20/02/23 10:30	P1007	30,88	4,5
20/02/23 10:44	P1007	30,86	4,5
20/02/23 10:54	P1007	30,90	4,5
20/02/23 11:04	P1007	30,93	4,5
20/02/23 11:14	P1007	30,91	4,5
20/02/23 11:24	P1007	30,92	4,5
20/02/23 11:34	P1007	30,94	4,5
20/02/23 11:44	P1007	30,96	4,5
20/02/23 11:54	P1007	30,98	4,5
20/02/23 12:04	P1007	31,00	4,5
20/02/23 12:14	P1007	31,00	4,5
20/02/23 12:25	P1007	31,05	4,5
20/02/23 12:35	P1007	31,07	4,5
20/02/23 12:46	P1007	31,09	4,5
20/02/23 12:56	P1007	31,10	4,5
20/02/23 13:06	P1007	31,13	4,5
20/02/23 13:20	P1007	31,12	4,5
20/02/23 13:30	P1007	31,12	4,5
20/02/23 13:40	P1007	31,14	4,5
20/02/23 13:50	P1007	31,17	4,5
20/02/23 14:00	P1007	31,18	4,5
20/02/23 14:10	P1007	31,19	4,5
20/02/23 14:20	P1007	31,24	4,5
20/02/23 14:30	P1007	31,24	4,5
20/02/23 14:47	P1007	31,26	4,5
20/02/23 14:57	P1007	31,27	4,5
20/02/23 15:07	P1007	31,30	4,5
20/02/23 15:17	P1007	31,31	4,5
20/02/23 15:27	P1007	31,30	4,5
20/02/23 15:42	P1007	31,33	4,5
20/02/23 15:54	P1007	31,35	4,5
20/02/23 16:04	P1007	31,35	4,5
20/02/23 16:14	P1007	31,38	4,5
20/02/23 16:24	P1007	31,39	4,5
20/02/23 16:45	P1007	31,46	4,5
20/02/23 16:55	P1007	31,49	4,5
20/02/23 17:05	P1007	31,56	4,5
20/02/23 17:15	P1007	31,60	4,5
20/02/23 17:25	P1007	31,63	4,5
20/02/23 17:35	P1007	31,65	4,5
20/02/23 17:47	P1007	31,64	4,5
20/02/23 17:57	P1007	31,66	4,5
20/02/23 18:07	P1007	31,63	4,5
20/02/23 18:17	P1007	31,62	4,5
20/02/23 18:27	P1007	31,62	4,5
20/02/23 18:37	P1007	31,63	4,5
20/02/23 18:47	P1007	31,63	4,5
20/02/23 18:57	P1007	31,62	4,5
20/02/23 19:07	P1007	31,61	4,5
20/02/23 19:19	P1007	31,62	4,5
20/02/23 19:29	P1007	31,61	4,5
20/02/23 19:43	P1007	31,60	4,5
20/02/23 19:53	P1007	31,60	4,5
20/02/23 20:03	P1007	31,60	4,5
20/02/23 20:13	P1007	31,59	4,5
20/02/23 20:23	P1007	31,59	4,5
20/02/23 20:33	P1007	31,59	4,5
20/02/23 20:43	P1007	31,60	4,5
20/02/23 20:53	P1007	31,60	4,5
20/02/23 21:03	P1007	31,61	4,5
20/02/23 21:19	P1007	31,60	4,5
20/02/23 21:29	P1007	31,60	4,5
20/02/23 21:42	P1007	31,61	4,5
20/02/23 21:52	P1007	31,60	4,5
20/02/23 22:02	P1007	31,59	4,5
20/02/23 22:18	P1007	31,59	4,5
20/02/23 22:28	P1007	31,59	4,5
20/02/23 22:42	P1007	31,61	4,5
20/02/23 22:52	P1007	31,60	4,5
20/02/23 23:02	P1007	31,62	4,5
20/02/23 23:19	P1007	31,60	4,5
20/02/23 23:29	P1007	31,60	4,5
20/02/23 23:41	P1007	31,60	4,5
20/02/23 23:51	P1007	31,60	4,5
21/02/23 00:01	P1007	31,58	4,5
21/02/23 00:19	P1007	31,60	4,5
21/02/23 00:29	P1007	31,61	4,5
21/02/23 00:49	P1007	31,60	4,5
21/02/23 00:59	P1007	31,60	4,5
21/02/23 01:12	P1007	31,60	4,5
21/02/23 01:22	P1007	31,61	4,5
21/02/23 01:32	P1007	31,60	4,5
21/02/23 01:46	P1007	31,61	4,5
21/02/23 01:56	P1007	31,62	4,5
21/02/23 02:06	P1007	31,60	4,5
21/02/23 02:20	P1007	31,60	4,5
21/02/23 02:30	P1007	31,60	4,5
21/02/23 02:43	P1007	31,60	4,5
21/02/23 02:53	P1007	31,59	4,5
21/02/23 03:03	P1007	31,60	4,5
21/02/23 03:13	P1007	31,60	4,5
21/02/23 03:23	P1007	31,60	4,5
21/02/23 03:33	P1007	31,60	4,5
21/02/23 03:47	P1007	31,60	4,5
21/02/23 03:57	P1007	31,61	4,5
21/02/23 04:07	P1007	31,61	4,5
21/02/23 04:17	P1007	31,60	4,5
21/02/23 04:27	P1007	31,61	4,5
21/02/23 04:40	P1007	31,60	4,5
21/02/23 04:50	P1007	31,59	4,5
21/02/23 05:00	P1007	31,60	4,5
21/02/23 05:19	P1007	31,61	4,5
21/02/23 05:29	P1007	31,61	4,5
21/02/23 05:49	P1007	31,60	4,5
21/02/23 05:59	P1007	31,61	4,5
21/02/23 06:15	P1007	31,61	4,5
21/02/23 06:25	P1007	31,61	4,5
21/02/23 06:43	P1007	31,62	4,5
21/02/23 06:53	P1007	31,62	4,5
21/02/23 07:03	P1007	31,61	4,5
21/02/23 07:19	P1007	31,62	4,5
21/02/23 07:29	P1007	31,59	4,5
21/02/23 07:49	P1007	31,62	4,5
21/02/23 07:59	P1007	31,61	4,5
21/02/23 08:15	P1007	31,62	4,5
21/02/23 08:25	P1007	31,62	4,5
21/02/23 08:35	P1007	31,62	4,5
21/02/23 08:53	P1007	31,62	4,5
21/02/23 09:03	P1007	31,61	4,5
21/02/23 09:18	P1007	31,61	4,5
21/02/23 09:28	P1007	31,61	4,5
21/02/23 09:38	P1007	31,59	4,5
21/02/23 09:51	P1007	31,50	4,5
21/02/23 10:01	P1007	31,51	4,5
21/02/23 10:11	P1007	31,44	4,5
21/02/23 10:21	P1007	31,37	4,5
21/02/23 10:31	P1007	31,40	4,5
21/02/23 10:47	P1007	31,42	4,5
21/02/23 10:57	P1007	31,45	4,5
21/02/23 11:17	P1007	31,51	4,5
21/02/23 11:27	P1007	31,52	4,5
21/02/23 11:37	P1007	31,56	4,5
21/02/23 11:48	P1007	31,58	4,5
21/02/23 11:58	P1007	31,60	4,5
21/02/23 12:14	P1007	31,67	4,5
21/02/23 12:24	P1007	31,66	4,5
21/02/23 12:34	P1007	31,69	4,5
21/02/23 12:49	P1007	31,76	4,5
21/02/23 12:59	P1007	31,79	4,5
21/02/23 13:09	P1007	31,82	4,5
21/02/23 13:19	P1007	31,85	4,5
21/02/23 13:29	P1007	31,87	4,5
21/02/23 13:46	P1007	31,86	4,5
21/02/23 13:56	P1007	31,90	4,5
21/02/23 14:06	P1007	31,95	4,5
21/02/23 14:16	P1007	31,96	4,5
21/02/23 14:26	P1007	31,95	4,5
21/02/23 14:36	P1007	31,99	4,5
21/02/23 14:54	P1007	31,92	4,5
21/02/23 15:04	P1007	32,04	4,5
21/02/23 15:14	P1007	32,14	4,5
21/02/23 15:24	P1007	32,14	4,5
21/02/23 15:34	P1007	32,05	4,5
21/02/23 15:44	P1007	32,08	4,5
21/02/23 15:54	P1007	31,95	4,5
21/02/23 16:04	P1007	31,86	4,5
21/02/23 16:19	P1007	31,97	4,5
21/02/23 16:29	P1007	32,05	4,5
21/02/23 16:39	P1007	32,07	4,5
21/02/23 16:49	P1007	32,07	4,5
21/02/23 16:59	P1007	32,02	4,5
21/02/23 17:09	P1007	32,03	4,5
21/02/23 17:19	P1007	32,01	4,5
21/02/23 17:30	P1007	31,88	4,5
21/02/23 17:45	P1007	32,03	4,5
21/02/23 17:55	P1007	32,05	4,5
21/02/23 18:05	P1007	31,96	4,5
21/02/23 18:18	P1007	31,91	4,5
21/02/23 18:28	P1007	31,99	4,5
21/02/23 18:38	P1007	32,02	4,5
21/02/23 18:51	P1007	32,02	4,5
21/02/23 19:01	P1007	31,99	4,5
21/02/23 19:11	P1007	31,99	4,5
21/02/23 19:21	P1007	32,01	4,5
21/02/23 19:31	P1007	32,00	4,5
21/02/23 19:44	P1007	31,97	4,5
21/02/23 19:54	P1007	31,97	4,5
21/02/23 20:04	P1007	31,87	4,5
21/02/23 20:23	P1007	31,96	4,5
21/02/23 20:33	P1007	31,95	4,5
21/02/23 20:50	P1007	31,92	4,5
21/02/23 21:00	P1007	31,95	4,5
21/02/23 21:10	P1007	31,95	4,5
21/02/23 21:24	P1007	31,97	4,5
21/02/23 21:34	P1007	31,96	4,5
21/02/23 21:48	P1007	31,97	4,5
21/02/23 21:58	P1007	31,97	4,5
21/02/23 22:16	P1007	31,92	4,5
21/02/23 22:26	P1007	31,89	4,5
21/02/23 22:48	P1007	31,90	4,5
21/02/23 22:58	P1007	31,92	4,5
21/02/23 23:08	P1007	31,92	4,5
21/02/23 23:18	P1007	31,94	4,5
21/02/23 23:28	P1007	31,76	4,5
21/02/23 23:44	P1007	31,95	4,5
21/02/23 23:54	P1007	31,93	4,5
22/02/23 00:11	P1007	31,91	4,5
22/02/23 00:21	P1007	31,91	4,5
22/02/23 00:31	P1007	31,93	4,5
22/02/23 00:47	P1007	31,92	4,5
22/02/23 00:57	P1007	31,93	4,5
22/02/23 01:07	P1007	31,89	4,5
22/02/23 01:17	P1007	31,90	4,5
22/02/23 01:27	P1007	31,89	4,5
22/02/23 01:37	P1007	31,91	4,5
22/02/23 01:50	P1007	31,88	4,5
22/02/23 02:00	P1007	31,91	4,5
22/02/23 02:19	P1007	31,90	4,5
22/02/23 02:29	P1007	31,88	4,5
22/02/23 02:42	P1007	31,90	4,5
22/02/23 02:52	P1007	31,90	4,5
22/02/23 03:11	P1007	31,89	4,5
22/02/23 03:21	P1007	31,85	4,5
22/02/23 03:47	P1007	31,88	4,5
22/02/23 03:58	P1007	31,89	4,5
22/02/23 04:08	P1007	31,87	4,5
22/02/23 04:18	P1007	31,89	4,5
22/02/23 04:28	P1007	31,90	4,5
22/02/23 04:51	P1007	31,88	4,5
22/02/23 05:01	P1007	31,88	4,5
22/02/23 05:11	P1007	31,88	4,5
22/02/23 05:21	P1007	31,88	4,5
22/02/23 05:31	P1007	31,87	4,5
22/02/23 05:50	P1007	31,88	4,5
22/02/23 06:00	P1007	31,88	4,5
22/02/23 06:21	P1007	31,88	4,5
22/02/23 06:31	P1007	31,87	4,5
22/02/23 06:47	P1007	31,89	4,5
22/02/23 06:57	P1007	31,88	4,5
22/02/23 07:07	P1007	31,87	4,5
22/02/23 07:17	P1007	31,87	4,5
22/02/23 07:27	P1007	31,87	4,5
22/02/23 07:37	P1007	31,89	4,5
22/02/23 07:48	P1007	31,88	4,5
22/02/23 07:58	P1007	31,89	4,5
22/02/23 08:22	P1007	31,89	4,5
22/02/23 08:32	P1007	31,90	4,5
22/02/23 08:42	P1007	31,90	4,5
22/02/23 08:52	P1007	31,89	4,5
22/02/23 09:02	P1007	31,89	4,5
22/02/23 09:16	P1007	31,88	4,5
22/02/23 09:26	P1007	31,88	4,5
22/02/23 09:36	P1007	31,87	4,5
22/02/23 09:46	P1007	31,85	4,5
22/02/23 09:56	P1007	31,87	4,5
22/02/23 10:22	P1007	31,85	4,5
22/02/23 10:32	P1007	31,87	4,5
22/02/23 10:45	P1007	31,86	4,5
22/02/23 10:55	P1007	31,89	4,5
22/02/23 11:14	P1007	31,84	4,5
22/02/23 11:24	P1007	31,84	4,5
22/02/23 11:34	P1007	31,85	4,5
22/02/23 11:44	P1007	31,87	4,5
22/02/23 11:54	P1007	31,84	4,5
22/02/23 12:04	P1007	31,83	4,5
22/02/23 12:14	P1007	31,83	4,5
22/02/23 12:24	P1007	31,82	4,5
22/02/23 12:34	P1007	31,85	4,5
22/02/23 12:52	P1007	31,81	4,5
22/02/23 13:02	P1007	31,76	4,5
22/02/23 13:16	P1007	31,82	4,5
22/02/23 13:26	P1007	31,79	4,5
22/02/23 13:36	P1007	31,67	4,5
22/02/23 13:46	P1007	31,72	4,5
22/02/23 13:56	P1007	31,78	4,5
22/02/23 14:06	P1007	31,79	4,5
22/02/23 14:19	P1007	31,64	4,5
22/02/23 14:29	P1007	31,66	4,5
22/02/23 14:48	P1007	31,84	4,5
22/02/23 14:58	P1007	31,87	4,5
22/02/23 15:08	P1007	31,88	4,5
22/02/23 15:18	P1007	31,88	4,5
22/02/23 15:28	P1007	31,82	4,5
22/02/23 15:38	P1007	31,82	4,5
22/02/23 15:48	P1007	31,58	4,5
22/02/23 15:58	P1007	31,84	4,5
22/02/23 16:18	P1007	31,85	4,5
22/02/23 16:28	P1007	31,83	4,5
22/02/23 16:38	P1007	31,77	4,5
22/02/23 16:48	P1007	31,84	4,5
22/02/23 16:58	P1007	31,81	4,5
22/02/23 17:08	P1007	31,75	4,5
22/02/23 17:21	P1007	31,76	4,5
22/02/23 17:31	P1007	31,81	4,5
22/02/23 17:42	P1007	31,81	4,5
22/02/23 17:52	P1007	31,82	4,5
22/02/23 18:02	P1007	31,80	4,5
22/02/23 18:18	P1007	31,81	4,5
22/02/23 18:28	P1007	31,80	4,5
22/02/23 18:48	P1007	31,80	4,5
22/02/23 18:58	P1007	31,81	4,5
22/02/23 19:16	P1007	31,80	4,5
22/02/23 19:26	P1007	31,81	4,5
22/02/23 19:45	P1007	31,80	4,5
22/02/23 19:55	P1007	31,79	4,5
22/02/23 20:12	P1007	31,81	4,5
22/02/23 20:22	P1007	31,79	4,5
22/02/23 20:32	P1007	31,78	4,5
22/02/23 20:46	P1007	31,80	4,5
22/02/23 20:56	P1007	31,79	4,5
22/02/23 21:06	P1007	31,79	4,5
22/02/23 21:16	P1007	31,81	4,5
22/02/23 21:26	P1007	31,79	4,5
22/02/23 21:36	P1007	31,80	4,5
22/02/23 21:46	P1007	31,79	4,5
22/02/23 21:57	P1007	31,80	4,5
22/02/23 22:07	P1007	31,80	4,5
22/02/23 22:17	P1007	31,79	4,5
22/02/23 22:27	P1007	31,81	4,5
22/02/23 22:45	P1007	31,80	4,5
22/02/23 22:55	P1007	31,81	4,5
22/02/23 23:13	P1007	31,81	4,5
22/02/23 23:23	P1007	31,78	4,5
22/02/23 23:33	P1007	31,78	4,5
22/02/23 23:44	P1007	31,78	4,5
22/02/23 23:54	P1007	31,80	4,5
23/02/23 00:04	P1007	31,80	4,5
23/02/23 00:15	P1007	31,79	4,5
23/02/23 00:25	P1007	31,80	4,5
23/02/23 00:35	P1007	31,78	4,5
23/02/23 00:45	P1007	31,79	4,5
23/02/23 00:55	P1007	31,78	4,5
23/02/23 01:13	P1007	31,79	4,5
23/02/23 01:23	P1007	31,79	4,5
23/02/23 01:33	P1007	31,80	4,5
23/02/23 01:49	P1007	31,79	4,5
23/02/23 01:59	P1007	31,80	4,5
23/02/23 02:09	P1007	31,80	4,5
23/02/23 02:19	P1007	31,78	4,5
23/02/23 02:29	P1007	31,80	4,5
23/02/23 02:41	P1007	31,79	4,5
23/02/23 02:51	P1007	31,79	4,5
23/02/23 03:11	P1007	31,79	4,5
23/02/23 03:21	P1007	31,79	4,5
23/02/23 03:31	P1007	31,79	4,5
23/02/23 03:48	P1007	31,80	4,5
23/02/23 03:58	P1007	31,80	4,5
23/02/23 04:19	P1007	31,80	4,5
23/02/23 04:29	P1007	31,79	4,5
23/02/23 04:39	P1007	31,81	4,5
23/02/23 04:49	P1007	31,79	4,5
23/02/23 04:59	P1007	31,79	4,5
23/02/23 05:19	P1007	31,79	4,5
23/02/23 05:29	P1007	31,80	4,5
23/02/23 05:39	P1007	31,79	4,5
23/02/23 05:49	P1007	31,79	4,5
23/02/23 05:59	P1007	31,78	4,5
23/02/23 06:09	P1007	31,80	4,5
23/02/23 06:19	P1007	31,80	4,5
23/02/23 06:29	P1007	31,80	4,5
23/02/23 06:43	P1007	31,80	4,5
23/02/23 06:53	P1007	31,81	4,5
23/02/23 07:13	P1007	31,81	4,5
23/02/23 07:23	P1007	31,80	4,5
23/02/23 07:33	P1007	31,80	4,5
23/02/23 07:50	P1007	31,80	4,5
23/02/23 08:00	P1007	31,82	4,5
23/02/23 08:14	P1007	31,79	4,5
23/02/23 08:24	P1007	31,80	4,5
23/02/23 08:34	P1007	31,79	4,5
23/02/23 08:45	P1007	31,80	4,5
23/02/23 08:55	P1007	31,80	4,5
23/02/23 09:11	P1007	31,81	4,5
23/02/23 09:21	P1007	31,80	4,5
23/02/23 09:31	P1007	31,80	4,5
23/02/23 09:46	P1007	31,81	4,5
23/02/23 09:56	P1007	31,81	4,5
23/02/23 10:06	P1007	31,78	4,5
23/02/23 10:19	P1007	31,80	4,5
23/02/23 10:29	P1007	33,56	4,5
23/02/23 10:39	P1007	51,37	4,5
23/02/23 10:50	P1007	11,84	4,5
23/02/23 11:00	P1007	30,99	4,5
23/02/23 11:10	P1007	31,76	4,5
23/02/23 11:20	P1007	31,77	4,5
23/02/23 11:30	P1007	31,78	4,5
23/02/23 11:40	P1007	31,78	4,5
23/02/23 11:51	P1007	31,74	4,5
23/02/23 12:01	P1007	31,69	4,5
23/02/23 12:11	P1007	31,72	4,5
23/02/23 12:21	P1007	31,69	4,5
23/02/23 12:31	P1007	31,77	4,5
23/02/23 12:41	P1007	31,71	4,5
23/02/23 12:51	P1007	31,77	4,5
23/02/23 13:01	P1007	31,79	4,5
23/02/23 13:12	P1007	31,78	4,5
23/02/23 13:22	P1007	31,76	4,5
23/02/23 13:32	P1007	31,77	4,5
23/02/23 13:47	P1007	31,76	4,5
23/02/23 13:57	P1007	31,75	4,5
23/02/23 14:07	P1007	31,73	4,5
23/02/23 14:20	P1007	31,74	4,5
23/02/23 14:30	P1007	31,78	4,5
23/02/23 14:47	P1007	31,72	4,5
23/02/23 14:57	P1007	31,72	4,5
23/02/23 15:07	P1007	31,69	4,5
23/02/23 15:17	P1007	31,73	4,5
23/02/23 15:27	P1007	31,78	4,5
23/02/23 15:37	P1007	31,75	4,5
23/02/23 15:49	P1007	31,78	4,5
23/02/23 15:59	P1007	31,76	4,5
23/02/23 16:18	P1007	31,75	4,5
23/02/23 16:28	P1007	31,78	4,5
23/02/23 16:48	P1007	31,76	4,5
23/02/23 16:58	P1007	31,75	4,5
23/02/23 17:14	P1007	31,74	4,5
23/02/23 17:24	P1007	31,76	4,5
23/02/23 17:50	P1007	31,74	4,5
23/02/23 18:00	P1007	31,75	4,5
23/02/23 18:10	P1007	31,74	4,5
23/02/23 18:20	P1007	31,73	4,5
23/02/23 18:31	P1007	31,74	4,5
23/02/23 18:41	P1007	31,73	4,5
23/02/23 18:51	P1007	31,73	4,5
23/02/23 19:01	P1007	31,74	4,5
23/02/23 19:17	P1007	31,72	4,5
23/02/23 19:27	P1007	31,72	4,5
23/02/23 19:37	P1007	31,73	4,5
23/02/23 19:47	P1007	31,74	4,5
23/02/23 19:57	P1007	31,73	4,5
23/02/23 20:07	P1007	31,74	4,5
23/02/23 20:17	P1007	31,72	4,5
23/02/23 20:27	P1007	31,72	4,5
23/02/23 20:44	P1007	31,72	4,5
23/02/23 20:54	P1007	31,72	4,5
23/02/23 21:10	P1007	31,73	4,5
23/02/23 21:20	P1007	31,73	4,5
23/02/23 21:30	P1007	31,69	4,5
23/02/23 21:49	P1007	31,72	4,5
23/02/23 21:59	P1007	31,72	4,5
23/02/23 22:14	P1007	31,72	4,5
23/02/23 22:24	P1007	31,74	4,5
23/02/23 22:34	P1007	31,70	4,5
23/02/23 22:44	P1007	31,72	4,5
23/02/23 22:54	P1007	31,72	4,5
23/02/23 23:16	P1007	31,73	4,5
23/02/23 23:26	P1007	31,70	4,5
23/02/23 23:36	P1007	31,73	4,5
23/02/23 23:48	P1007	31,71	4,5
23/02/23 23:58	P1007	31,67	4,5
24/02/23 00:15	P1007	31,75	4,5
24/02/23 00:25	P1007	31,69	4,5
24/02/23 00:35	P1007	31,72	4,5
24/02/23 00:46	P1007	31,70	4,5
24/02/23 00:56	P1007	31,72	4,5
24/02/23 01:16	P1007	31,68	4,5
24/02/23 01:26	P1007	31,71	4,5
24/02/23 01:36	P1007	31,66	4,5
24/02/23 01:50	P1007	31,77	4,5
24/02/23 02:00	P1007	31,71	4,5
24/02/23 02:13	P1007	31,70	4,5
24/02/23 02:23	P1007	31,68	4,5
24/02/23 02:33	P1007	31,76	4,5
24/02/23 02:47	P1007	31,44	4,5
24/02/23 02:57	P1007	31,69	4,5
24/02/23 03:14	P1007	31,69	4,5
24/02/23 03:24	P1007	31,74	4,5
24/02/23 03:34	P1007	31,75	4,5
24/02/23 03:44	P1007	31,73	4,5
24/02/23 03:54	P1007	31,78	4,5
24/02/23 04:13	P1007	31,77	4,5
24/02/23 04:23	P1007	31,81	4,5
24/02/23 04:33	P1007	31,81	4,5
24/02/23 04:44	P1007	31,83	4,5
24/02/23 04:54	P1007	31,79	4,5
24/02/23 05:14	P1007	31,76	4,5
24/02/23 05:24	P1007	31,80	4,5
24/02/23 05:34	P1007	31,82	4,5
24/02/23 05:46	P1007	31,85	4,5
24/02/23 05:56	P1007	31,82	4,5
24/02/23 06:06	P1007	31,90	4,5
24/02/23 06:16	P1007	31,84	4,5
24/02/23 06:26	P1007	31,85	4,5
24/02/23 06:43	P1007	31,87	4,5
24/02/23 06:53	P1007	31,81	4,5
24/02/23 07:03	P1007	31,82	4,5
24/02/23 07:14	P1007	31,66	4,5
24/02/23 07:24	P1007	31,80	4,5
24/02/23 07:34	P1007	31,82	4,5
24/02/23 07:47	P1007	31,81	4,5
24/02/23 07:57	P1007	31,81	4,5
24/02/23 08:07	P1007	31,79	4,5
24/02/23 08:22	P1007	31,81	4,5
24/02/23 08:32	P1007	31,76	4,5
24/02/23 08:50	P1007	31,78	4,5
24/02/23 09:00	P1007	31,75	4,5
24/02/23 09:10	P1007	31,81	4,5
24/02/23 09:20	P1007	31,82	4,5
24/02/23 09:30	P1007	31,76	4,5
24/02/23 09:47	P1007	31,75	4,5
24/02/23 09:57	P1007	31,74	4,5
24/02/23 10:07	P1007	31,75	4,5
24/02/23 10:17	P1007	31,70	4,5
24/02/23 10:27	P1007	31,71	4,5
24/02/23 10:46	P1007	31,80	4,5
24/02/23 10:56	P1007	31,81	4,5
24/02/23 11:14	P1007	31,84	4,5
24/02/23 11:24	P1007	31,86	4,5
24/02/23 11:34	P1007	31,81	4,5
24/02/23 11:44	P1007	31,86	4,5
24/02/23 11:54	P1007	31,89	4,5
24/02/23 12:11	P1007	31,87	4,5
24/02/23 12:21	P1007	31,86	4,5
24/02/23 12:31	P1007	31,85	4,5
24/02/23 12:47	P1007	31,86	4,5
24/02/23 12:57	P1007	31,87	4,5
24/02/23 13:15	P1007	31,90	4,5
24/02/23 13:25	P1007	31,90	4,5
24/02/23 13:45	P1007	31,87	4,5
24/02/23 13:55	P1007	31,90	4,5
24/02/23 14:05	P1007	31,89	4,5
24/02/23 14:24	P1007	31,89	4,5
24/02/23 14:34	P1007	31,90	4,5
24/02/23 14:52	P1007	31,90	4,5
24/02/23 15:02	P1007	31,93	4,5
24/02/23 15:12	P1007	31,91	4,5
24/02/23 15:22	P1007	31,95	4,5
24/02/23 15:32	P1007	31,96	4,5
24/02/23 15:50	P1007	31,96	4,5
24/02/23 16:00	P1007	31,97	4,5
24/02/23 16:10	P1007	31,98	4,5
24/02/23 16:20	P1007	31,96	4,5
24/02/23 16:30	P1007	31,97	4,5
24/02/23 16:48	P1007	32,00	4,5
24/02/23 16:59	P1007	31,99	4,5
24/02/23 17:09	P1007	31,97	4,5
24/02/23 17:19	P1007	32,00	4,5
24/02/23 17:29	P1007	31,99	4,5
24/02/23 17:39	P1007	31,99	4,5
24/02/23 17:49	P1007	32,00	4,5
24/02/23 17:59	P1007	31,98	4,5
24/02/23 18:17	P1007	31,99	4,5
24/02/23 18:27	P1007	31,98	4,5
24/02/23 18:37	P1007	32,01	4,5
24/02/23 18:47	P1007	32,01	4,5
24/02/23 18:57	P1007	32,01	4,5
24/02/23 19:14	P1007	32,02	4,5
24/02/23 19:24	P1007	32,04	4,5
24/02/23 19:34	P1007	32,03	4,5
24/02/23 19:46	P1007	32,07	4,5
24/02/23 19:56	P1007	32,06	4,5
24/02/23 20:13	P1007	32,08	4,5
24/02/23 20:23	P1007	32,08	4,5
24/02/23 20:43	P1007	32,08	4,5
24/02/23 20:53	P1007	32,13	4,5
24/02/23 21:03	P1007	32,13	4,5
24/02/23 21:18	P1007	32,13	4,5
24/02/23 21:28	P1007	32,16	4,5
24/02/23 21:49	P1007	32,16	4,5
24/02/23 21:59	P1007	32,18	4,5
24/02/23 22:09	P1007	32,18	4,5
24/02/23 22:22	P1007	32,18	4,5
24/02/23 22:32	P1007	32,19	4,5
24/02/23 22:42	P1007	32,20	4,5
24/02/23 22:52	P1007	32,20	4,5
24/02/23 23:02	P1007	32,20	4,5
24/02/23 23:19	P1007	32,19	4,5
24/02/23 23:29	P1007	32,19	4,5
24/02/23 23:39	P1007	32,21	4,5
24/02/23 23:49	P1007	32,21	4,5
24/02/23 23:59	P1007	32,18	4,5
25/02/23 00:18	P1007	32,21	4,5
25/02/23 00:28	P1007	32,22	4,5
25/02/23 00:48	P1007	32,23	4,5
25/02/23 00:58	P1007	32,26	4,5
25/02/23 01:08	P1007	32,24	4,5
25/02/23 01:18	P1007	32,23	4,5
25/02/23 01:28	P1007	32,24	4,5
25/02/23 01:47	P1007	32,24	4,5
25/02/23 01:57	P1007	32,25	4,5
25/02/23 02:16	P1007	32,27	4,5
25/02/23 02:26	P1007	32,28	4,5
25/02/23 02:36	P1007	32,29	4,5
25/02/23 02:46	P1007	32,30	4,5
25/02/23 02:56	P1007	32,30	4,5
25/02/23 03:14	P1007	32,32	4,5
25/02/23 03:24	P1007	32,32	4,5
25/02/23 03:34	P1007	32,34	4,5
25/02/23 03:44	P1007	32,33	4,5
25/02/23 03:54	P1007	32,33	4,5
25/02/23 04:04	P1007	32,33	4,5
25/02/23 04:15	P1007	32,35	4,5
25/02/23 04:25	P1007	32,34	4,5
25/02/23 04:45	P1007	32,32	4,5
25/02/23 04:55	P1007	32,32	4,5
25/02/23 05:19	P1007	32,32	4,5
25/02/23 05:29	P1007	32,32	4,5
25/02/23 05:44	P1007	32,30	4,5
25/02/23 05:54	P1007	32,30	4,5
25/02/23 06:04	P1007	32,30	4,5
25/02/23 06:15	P1007	32,29	4,5
25/02/23 06:25	P1007	32,30	4,5
25/02/23 06:35	P1007	32,30	4,5
25/02/23 06:45	P1007	32,28	4,5
25/02/23 06:55	P1007	32,28	4,5
25/02/23 07:05	P1007	32,30	4,5
25/02/23 07:15	P1007	32,26	4,5
25/02/23 07:25	P1007	32,29	4,5
25/02/23 07:35	P1007	32,26	4,5
25/02/23 07:46	P1007	32,26	4,5
25/02/23 07:56	P1007	32,25	4,5
25/02/23 08:06	P1007	32,24	4,5
25/02/23 08:16	P1007	32,26	4,5
25/02/23 08:26	P1007	32,23	4,5
25/02/23 08:36	P1007	32,21	4,5
25/02/23 08:48	P1007	32,21	4,5
25/02/23 08:58	P1007	32,21	4,5
25/02/23 09:08	P1007	32,25	4,5
25/02/23 09:18	P1007	32,23	4,5
25/02/23 09:28	P1007	32,24	4,5
25/02/23 09:38	P1007	32,23	4,5
25/02/23 09:48	P1007	32,21	4,5
25/02/23 09:58	P1007	32,21	4,5
25/02/23 10:15	P1007	32,19	4,5
25/02/23 10:25	P1007	32,16	4,5
25/02/23 10:35	P1007	32,15	4,5
25/02/23 10:47	P1007	32,18	4,5
25/02/23 10:57	P1007	32,14	4,5
25/02/23 11:12	P1007	32,14	4,5
25/02/23 11:22	P1007	32,14	4,5
25/02/23 11:33	P1007	32,12	4,5
25/02/23 11:50	P1007	32,11	4,5
25/02/23 12:00	P1007	32,14	4,5
25/02/23 12:16	P1007	32,07	4,5
25/02/23 12:26	P1007	32,11	4,5
25/02/23 12:36	P1007	32,11	4,5
25/02/23 12:46	P1007	32,10	4,5
25/02/23 12:56	P1007	32,11	4,5
25/02/23 13:06	P1007	32,10	4,5
25/02/23 13:16	P1007	32,10	4,5
25/02/23 13:26	P1007	32,08	4,5
25/02/23 13:36	P1007	32,06	4,5
25/02/23 13:46	P1007	32,05	4,5
25/02/23 13:56	P1007	32,05	4,5
25/02/23 14:06	P1007	32,05	4,5
25/02/23 14:18	P1007	32,04	4,5
25/02/23 14:28	P1007	32,02	4,5
25/02/23 14:38	P1007	32,06	4,5
25/02/23 14:50	P1007	32,02	4,5
25/02/23 15:00	P1007	32,06	4,5
25/02/23 15:17	P1007	32,07	4,5
25/02/23 15:27	P1007	32,08	4,5
25/02/23 15:46	P1007	32,17	4,5
25/02/23 15:56	P1007	32,15	4,5
25/02/23 16:06	P1007	32,15	4,5
25/02/23 16:18	P1007	32,15	4,5
25/02/23 16:28	P1007	32,17	4,5
25/02/23 16:38	P1007	32,13	4,5
25/02/23 16:48	P1007	32,15	4,5
25/02/23 16:58	P1007	32,15	4,5
25/02/23 17:20	P1007	32,16	4,5
25/02/23 17:30	P1007	32,14	4,5
25/02/23 17:40	P1007	32,12	4,5
25/02/23 17:50	P1007	32,14	4,5
25/02/23 18:00	P1007	32,15	4,5
25/02/23 18:16	P1007	32,20	4,5
25/02/23 18:26	P1007	32,19	4,5
25/02/23 18:50	P1007	32,21	4,5
25/02/23 19:00	P1007	32,22	4,5
25/02/23 19:17	P1007	32,24	4,5
25/02/23 19:27	P1007	32,22	4,5
25/02/23 19:47	P1007	32,19	4,5
25/02/23 19:57	P1007	32,18	4,5
25/02/23 20:07	P1007	32,19	4,5
25/02/23 20:22	P1007	32,22	4,5
25/02/23 20:32	P1007	32,22	4,5
25/02/23 20:45	P1007	32,24	4,5
25/02/23 20:55	P1007	32,24	4,5
25/02/23 21:17	P1007	32,25	4,5
25/02/23 21:27	P1007	32,24	4,5
25/02/23 21:47	P1007	32,25	4,5
25/02/23 21:57	P1007	32,24	4,5
25/02/23 22:19	P1007	32,22	4,5
25/02/23 22:29	P1007	32,22	4,5
25/02/23 22:48	P1007	32,21	4,5
25/02/23 22:58	P1007	32,22	4,5
25/02/23 23:08	P1007	32,21	4,5
25/02/23 23:19	P1007	32,20	4,5
25/02/23 23:29	P1007	32,25	4,5
25/02/23 23:46	P1007	32,23	4,5
25/02/23 23:56	P1007	32,24	4,5
26/02/23 00:18	P1007	32,22	4,5
26/02/23 00:28	P1007	32,23	4,5
26/02/23 00:38	P1007	32,25	4,5
26/02/23 00:48	P1007	32,24	4,5
26/02/23 00:58	P1007	32,24	4,5
26/02/23 01:16	P1007	32,24	4,5
26/02/23 01:26	P1007	32,24	4,5
26/02/23 01:36	P1007	32,24	4,5
26/02/23 01:46	P1007	32,25	4,5
26/02/23 01:56	P1007	32,26	4,5
26/02/23 02:17	P1007	32,24	4,5
26/02/23 02:27	P1007	32,23	4,5
26/02/23 02:44	P1007	32,22	4,5
26/02/23 02:54	P1007	32,23	4,5
26/02/23 03:04	P1007	32,22	4,5
26/02/23 03:18	P1007	32,21	4,5
26/02/23 03:28	P1007	32,21	4,5
26/02/23 03:38	P1007	32,22	4,5
26/02/23 03:48	P1007	32,22	4,5
26/02/23 03:58	P1007	32,21	4,5
26/02/23 04:08	P1007	32,21	4,5
26/02/23 04:18	P1007	32,20	4,5
26/02/23 04:28	P1007	32,22	4,5
26/02/23 04:41	P1007	32,24	4,5
26/02/23 04:51	P1007	32,24	4,5
26/02/23 05:01	P1007	32,23	4,5
26/02/23 05:19	P1007	32,23	4,5
26/02/23 05:29	P1007	32,23	4,5
26/02/23 05:43	P1007	32,24	4,5
26/02/23 05:53	P1007	32,22	4,5
26/02/23 06:03	P1007	32,23	4,5
26/02/23 06:13	P1007	32,23	4,5
26/02/23 06:23	P1007	32,22	4,5
26/02/23 06:41	P1007	32,22	4,5
26/02/23 06:51	P1007	32,22	4,5
26/02/23 07:01	P1007	32,22	4,5
26/02/23 07:19	P1007	32,23	4,5
26/02/23 07:29	P1007	32,21	4,5
26/02/23 07:46	P1007	32,19	4,5
26/02/23 07:56	P1007	32,20	4,5
26/02/23 08:06	P1007	32,17	4,5
26/02/23 08:17	P1007	32,15	4,5
26/02/23 08:27	P1007	32,14	4,5
26/02/23 08:37	P1007	32,09	4,5
26/02/23 08:47	P1007	32,08	4,5
26/02/23 08:57	P1007	32,07	4,5
26/02/23 09:13	P1007	32,06	4,5
26/02/23 09:23	P1007	32,03	4,5
26/02/23 09:42	P1007	32,04	4,5
26/02/23 09:52	P1007	32,06	4,5
26/02/23 10:02	P1007	32,00	4,5
26/02/23 10:18	P1007	32,04	4,5
26/02/23 10:28	P1007	32,01	4,5
26/02/23 10:50	P1007	32,03	4,5
26/02/23 11:00	P1007	31,94	4,5
26/02/23 11:10	P1007	32,02	4,5
26/02/23 11:20	P1007	31,96	4,5
26/02/23 11:30	P1007	31,97	4,5
26/02/23 11:47	P1007	32,03	4,5
26/02/23 11:57	P1007	32,01	4,5
26/02/23 12:07	P1007	31,96	4,5
26/02/23 12:17	P1007	31,79	4,5
26/02/23 12:27	P1007	31,77	4,5
26/02/23 12:46	P1007	31,84	4,5
26/02/23 12:57	P1007	31,88	4,5
26/02/23 13:07	P1007	31,86	4,5
26/02/23 13:17	P1007	31,90	4,5
26/02/23 13:27	P1007	31,91	4,5
26/02/23 13:37	P1007	31,90	4,5
26/02/23 13:48	P1007	31,93	4,5
26/02/23 13:58	P1007	31,94	4,5
26/02/23 14:18	P1007	31,94	4,5
26/02/23 14:28	P1007	31,95	4,5
26/02/23 14:38	P1007	31,92	4,5
26/02/23 14:48	P1007	31,90	4,5
26/02/23 14:58	P1007	31,94	4,5
26/02/23 15:08	P1007	31,93	4,5
26/02/23 15:22	P1007	32,00	4,5
26/02/23 15:33	P1007	31,99	4,5
26/02/23 15:45	P1007	31,97	4,5
26/02/23 15:55	P1007	31,95	4,5
26/02/23 16:12	P1007	31,98	4,5
26/02/23 16:22	P1007	32,02	4,5
26/02/23 16:32	P1007	32,01	4,5
26/02/23 16:47	P1007	31,99	4,5
26/02/23 16:57	P1007	32,00	4,5
26/02/23 17:07	P1007	32,00	4,5
26/02/23 17:19	P1007	32,00	4,5
26/02/23 17:29	P1007	31,95	4,5
26/02/23 17:42	P1007	31,96	4,5
26/02/23 17:52	P1007	31,95	4,5
26/02/23 18:02	P1007	31,95	4,5
26/02/23 18:16	P1007	31,95	4,5
26/02/23 18:26	P1007	32,00	4,5
26/02/23 18:45	P1007	31,99	4,5
26/02/23 18:55	P1007	32,06	4,5
26/02/23 19:13	P1007	31,97	4,5
26/02/23 19:23	P1007	31,99	4,5
26/02/23 19:33	P1007	32,01	4,5
26/02/23 19:47	P1007	31,99	4,5
26/02/23 19:57	P1007	32,04	4,5
26/02/23 20:17	P1007	31,98	4,5
26/02/23 20:27	P1007	31,98	4,5
26/02/23 20:45	P1007	32,01	4,5
26/02/23 20:55	P1007	31,97	4,5
26/02/23 21:05	P1007	31,96	4,5
26/02/23 21:21	P1007	32,00	4,5
26/02/23 21:31	P1007	31,99	4,5
26/02/23 21:41	P1007	32,02	4,5
26/02/23 21:51	P1007	32,00	4,5
26/02/23 22:01	P1007	32,00	4,5
26/02/23 22:17	P1007	31,99	4,5
26/02/23 22:27	P1007	32,02	4,5
26/02/23 22:37	P1007	32,02	4,5
26/02/23 22:50	P1007	32,00	4,5
26/02/23 23:00	P1007	32,05	4,5
26/02/23 23:11	P1007	31,99	4,5
26/02/23 23:21	P1007	32,04	4,5
26/02/23 23:31	P1007	32,02	4,5
26/02/23 23:50	P1007	32,02	4,5
27/02/23 00:00	P1007	31,99	4,5
27/02/23 00:10	P1007	31,96	4,5
27/02/23 00:20	P1007	31,99	4,5
27/02/23 00:30	P1007	32,04	4,5
27/02/23 00:47	P1007	31,96	4,5
27/02/23 00:57	P1007	31,96	4,5
27/02/23 01:19	P1007	31,96	4,5
27/02/23 01:29	P1007	31,98	4,5
27/02/23 01:46	P1007	31,97	4,5
27/02/23 01:56	P1007	31,96	4,5
27/02/23 02:06	P1007	31,95	4,5
27/02/23 02:18	P1007	32,03	4,5
27/02/23 02:28	P1007	32,01	4,5
27/02/23 02:47	P1007	32,00	4,5
27/02/23 02:57	P1007	32,02	4,5
27/02/23 03:16	P1007	32,03	4,5
27/02/23 03:26	P1007	31,99	4,5
27/02/23 03:43	P1007	32,05	4,5
27/02/23 03:53	P1007	32,11	4,5
27/02/23 04:03	P1007	32,06	4,5
27/02/23 04:14	P1007	32,03	4,5
27/02/23 04:24	P1007	32,10	4,5
27/02/23 04:48	P1007	32,16	4,5
27/02/23 04:58	P1007	32,21	4,5
27/02/23 05:14	P1007	32,21	4,5
27/02/23 05:24	P1007	32,22	4,5
27/02/23 05:42	P1007	32,21	4,5
27/02/23 05:52	P1007	32,19	4,5
27/02/23 06:02	P1007	32,20	4,5
27/02/23 06:17	P1007	32,17	4,5
27/02/23 06:27	P1007	32,17	4,5
27/02/23 06:37	P1007	32,17	4,5
27/02/23 06:47	P1007	32,17	4,5
27/02/23 06:57	P1007	32,17	4,5
27/02/23 07:16	P1007	32,18	4,5
27/02/23 07:26	P1007	32,15	4,5
27/02/23 07:48	P1007	32,14	4,5
27/02/23 07:58	P1007	32,13	4,5
27/02/23 08:08	P1007	32,12	4,5
27/02/23 08:18	P1007	32,11	4,5
27/02/23 08:28	P1007	32,13	4,5
27/02/23 08:38	P1007	32,09	4,5
27/02/23 08:48	P1007	32,09	4,5
27/02/23 08:58	P1007	32,03	4,5
27/02/23 09:17	P1007	32,05	4,5
27/02/23 09:27	P1007	32,11	4,5
27/02/23 09:37	P1007	32,08	4,5
27/02/23 09:49	P1007	32,03	4,5
27/02/23 09:59	P1007	32,07	4,5
27/02/23 10:09	P1007	31,93	4,5
27/02/23 10:19	P1007	32,04	4,5
27/02/23 10:29	P1007	32,01	4,5
27/02/23 10:44	P1007	32,04	4,5
27/02/23 10:54	P1007	32,03	4,5
27/02/23 11:04	P1007	32,06	4,5
27/02/23 11:14	P1007	31,95	4,5
27/02/23 11:24	P1007	31,93	4,5
27/02/23 11:34	P1007	31,87	4,5
27/02/23 11:44	P1007	31,94	4,5
27/02/23 11:54	P1007	31,89	4,5
27/02/23 12:04	P1007	31,88	4,5
27/02/23 12:22	P1007	31,93	4,5
27/02/23 12:32	P1007	31,93	4,5
27/02/23 12:44	P1007	32,08	4,5
27/02/23 12:54	P1007	32,22	4,5
27/02/23 13:04	P1007	32,20	4,5
27/02/23 13:17	P1007	32,20	4,5
27/02/23 13:27	P1007	32,22	4,5
27/02/23 13:44	P1007	32,14	4,5
27/02/23 13:54	P1007	32,20	4,5
27/02/23 14:04	P1007	32,20	4,5
27/02/23 14:18	P1007	32,07	4,5
27/02/23 14:28	P1007	32,01	4,5
27/02/23 14:47	P1007	32,12	4,5
27/02/23 14:57	P1007	32,23	4,5
27/02/23 15:16	P1007	32,18	4,5
27/02/23 15:26	P1007	32,12	4,5
27/02/23 15:36	P1007	32,11	4,5
27/02/23 15:48	P1007	32,13	4,5
27/02/23 15:58	P1007	32,10	4,5
27/02/23 16:08	P1007	32,09	4,5
27/02/23 16:19	P1007	32,13	4,5
27/02/23 16:29	P1007	32,12	4,5
27/02/23 16:46	P1007	32,09	4,5
27/02/23 16:56	P1007	32,11	4,5
27/02/23 17:06	P1007	32,21	4,5
27/02/23 17:22	P1007	32,18	4,5
27/02/23 17:32	P1007	32,18	4,5
27/02/23 17:50	P1007	32,13	4,5
27/02/23 18:00	P1007	32,16	4,5
27/02/23 18:17	P1007	32,15	4,5
27/02/23 18:27	P1007	32,10	4,5
27/02/23 18:49	P1007	32,12	4,5
27/02/23 18:59	P1007	32,09	4,5
27/02/23 19:13	P1007	32,10	4,5
27/02/23 19:23	P1007	32,14	4,5
27/02/23 19:34	P1007	32,12	4,5
27/02/23 19:47	P1007	32,16	4,5
27/02/23 19:56	P1007	32,17	4,5
27/02/23 20:17	P1007	32,15	4,5
27/02/23 20:27	P1007	32,20	4,5
27/02/23 20:52	P1007	32,22	4,5
27/02/23 21:19	P1007	32,23	4,5
27/02/23 21:29	P1007	32,22	4,5
27/02/23 21:46	P1007	32,25	4,5
27/02/23 21:56	P1007	32,26	4,5
27/02/23 22:15	P1007	32,17	4,5
27/02/23 22:25	P1007	32,18	4,5
27/02/23 22:35	P1007	32,11	4,5
27/02/23 22:48	P1007	32,13	4,5
27/02/23 22:58	P1007	32,11	4,5
27/02/23 23:14	P1007	32,18	4,5
27/02/23 23:24	P1007	32,13	4,5
27/02/23 23:34	P1007	32,15	4,5
27/02/23 23:50	P1007	32,14	4,5
28/02/23 00:00	P1007	32,12	4,5
28/02/23 00:18	P1007	32,21	4,5
28/02/23 00:29	P1007	32,30	4,5
28/02/23 00:41	P1007	32,39	4,5
28/02/23 00:51	P1007	32,49	4,5
28/02/23 01:01	P1007	32,56	4,5
28/02/23 01:16	P1007	32,72	4,5
28/02/23 01:26	P1007	32,82	4,5
28/02/23 01:45	P1007	33,03	4,5
28/02/23 01:55	P1007	33,15	4,5
28/02/23 02:05	P1007	33,22	4,5
28/02/23 02:17	P1007	33,34	4,5
28/02/23 02:27	P1007	33,45	4,5
28/02/23 02:41	P1007	33,65	4,5
28/02/23 02:51	P1007	33,78	4,5
28/02/23 03:01	P1007	33,92	4,5
28/02/23 03:17	P1007	34,13	4,5
28/02/23 03:27	P1007	34,24	4,5
28/02/23 03:37	P1007	34,33	4,5
28/02/23 03:49	P1007	34,48	4,5
28/02/23 03:59	P1007	34,60	4,5
28/02/23 04:20	P1007	34,87	4,5
28/02/23 04:30	P1007	35,04	4,5
28/02/23 04:40	P1007	35,17	4,5
28/02/23 04:50	P1007	35,32	4,5
28/02/23 05:00	P1007	35,47	4,5
28/02/23 05:10	P1007	35,64	4,5
28/02/23 05:20	P1007	35,81	4,5
28/02/23 05:30	P1007	35,99	4,5
28/02/23 05:43	P1007	36,25	4,5
28/02/23 05:53	P1007	36,46	4,5
28/02/23 06:03	P1007	36,70	4,5
28/02/23 06:17	P1007	37,00	4,5
28/02/23 06:27	P1007	37,29	4,5
28/02/23 06:37	P1007	37,55	4,5
28/02/23 06:50	P1007	37,92	4,5
28/02/23 07:00	P1007	38,23	4,5
28/02/23 07:17	P1007	38,85	4,5
28/02/23 07:27	P1007	39,25	4,5
28/02/23 07:37	P1007	39,69	4,5
28/02/23 07:48	P1007	40,18	4,5
28/02/23 07:58	P1007	40,70	4,5
28/02/23 08:08	P1007	41,27	4,5
28/02/23 08:19	P1007	42,01	4,5
28/02/23 08:29	P1007	42,73	4,5
28/02/23 08:42	P1007	43,99	4,5
28/02/23 08:52	P1007	45,04	4,5
28/02/23 09:02	P1007	46,28	4,5
28/02/23 09:18	P1007	48,42	4,5
28/02/23 09:28	P1007	50,00	4,5
28/02/23 09:46	P1007	53,00	4,5
28/02/23 09:56	P1007	54,85	4,5
28/02/23 10:06	P1007	56,51	4,5
28/02/23 10:21	P1007	59,00	4,5
28/02/23 10:31	P1007	60,79	4,5
02/03/23 16:50	P1007	32,59	4,5
02/03/23 17:00	P1007	32,59	4,5
02/03/23 17:15	P1007	32,67	4,5
02/03/23 17:25	P1007	32,67	4,5
02/03/23 17:45	P1007	32,67	4,5
02/03/23 17:55	P1007	32,65	4,5
02/03/23 18:14	P1007	32,67	4,5
02/03/23 18:24	P1007	32,70	4,5
02/03/23 18:44	P1007	32,61	4,5
02/03/23 18:54	P1007	32,59	4,5
02/03/23 19:04	P1007	32,56	4,5
02/03/23 19:22	P1007	32,60	4,5
02/03/23 19:32	P1007	32,64	4,5
02/03/23 19:42	P1007	32,63	4,5
02/03/23 19:52	P1007	32,68	4,5
02/03/23 20:02	P1007	32,63	4,5
02/03/23 20:19	P1007	32,63	4,5
02/03/23 20:29	P1007	32,64	4,5
02/03/23 20:45	P1007	32,58	4,5
02/03/23 20:55	P1007	32,62	4,5
02/03/23 21:16	P1007	32,62	4,5
02/03/23 21:26	P1007	32,60	4,5
02/03/23 21:45	P1007	32,57	4,5
02/03/23 21:55	P1007	32,60	4,5
02/03/23 22:05	P1007	32,61	4,5
02/03/23 22:15	P1007	32,58	4,5
02/03/23 22:25	P1007	32,56	4,5
02/03/23 22:49	P1007	32,59	4,5
02/03/23 22:59	P1007	32,59	4,5
02/03/23 23:16	P1007	32,64	4,5
02/03/23 23:26	P1007	32,63	4,5
02/03/23 23:36	P1007	32,64	4,5
02/03/23 23:49	P1007	32,59	4,5
02/03/23 23:59	P1007	32,60	4,5
03/03/23 00:16	P1007	32,58	4,5
03/03/23 00:26	P1007	32,61	4,5
03/03/23 00:46	P1007	32,58	4,5
03/03/23 00:56	P1007	32,60	4,5
03/03/23 01:06	P1007	32,59	4,5
03/03/23 01:19	P1007	32,57	4,5
03/03/23 01:29	P1007	32,59	4,5
03/03/23 01:48	P1007	32,61	4,5
03/03/23 01:58	P1007	32,58	4,5
03/03/23 02:08	P1007	32,61	4,5
03/03/23 02:18	P1007	32,64	4,5
03/03/23 02:28	P1007	32,57	4,5
03/03/23 02:38	P1007	32,62	4,5
03/03/23 02:49	P1007	32,62	4,5
03/03/23 02:59	P1007	32,61	4,5
03/03/23 03:19	P1007	32,55	4,5
03/03/23 03:29	P1007	32,58	4,5
03/03/23 03:42	P1007	32,56	4,5
03/03/23 03:52	P1007	32,57	4,5
03/03/23 04:02	P1007	32,57	4,5
03/03/23 04:16	P1007	32,58	4,5
03/03/23 04:27	P1007	32,56	4,5
03/03/23 04:37	P1007	32,57	4,5
03/03/23 04:47	P1007	32,58	4,5
03/03/23 04:57	P1007	32,56	4,5
03/03/23 05:12	P1007	32,61	4,5
03/03/23 05:22	P1007	32,59	4,5
03/03/23 05:32	P1007	32,60	4,5
03/03/23 05:47	P1007	32,62	4,5
03/03/23 05:57	P1007	32,60	4,5
03/03/23 06:15	P1007	32,57	4,5
03/03/23 06:25	P1007	32,57	4,5
03/03/23 06:35	P1007	32,62	4,5
03/03/23 06:49	P1007	32,62	4,5
03/03/23 06:59	P1007	32,61	4,5
03/03/23 07:17	P1007	32,52	4,5
03/03/23 07:27	P1007	32,52	4,5
03/03/23 07:37	P1007	32,46	4,5
03/03/23 07:47	P1007	32,42	4,5
03/03/23 07:57	P1007	32,37	4,5
03/03/23 08:07	P1007	32,42	4,5
03/03/23 08:20	P1007	32,38	4,5
03/03/23 08:30	P1007	32,36	4,5
03/03/23 08:54	P1007	32,35	4,5
03/03/23 09:04	P1007	32,39	4,5
03/03/23 09:21	P1007	32,38	4,5
03/03/23 09:31	P1007	32,30	4,5
03/03/23 09:47	P1007	32,31	4,5
03/03/23 09:57	P1007	32,31	4,5
03/03/23 10:15	P1007	32,31	4,5
03/03/23 10:25	P1007	32,39	4,5
03/03/23 10:35	P1007	32,46	4,5
03/03/23 10:47	P1007	32,48	4,5
03/03/23 10:57	P1007	32,49	4,5
03/03/23 11:07	P1007	32,55	4,5
03/03/23 11:25	P1007	32,64	4,5
03/03/23 11:35	P1007	32,69	4,5
03/03/23 11:49	P1007	32,80	4,5
03/03/23 11:59	P1007	32,85	4,5
03/03/23 12:10	P1007	32,90	4,5
03/03/23 12:20	P1007	33,00	4,5
03/03/23 12:30	P1007	33,07	4,5
03/03/23 12:48	P1007	33,15	4,5
03/03/23 12:58	P1007	33,25	4,5
03/03/23 13:08	P1007	33,32	4,5
03/03/23 13:18	P1007	33,38	4,5
03/03/23 13:28	P1007	33,50	4,5
03/03/23 13:38	P1007	33,51	4,5
03/03/23 13:48	P1007	33,60	4,5
03/03/23 13:58	P1007	33,68	4,5
03/03/23 14:14	P1007	33,70	4,5
03/03/23 14:24	P1007	33,75	4,5
03/03/23 14:34	P1007	33,92	4,5
03/03/23 14:47	P1007	33,99	4,5
03/03/23 14:57	P1007	34,00	4,5
03/03/23 15:07	P1007	34,05	4,5
03/03/23 15:17	P1007	34,13	4,5
03/03/23 15:27	P1007	34,09	4,5
03/03/23 15:37	P1007	34,17	4,5
03/03/23 15:52	P1007	34,28	4,5
03/03/23 16:02	P1007	34,31	4,5
03/03/23 16:12	P1007	34,26	4,5
03/03/23 16:22	P1007	34,32	4,5
03/03/23 16:32	P1007	34,37	4,5
03/03/23 16:42	P1007	34,42	4,5
03/03/23 16:52	P1007	34,48	4,5
03/03/23 17:02	P1007	34,48	4,5
03/03/23 17:15	P1007	34,57	4,5
03/03/23 17:25	P1007	34,57	4,5
03/03/23 17:44	P1007	34,82	4,5
03/03/23 17:54	P1007	34,73	4,5
03/03/23 18:04	P1007	34,79	4,5
03/03/23 18:15	P1007	34,72	4,5
03/03/23 18:25	P1007	34,74	4,5
03/03/23 18:35	P1007	34,81	4,5
03/03/23 18:50	P1007	34,70	4,5
03/03/23 19:00	P1007	34,75	4,5
03/03/23 19:19	P1007	34,74	4,5
03/03/23 19:29	P1007	34,75	4,5
03/03/23 19:39	P1007	34,70	4,5
03/03/23 19:49	P1007	34,71	4,5
03/03/23 19:59	P1007	34,65	4,5
03/03/23 20:09	P1007	34,69	4,5
03/03/23 20:21	P1007	34,64	4,5
03/03/23 20:31	P1007	34,69	4,5
03/03/23 20:41	P1007	34,66	4,5
03/03/23 20:51	P1007	34,57	4,5
03/03/23 21:01	P1007	34,69	4,5
03/03/23 21:13	P1007	34,73	4,5
03/03/23 21:23	P1007	34,67	4,5
03/03/23 21:43	P1007	34,64	4,5
03/03/23 21:53	P1007	34,67	4,5
03/03/23 22:03	P1007	34,64	4,5
03/03/23 22:21	P1007	34,56	4,5
03/03/23 22:31	P1007	34,62	4,5
03/03/23 22:47	P1007	34,71	4,5
03/03/23 22:57	P1007	34,66	4,5
03/03/23 23:11	P1007	34,62	4,5
03/03/23 23:22	P1007	34,51	4,5
03/03/23 23:32	P1007	34,54	4,5
03/03/23 23:45	P1007	34,68	4,5
03/03/23 23:55	P1007	34,67	4,5
04/03/23 00:16	P1007	34,60	4,5
04/03/23 00:26	P1007	34,64	4,5
04/03/23 00:43	P1007	34,52	4,5
04/03/23 00:53	P1007	34,54	4,5
04/03/23 01:03	P1007	34,63	4,5
04/03/23 01:19	P1007	34,65	4,5
04/03/23 01:29	P1007	34,69	4,5
04/03/23 01:47	P1007	34,64	4,5
04/03/23 01:57	P1007	34,67	4,5
04/03/23 02:07	P1007	34,66	4,5
04/03/23 02:18	P1007	34,75	4,5
04/03/23 02:28	P1007	34,71	4,5
04/03/23 02:38	P1007	34,68	4,5
04/03/23 02:48	P1007	34,67	4,5
04/03/23 02:58	P1007	34,63	4,5
04/03/23 03:08	P1007	34,62	4,5
04/03/23 03:18	P1007	34,68	4,5
04/03/23 03:28	P1007	34,62	4,5
04/03/23 03:42	P1007	34,62	4,5
04/03/23 03:52	P1007	34,64	4,5
04/03/23 04:02	P1007	34,68	4,5
04/03/23 04:19	P1007	34,66	4,5
04/03/23 04:29	P1007	34,56	4,5
04/03/23 04:46	P1007	34,54	4,5
04/03/23 04:56	P1007	34,58	4,5
04/03/23 05:15	P1007	34,58	4,5
04/03/23 05:25	P1007	34,58	4,5
04/03/23 05:49	P1007	34,65	4,5
04/03/23 05:59	P1007	34,63	4,5
04/03/23 06:09	P1007	34,68	4,5
04/03/23 06:19	P1007	34,63	4,5
04/03/23 06:30	P1007	34,60	4,5
04/03/23 06:47	P1007	34,63	4,5
04/03/23 06:57	P1007	34,54	4,5
04/03/23 07:07	P1007	34,59	4,5
04/03/23 07:17	P1007	34,54	4,5
04/03/23 07:27	P1007	34,50	4,5
04/03/23 07:37	P1007	34,53	4,5
04/03/23 07:47	P1007	34,43	4,5
04/03/23 07:57	P1007	34,43	4,5
04/03/23 08:07	P1007	34,44	4,5
04/03/23 08:17	P1007	34,50	4,5
04/03/23 08:27	P1007	34,54	4,5
04/03/23 08:45	P1007	34,44	4,5
04/03/23 08:56	P1007	34,48	4,5
04/03/23 09:15	P1007	34,44	4,5
04/03/23 09:25	P1007	34,41	4,5
04/03/23 09:35	P1007	34,37	4,5
04/03/23 09:45	P1007	34,38	4,5
04/03/23 09:55	P1007	34,39	4,5
04/03/23 10:05	P1007	34,33	4,5
04/03/23 10:15	P1007	34,41	4,5
04/03/23 10:25	P1007	34,39	4,5
04/03/23 10:35	P1007	34,39	4,5
04/03/23 10:45	P1007	34,40	4,5
04/03/23 10:55	P1007	34,49	4,5
04/03/23 11:05	P1007	34,44	4,5
04/03/23 11:15	P1007	34,35	4,5
04/03/23 11:25	P1007	34,35	4,5
04/03/23 11:43	P1007	34,03	4,5
04/03/23 11:53	P1007	34,13	4,5
04/03/23 12:03	P1007	34,24	4,5
04/03/23 12:15	P1007	34,40	4,5
04/03/23 12:25	P1007	34,22	4,5
04/03/23 12:35	P1007	34,12	4,5
04/03/23 12:50	P1007	34,27	4,5
04/03/23 13:00	P1007	34,26	4,5
04/03/23 13:10	P1007	34,26	4,5
04/03/23 13:20	P1007	34,23	4,5
04/03/23 13:30	P1007	34,28	4,5
04/03/23 13:40	P1007	34,40	4,5
04/03/23 13:50	P1007	34,39	4,5
04/03/23 14:00	P1007	34,47	4,5
04/03/23 14:18	P1007	34,54	4,5
04/03/23 14:28	P1007	34,51	4,5
04/03/23 14:38	P1007	34,54	4,5
04/03/23 14:48	P1007	34,87	4,5
04/03/23 14:58	P1007	34,87	4,5
04/03/23 15:08	P1007	34,92	4,5
04/03/23 15:20	P1007	34,99	4,5
04/03/23 15:30	P1007	34,99	4,5
04/03/23 15:47	P1007	34,97	4,5
04/03/23 15:57	P1007	34,90	4,5
04/03/23 16:16	P1007	34,89	4,5
04/03/23 16:26	P1007	34,86	4,5
04/03/23 16:36	P1007	34,80	4,5
04/03/23 16:49	P1007	34,77	4,5
04/03/23 16:59	P1007	34,75	4,5
04/03/23 17:09	P1007	34,76	4,5
04/03/23 17:19	P1007	34,74	4,5
04/03/23 17:29	P1007	34,73	4,5
04/03/23 17:39	P1007	34,73	4,5
04/03/23 17:50	P1007	34,76	4,5
04/03/23 18:00	P1007	34,84	4,5
04/03/23 18:19	P1007	34,89	4,5
04/03/23 18:29	P1007	34,88	4,5
04/03/23 18:50	P1007	34,80	4,5
04/03/23 19:00	P1007	34,80	4,5
04/03/23 19:18	P1007	34,83	4,5
04/03/23 19:28	P1007	34,79	4,5
04/03/23 19:45	P1007	34,86	4,5
04/03/23 19:55	P1007	34,91	4,5
04/03/23 20:14	P1007	34,89	4,5
04/03/23 20:24	P1007	34,88	4,5
04/03/23 20:34	P1007	34,94	4,5
04/03/23 20:45	P1007	34,95	4,5
04/03/23 20:55	P1007	34,94	4,5
04/03/23 21:05	P1007	34,90	4,5
04/03/23 21:20	P1007	34,89	4,5
04/03/23 21:30	P1007	34,95	4,5
04/03/23 21:49	P1007	34,89	4,5
04/03/23 21:59	P1007	34,97	4,5
04/03/23 22:11	P1007	34,98	4,5
04/03/23 22:23	P1007	34,90	4,5
04/03/23 22:47	P1007	34,91	4,5
04/03/23 22:57	P1007	34,89	4,5
04/03/23 23:07	P1007	34,85	4,5
04/03/23 23:17	P1007	34,83	4,5
04/03/23 23:27	P1007	34,87	4,5
04/03/23 23:37	P1007	34,83	4,5
04/03/23 23:47	P1007	34,85	4,5
04/03/23 23:57	P1007	34,89	4,5
05/03/23 00:15	P1007	34,90	4,5
05/03/23 00:25	P1007	34,83	4,5
05/03/23 00:46	P1007	34,88	4,5
05/03/23 00:56	P1007	34,89	4,5
05/03/23 01:06	P1007	34,99	4,5
05/03/23 01:17	P1007	34,87	4,5
05/03/23 01:27	P1007	34,88	4,5
05/03/23 01:46	P1007	34,97	4,5
05/03/23 01:56	P1007	34,99	4,5
05/03/23 02:14	P1007	34,99	4,5
05/03/23 02:24	P1007	35,03	4,5
05/03/23 02:34	P1007	35,01	4,5
05/03/23 02:47	P1007	35,01	4,5
05/03/23 02:57	P1007	35,03	4,5
05/03/23 03:07	P1007	34,98	4,5
05/03/23 03:19	P1007	35,01	4,5
05/03/23 03:29	P1007	35,04	4,5
05/03/23 03:46	P1007	35,01	4,5
05/03/23 03:56	P1007	35,04	4,5
05/03/23 04:06	P1007	35,04	4,5
05/03/23 04:16	P1007	34,90	4,5
05/03/23 04:26	P1007	34,94	4,5
05/03/23 04:51	P1007	34,87	4,5
05/03/23 05:01	P1007	34,84	4,5
05/03/23 05:20	P1007	34,85	4,5
05/03/23 05:30	P1007	34,87	4,5
05/03/23 05:47	P1007	34,83	4,5
05/03/23 05:57	P1007	34,83	4,5
05/03/23 06:13	P1007	34,85	4,5
05/03/23 06:23	P1007	34,80	4,5
05/03/23 06:42	P1007	34,79	4,5
05/03/23 06:52	P1007	34,75	4,5
05/03/23 07:02	P1007	34,74	4,5
05/03/23 07:18	P1007	34,75	4,5
05/03/23 07:28	P1007	34,81	4,5
05/03/23 07:51	P1007	34,77	4,5
05/03/23 08:01	P1007	34,84	4,5
05/03/23 08:16	P1007	34,89	4,5
05/03/23 08:26	P1007	34,85	4,5
05/03/23 08:46	P1007	34,92	4,5
05/03/23 08:56	P1007	34,88	4,5
05/03/23 09:06	P1007	34,81	4,5
05/03/23 09:20	P1007	34,90	4,5
05/03/23 09:30	P1007	34,93	4,5
05/03/23 09:53	P1007	34,92	4,5
05/03/23 10:03	P1007	34,99	4,5
05/03/23 10:18	P1007	34,89	4,5
05/03/23 10:28	P1007	34,86	4,5
05/03/23 10:47	P1007	34,86	4,5
05/03/23 10:57	P1007	34,82	4,5
05/03/23 11:07	P1007	34,86	4,5
05/03/23 11:19	P1007	34,79	4,5
05/03/23 11:29	P1007	34,76	4,5
05/03/23 11:45	P1007	34,66	4,5
05/03/23 11:55	P1007	34,66	4,5
05/03/23 12:05	P1007	34,82	4,5
05/03/23 12:19	P1007	34,89	4,5
05/03/23 12:29	P1007	34,97	4,5
05/03/23 12:39	P1007	35,01	4,5
05/03/23 12:49	P1007	35,06	4,5
05/03/23 12:59	P1007	35,27	4,5
05/03/23 13:14	P1007	35,42	4,5
05/03/23 13:24	P1007	35,47	4,5
05/03/23 13:34	P1007	35,47	4,5
05/03/23 13:45	P1007	35,51	4,5
05/03/23 13:55	P1007	35,48	4,5
05/03/23 14:05	P1007	35,52	4,5
05/03/23 14:23	P1007	35,35	4,5
05/03/23 14:33	P1007	35,32	4,5
05/03/23 14:43	P1007	35,35	4,5
05/03/23 14:53	P1007	35,41	4,5
05/03/23 15:20	P1007	35,44	4,5
05/03/23 15:30	P1007	35,39	4,5
05/03/23 15:40	P1007	35,36	4,5
05/03/23 15:52	P1007	35,36	4,5
05/03/23 16:02	P1007	35,47	4,5
05/03/23 16:23	P1007	35,54	4,5
05/03/23 16:47	P1007	35,59	4,5
05/03/23 16:57	P1007	35,58	4,5
05/03/23 17:07	P1007	35,58	4,5
05/03/23 17:21	P1007	35,49	4,5
05/03/23 17:31	P1007	35,46	4,5
05/03/23 17:45	P1007	35,47	4,5
05/03/23 17:55	P1007	35,46	4,5
05/03/23 18:05	P1007	35,46	4,5
05/03/23 18:21	P1007	35,44	4,5
05/03/23 18:31	P1007	35,43	4,5
05/03/23 18:47	P1007	35,44	4,5
05/03/23 18:57	P1007	35,44	4,5
05/03/23 19:17	P1007	35,45	4,5
05/03/23 19:27	P1007	35,43	4,5
05/03/23 19:42	P1007	35,40	4,5
05/03/23 19:52	P1007	35,43	4,5
05/03/23 20:02	P1007	35,46	4,5
05/03/23 20:12	P1007	35,52	4,5
05/03/23 20:22	P1007	35,55	4,5
05/03/23 20:32	P1007	35,58	4,5
05/03/23 20:42	P1007	35,59	4,5
05/03/23 20:52	P1007	35,61	4,5
05/03/23 21:02	P1007	35,65	4,5
05/03/23 21:18	P1007	35,69	4,5
05/03/23 21:28	P1007	35,66	4,5
05/03/23 21:38	P1007	35,69	4,5
05/03/23 21:48	P1007	35,67	4,5
05/03/23 21:58	P1007	35,60	4,5
05/03/23 22:08	P1007	35,64	4,5
05/03/23 22:20	P1007	35,66	4,5
05/03/23 22:30	P1007	35,66	4,5
05/03/23 22:42	P1007	35,68	4,5
05/03/23 22:52	P1007	35,66	4,5
05/03/23 23:02	P1007	35,65	4,5
05/03/23 23:17	P1007	35,65	4,5
05/03/23 23:27	P1007	35,68	4,5
05/03/23 23:49	P1007	35,59	4,5
05/03/23 23:59	P1007	35,63	4,5
06/03/23 00:16	P1007	35,67	4,5
06/03/23 00:26	P1007	35,68	4,5
06/03/23 00:36	P1007	35,63	4,5
06/03/23 00:51	P1007	35,69	4,5
06/03/23 01:01	P1007	35,66	4,5
06/03/23 01:17	P1007	35,68	4,5
06/03/23 01:27	P1007	35,69	4,5
06/03/23 01:45	P1007	35,66	4,5
06/03/23 01:55	P1007	35,63	4,5
06/03/23 02:17	P1007	35,65	4,5
06/03/23 02:27	P1007	35,65	4,5
06/03/23 02:37	P1007	35,66	4,5
06/03/23 02:49	P1007	35,68	4,5
06/03/23 02:59	P1007	35,68	4,5
06/03/23 03:17	P1007	35,66	4,5
06/03/23 03:27	P1007	35,66	4,5
06/03/23 03:45	P1007	35,65	4,5
06/03/23 03:55	P1007	35,61	4,5
06/03/23 04:15	P1007	35,64	4,5
06/03/23 04:25	P1007	35,65	4,5
06/03/23 04:44	P1007	35,64	4,5
06/03/23 04:54	P1007	35,62	4,5
06/03/23 05:04	P1007	35,60	4,5
06/03/23 05:18	P1007	35,61	4,5
06/03/23 05:28	P1007	35,61	4,5
06/03/23 05:46	P1007	35,61	4,5
06/03/23 05:56	P1007	35,57	4,5
06/03/23 06:06	P1007	35,60	4,5
06/03/23 06:17	P1007	35,55	4,5
06/03/23 06:27	P1007	35,59	4,5
06/03/23 06:45	P1007	35,58	4,5
06/03/23 06:55	P1007	35,59	4,5
06/03/23 07:05	P1007	35,58	4,5
06/03/23 07:15	P1007	35,58	4,5
06/03/23 07:25	P1007	35,56	4,5
06/03/23 07:35	P1007	35,47	4,5
06/03/23 07:45	P1007	35,44	4,5
06/03/23 07:55	P1007	35,36	4,5
06/03/23 08:15	P1007	35,32	4,5
06/03/23 08:25	P1007	35,32	4,5
06/03/23 08:35	P1007	35,34	4,5
06/03/23 08:50	P1007	35,30	4,5
06/03/23 09:00	P1007	35,29	4,5
06/03/23 09:18	P1007	35,29	4,5
06/03/23 09:28	P1007	35,36	4,5
06/03/23 09:38	P1007	35,31	4,5
06/03/23 09:48	P1007	35,48	4,5
06/03/23 09:58	P1007	35,48	4,5
06/03/23 10:08	P1007	35,30	4,5
06/03/23 10:18	P1007	35,25	4,5
06/03/23 10:28	P1007	35,26	4,5
06/03/23 10:38	P1007	35,19	4,5
06/03/23 10:50	P1007	35,22	4,5
06/03/23 11:00	P1007	35,24	4,5
06/03/23 11:10	P1007	35,25	4,5
06/03/23 11:22	P1007	35,31	4,5
06/03/23 11:32	P1007	35,34	4,5
06/03/23 11:42	P1007	35,40	4,5
06/03/23 11:53	P1007	35,50	4,5
06/03/23 12:03	P1007	35,57	4,5
06/03/23 12:20	P1007	35,63	4,5
06/03/23 12:30	P1007	35,66	4,5
06/03/23 12:46	P1007	35,74	4,5
06/03/23 12:56	P1007	35,80	4,5
06/03/23 13:15	P1007	35,95	4,5
06/03/23 13:25	P1007	35,99	4,5
06/03/23 13:35	P1007	36,06	4,5
06/03/23 13:49	P1007	36,15	4,5
06/03/23 13:59	P1007	36,26	4,5
06/03/23 14:13	P1007	36,42	4,5
06/03/23 14:23	P1007	36,40	4,5
06/03/23 14:33	P1007	36,48	4,5
06/03/23 14:45	P1007	36,64	4,5
06/03/23 14:56	P1007	36,68	4,5
06/03/23 15:06	P1007	36,65	4,5
06/03/23 15:16	P1007	36,71	4,5
06/03/23 15:26	P1007	36,73	4,5
06/03/23 15:36	P1007	36,68	4,5
06/03/23 15:50	P1007	36,66	4,5
06/03/23 16:00	P1007	36,70	4,5
06/03/23 16:17	P1007	36,63	4,5
06/03/23 16:27	P1007	36,61	4,5
06/03/23 16:46	P1007	36,61	4,5
06/03/23 16:56	P1007	36,55	4,5
06/03/23 17:06	P1007	36,58	4,5
06/03/23 17:16	P1007	36,53	4,5
06/03/23 17:26	P1007	36,58	4,5
06/03/23 17:50	P1007	36,57	4,5
06/03/23 18:00	P1007	36,60	4,5
06/03/23 18:19	P1007	36,58	4,5
06/03/23 18:29	P1007	36,60	4,5
06/03/23 18:46	P1007	36,49	4,5
06/03/23 18:56	P1007	36,54	4,5
06/03/23 19:06	P1007	36,47	4,5
06/03/23 19:22	P1007	36,44	4,5
06/03/23 19:32	P1007	36,45	4,5
06/03/23 19:47	P1007	36,55	4,5
06/03/23 19:57	P1007	36,42	4,5
06/03/23 20:07	P1007	36,41	4,5
06/03/23 20:20	P1007	36,52	4,5
06/03/23 20:30	P1007	36,50	4,5
06/03/23 20:40	P1007	36,47	4,5
06/03/23 20:50	P1007	36,47	4,5
06/03/23 21:00	P1007	36,46	4,5
06/03/23 21:18	P1007	36,53	4,5
06/03/23 21:28	P1007	36,59	4,5
06/03/23 21:45	P1007	36,46	4,5
06/03/23 21:55	P1007	36,47	4,5
06/03/23 22:14	P1007	36,43	4,5
06/03/23 22:24	P1007	36,48	4,5
06/03/23 22:43	P1007	36,48	4,5
06/03/23 22:53	P1007	36,44	4,5
06/03/23 23:03	P1007	36,43	4,5
06/03/23 23:19	P1007	36,49	4,5
06/03/23 23:30	P1007	36,50	4,5
06/03/23 23:46	P1007	36,50	4,5
06/03/23 23:56	P1007	36,48	4,5
07/03/23 00:14	P1007	36,47	4,5
07/03/23 00:24	P1007	36,49	4,5
07/03/23 00:34	P1007	36,44	4,5
07/03/23 00:45	P1007	36,45	4,5
07/03/23 00:56	P1007	36,39	4,5
07/03/23 01:15	P1007	36,39	4,5
07/03/23 01:25	P1007	36,45	4,5
07/03/23 01:35	P1007	36,45	4,5
07/03/23 01:47	P1007	36,47	4,5
07/03/23 01:57	P1007	36,54	4,5
07/03/23 02:18	P1007	36,49	4,5
07/03/23 02:28	P1007	36,39	4,5
07/03/23 02:45	P1007	36,42	4,5
07/03/23 02:55	P1007	36,37	4,5
07/03/23 03:19	P1007	36,41	4,5
07/03/23 03:29	P1007	36,51	4,5
07/03/23 03:48	P1007	36,40	4,5
07/03/23 03:58	P1007	36,45	4,5
07/03/23 04:15	P1007	36,45	4,5
07/03/23 04:25	P1007	36,49	4,5
07/03/23 04:43	P1007	36,42	4,5
07/03/23 04:53	P1007	36,43	4,5
07/03/23 05:16	P1007	36,46	4,5
07/03/23 05:26	P1007	36,45	4,5
07/03/23 05:47	P1007	36,43	4,5
07/03/23 05:57	P1007	36,46	4,5
07/03/23 06:20	P1007	36,46	4,5
07/03/23 06:30	P1007	36,51	4,5
07/03/23 06:44	P1007	36,45	4,5
07/03/23 06:54	P1007	36,53	4,5
07/03/23 07:14	P1007	36,36	4,5
07/03/23 07:24	P1007	36,32	4,5
07/03/23 07:34	P1007	36,28	4,5
07/03/23 07:50	P1007	36,22	4,5
07/03/23 08:00	P1007	36,28	4,5
07/03/23 08:11	P1007	36,21	4,5
07/03/23 08:21	P1007	36,29	4,5
07/03/23 08:31	P1007	36,25	4,5
07/03/23 08:48	P1007	36,33	4,5
07/03/23 08:58	P1007	36,34	4,5
07/03/23 09:08	P1007	36,31	4,5
07/03/23 09:23	P1007	36,24	4,5
07/03/23 09:33	P1007	36,23	4,5
07/03/23 09:43	P1007	36,24	4,5
07/03/23 09:53	P1007	36,23	4,5
07/03/23 10:03	P1007	36,22	4,5
07/03/23 10:13	P1007	36,17	4,5
07/03/23 10:23	P1007	36,14	4,5
07/03/23 10:33	P1007	36,14	4,5
07/03/23 10:43	P1007	36,14	4,5
07/03/23 10:53	P1007	36,15	4,5
07/03/23 11:03	P1007	36,12	4,5
07/03/23 11:23	P1007	36,16	4,5
07/03/23 11:33	P1007	36,16	4,5
07/03/23 11:49	P1007	36,22	4,5
07/03/23 11:59	P1007	36,30	4,5
07/03/23 12:09	P1007	36,43	4,5
07/03/23 12:23	P1007	36,34	4,5
07/03/23 12:33	P1007	36,38	4,5
07/03/23 12:44	P1007	36,47	4,5
07/03/23 12:54	P1007	36,52	4,5
07/03/23 13:04	P1007	36,52	4,5
07/03/23 13:14	P1007	36,54	4,5
07/03/23 13:26	P1007	36,64	4,5
07/03/23 13:48	P1007	36,77	4,5
07/03/23 13:58	P1007	36,80	4,5
07/03/23 14:08	P1007	36,82	4,5
07/03/23 14:18	P1007	36,92	4,5
07/03/23 14:28	P1007	36,91	4,5
07/03/23 14:47	P1007	36,89	4,5
07/03/23 14:57	P1007	36,99	4,5
07/03/23 15:07	P1007	36,97	4,5
07/03/23 15:19	P1007	36,99	4,5
07/03/23 15:29	P1007	36,95	4,5
07/03/23 15:39	P1007	37,08	4,5
07/03/23 15:49	P1007	37,07	4,5
07/03/23 15:59	P1007	37,18	4,5
07/03/23 16:09	P1007	37,26	4,5
07/03/23 16:19	P1007	37,25	4,5
07/03/23 16:29	P1007	37,24	4,5
07/03/23 16:39	P1007	37,20	4,5
07/03/23 16:49	P1007	37,17	4,5
07/03/23 16:59	P1007	37,21	4,5
07/03/23 17:19	P1007	37,20	4,5
07/03/23 17:29	P1007	37,20	4,5
07/03/23 17:50	P1007	37,10	4,5
07/03/23 18:15	P1007	37,13	4,5
07/03/23 18:25	P1007	37,13	4,5
07/03/23 18:35	P1007	37,20	4,5
07/03/23 18:48	P1007	37,11	4,5
07/03/23 18:58	P1007	37,07	4,5
07/03/23 19:08	P1007	37,18	4,5
07/03/23 19:18	P1007	37,19	4,5
07/03/23 19:28	P1007	37,20	4,5
07/03/23 19:38	P1007	37,13	4,5
07/03/23 19:51	P1007	37,11	4,5
07/03/23 20:13	P1007	37,09	4,5
07/03/23 20:23	P1007	37,15	4,5
07/03/23 20:33	P1007	37,10	4,5
07/03/23 20:49	P1007	37,07	4,5
07/03/23 20:59	P1007	37,10	4,5
07/03/23 21:09	P1007	37,12	4,5
07/03/23 21:19	P1007	37,08	4,5
07/03/23 21:29	P1007	37,14	4,5
07/03/23 21:43	P1007	37,08	4,5
07/03/23 21:53	P1007	37,08	4,5
07/03/23 22:03	P1007	37,05	4,5
07/03/23 22:14	P1007	37,07	4,5
07/03/23 22:24	P1007	37,09	4,5
07/03/23 22:34	P1007	37,06	4,5
07/03/23 22:49	P1007	37,07	4,5
07/03/23 22:59	P1007	37,10	4,5
07/03/23 23:19	P1007	37,10	4,5
07/03/23 23:29	P1007	37,15	4,5
[truncated: 70,034 more rows]
