# Supplementary material for: Effect of Honey Bee Colony Strength on Foraging Productivity and Its Application to Precision Pollination
Source: Insects. 2026 Feb 2;17(2):163. doi: 10.3390/insects17020163 (PMC12942547; doi:10.3390/insects17020163)
Supplement: Supplementary file 1 [file insects-17-00163-s001.zip › insects-4083080-supplementary/Supplementary_file_S1/Almonds_2024_gains.csv]

local_time	hive_ID	hive_weight	hive_strength
18/02/24 00:00	3	36,13	9
18/02/24 00:05	3	36,14	9
18/02/24 00:10	3	36,17	9
18/02/24 00:15	3	36,17	9
18/02/24 00:20	3	36,12	9
18/02/24 00:25	3	36,14	9
18/02/24 00:30	3	36,16	9
18/02/24 00:35	3	36,16	9
18/02/24 00:40	3	36,13	9
18/02/24 00:45	3	36,13	9
18/02/24 00:50	3	36,13	9
18/02/24 00:55	3	36,19	9
18/02/24 01:00	3	36,16	9
18/02/24 01:05	3	36,14	9
18/02/24 01:10	3	36,17	9
18/02/24 01:15	3	36,17	9
18/02/24 01:20	3	36,17	9
18/02/24 01:25	3	36,14	9
18/02/24 01:30	3	36,15	9
18/02/24 01:35	3	36,15	9
18/02/24 01:40	3	36,15	9
18/02/24 01:45	3	36,16	9
18/02/24 01:50	3	36,16	9
18/02/24 01:55	3	36,15	9
18/02/24 02:00	3	36,17	9
18/02/24 02:05	3	36,16	9
18/02/24 02:10	3	36,16	9
18/02/24 02:15	3	36,17	9
18/02/24 02:20	3	36,17	9
18/02/24 02:25	3	36,15	9
18/02/24 02:30	3	36,16	9
18/02/24 02:35	3	36,15	9
18/02/24 02:40	3	36,15	9
18/02/24 02:45	3	36,16	9
18/02/24 02:50	3	36,15	9
18/02/24 02:55	3	36,17	9
18/02/24 03:00	3	36,17	9
18/02/24 03:05	3	36,18	9
18/02/24 03:10	3	36,17	9
18/02/24 03:15	3	36,17	9
18/02/24 03:20	3	36,17	9
18/02/24 03:25	3	36,16	9
18/02/24 03:30	3	36,18	9
18/02/24 03:35	3	36,17	9
18/02/24 03:40	3	36,18	9
18/02/24 03:45	3	36,16	9
18/02/24 03:50	3	36,18	9
18/02/24 03:55	3	36,17	9
18/02/24 04:00	3	36,18	9
18/02/24 04:05	3	36,18	9
18/02/24 04:10	3	36,17	9
18/02/24 04:15	3	36,18	9
18/02/24 04:20	3	36,18	9
18/02/24 04:25	3	36,18	9
18/02/24 04:30	3	36,17	9
18/02/24 04:35	3	36,18	9
18/02/24 04:40	3	36,18	9
18/02/24 04:45	3	36,16	9
18/02/24 04:50	3	36,19	9
18/02/24 04:55	3	36,18	9
18/02/24 05:00	3	36,18	9
18/02/24 05:05	3	36,18	9
18/02/24 05:10	3	36,18	9
18/02/24 05:15	3	36,18	9
18/02/24 05:20	3	36,18	9
18/02/24 05:25	3	36,18	9
18/02/24 05:30	3	36,17	9
18/02/24 05:35	3	36,18	9
18/02/24 05:40	3	36,18	9
18/02/24 05:45	3	36,18	9
18/02/24 05:50	3	36,18	9
18/02/24 05:55	3	36,18	9
18/02/24 06:00	3	36,18	9
18/02/24 06:05	3	36,17	9
18/02/24 06:10	3	36,18	9
18/02/24 06:15	3	36,18	9
18/02/24 06:20	3	36,18	9
18/02/24 06:25	3	36,18	9
18/02/24 06:30	3	36,17	9
18/02/24 06:35	3	36,19	9
18/02/24 06:40	3	36,18	9
18/02/24 06:45	3	36,18	9
18/02/24 06:50	3	36,17	9
18/02/24 06:55	3	36,19	9
18/02/24 07:00	3	36,18	9
18/02/24 07:05	3	36,18	9
18/02/24 07:10	3	36,19	9
18/02/24 07:15	3	36,19	9
18/02/24 07:20	3	36,19	9
18/02/24 07:25	3	36,17	9
18/02/24 07:30	3	36,18	9
18/02/24 07:35	3	36,18	9
18/02/24 07:40	3	36,17	9
18/02/24 07:45	3	36,18	9
18/02/24 07:50	3	36,16	9
18/02/24 07:55	3	36,18	9
18/02/24 08:00	3	36,17	9
18/02/24 08:05	3	36,17	9
18/02/24 08:10	3	36,17	9
18/02/24 08:15	3	36,15	9
18/02/24 08:20	3	36,12	9
18/02/24 08:25	3	36,05	9
18/02/24 08:30	3	36,15	9
18/02/24 08:35	3	36,06	9
18/02/24 08:40	3	36,11	9
18/02/24 08:45	3	36,11	9
18/02/24 08:50	3	36,01	9
18/02/24 08:55	3	36,06	9
18/02/24 09:00	3	36,10	9
18/02/24 09:05	3	36,09	9
18/02/24 09:10	3	36,06	9
18/02/24 09:15	3	36,07	9
18/02/24 09:20	3	36,06	9
18/02/24 09:25	3	36,06	9
18/02/24 09:30	3	36,03	9
18/02/24 09:35	3	35,84	9
18/02/24 09:40	3	35,98	9
18/02/24 09:45	3	35,99	9
18/02/24 09:50	3	35,92	9
18/02/24 09:55	3	35,96	9
18/02/24 10:00	3	35,90	9
18/02/24 10:05	3	35,96	9
18/02/24 10:10	3	35,85	9
18/02/24 10:15	3	35,88	9
18/02/24 10:20	3	35,84	9
18/02/24 10:25	3	35,83	9
18/02/24 10:30	3	35,87	9
18/02/24 10:35	3	35,86	9
18/02/24 10:40	3	35,82	9
18/02/24 10:45	3	35,81	9
18/02/24 10:50	3	35,81	9
18/02/24 10:55	3	35,82	9
18/02/24 11:00	3	35,90	9
18/02/24 11:05	3	35,93	9
18/02/24 11:10	3	35,82	9
18/02/24 11:15	3	35,90	9
18/02/24 11:20	3	35,85	9
18/02/24 11:25	3	35,88	9
18/02/24 11:30	3	35,89	9
18/02/24 11:35	3	35,74	9
18/02/24 11:40	3	35,91	9
18/02/24 11:45	3	35,87	9
18/02/24 11:50	3	35,78	9
18/02/24 11:55	3	35,92	9
18/02/24 12:00	3	35,93	9
18/02/24 12:05	3	35,90	9
18/02/24 12:10	3	35,89	9
18/02/24 12:15	3	35,86	9
18/02/24 12:20	3	35,87	9
18/02/24 12:25	3	35,91	9
18/02/24 12:30	3	35,94	9
18/02/24 12:35	3	35,75	9
18/02/24 12:40	3	35,86	9
18/02/24 12:45	3	35,88	9
18/02/24 12:50	3	35,98	9
18/02/24 12:55	3	35,96	9
18/02/24 13:00	3	35,96	9
18/02/24 13:05	3	35,90	9
18/02/24 13:10	3	35,92	9
18/02/24 13:15	3	35,93	9
18/02/24 13:20	3	35,92	9
18/02/24 13:25	3	35,90	9
18/02/24 13:30	3	35,87	9
18/02/24 13:35	3	35,92	9
18/02/24 13:40	3	35,92	9
18/02/24 13:45	3	35,87	9
18/02/24 13:50	3	35,87	9
18/02/24 13:55	3	35,84	9
18/02/24 14:00	3	35,90	9
18/02/24 14:05	3	35,79	9
18/02/24 14:10	3	35,79	9
18/02/24 14:15	3	35,93	9
18/02/24 14:20	3	35,89	9
18/02/24 14:25	3	35,84	9
18/02/24 14:30	3	35,86	9
18/02/24 14:35	3	35,92	9
18/02/24 14:40	3	35,94	9
18/02/24 14:45	3	35,95	9
18/02/24 14:50	3	35,91	9
18/02/24 14:55	3	35,88	9
18/02/24 15:00	3	35,84	9
18/02/24 15:05	3	35,92	9
18/02/24 15:10	3	35,98	9
18/02/24 15:15	3	36,02	9
18/02/24 15:20	3	35,97	9
18/02/24 15:25	3	35,97	9
18/02/24 15:30	3	35,99	9
18/02/24 15:35	3	35,91	9
18/02/24 15:40	3	36,07	9
18/02/24 15:45	3	36,03	9
18/02/24 15:50	3	36,07	9
18/02/24 15:55	3	36,04	9
18/02/24 16:00	3	36,18	9
18/02/24 16:05	3	36,11	9
18/02/24 16:10	3	36,06	9
18/02/24 16:15	3	36,10	9
18/02/24 16:20	3	36,07	9
18/02/24 16:25	3	36,09	9
18/02/24 16:30	3	36,04	9
18/02/24 16:35	3	36,07	9
18/02/24 16:40	3	36,13	9
18/02/24 16:45	3	36,18	9
18/02/24 16:50	3	36,08	9
18/02/24 16:55	3	36,14	9
18/02/24 17:00	3	36,18	9
18/02/24 17:05	3	36,24	9
18/02/24 17:10	3	36,16	9
18/02/24 17:15	3	36,24	9
18/02/24 17:20	3	36,20	9
18/02/24 17:25	3	36,23	9
18/02/24 17:30	3	36,24	9
18/02/24 17:35	3	36,22	9
18/02/24 17:40	3	36,18	9
18/02/24 17:45	3	36,18	9
18/02/24 17:50	3	36,18	9
18/02/24 17:55	3	36,18	9
18/02/24 18:00	3	36,20	9
18/02/24 18:05	3	36,22	9
18/02/24 18:10	3	36,22	9
18/02/24 18:15	3	36,23	9
18/02/24 18:20	3	36,21	9
18/02/24 18:25	3	36,22	9
18/02/24 18:30	3	36,23	9
18/02/24 18:35	3	36,23	9
18/02/24 18:40	3	36,21	9
18/02/24 18:45	3	36,22	9
18/02/24 18:50	3	36,21	9
18/02/24 18:55	3	36,24	9
18/02/24 19:00	3	36,22	9
18/02/24 19:05	3	36,24	9
18/02/24 19:10	3	36,22	9
18/02/24 19:15	3	36,22	9
18/02/24 19:20	3	36,23	9
18/02/24 19:25	3	36,21	9
18/02/24 19:30	3	36,17	9
18/02/24 19:35	3	36,21	9
18/02/24 19:40	3	36,21	9
18/02/24 19:45	3	36,21	9
18/02/24 19:50	3	36,22	9
18/02/24 19:55	3	36,19	9
18/02/24 20:00	3	36,22	9
18/02/24 20:05	3	36,23	9
18/02/24 20:10	3	36,24	9
18/02/24 20:15	3	36,24	9
18/02/24 20:20	3	36,22	9
18/02/24 20:25	3	36,12	9
18/02/24 20:30	3	36,17	9
18/02/24 20:35	3	36,19	9
18/02/24 20:40	3	36,16	9
18/02/24 20:45	3	36,20	9
18/02/24 20:50	3	36,20	9
18/02/24 20:55	3	36,17	9
18/02/24 21:00	3	36,21	9
18/02/24 21:05	3	36,20	9
18/02/24 21:10	3	36,15	9
18/02/24 21:15	3	36,21	9
18/02/24 21:20	3	36,18	9
18/02/24 21:25	3	36,18	9
18/02/24 21:30	3	36,20	9
18/02/24 21:35	3	36,18	9
18/02/24 21:40	3	36,20	9
18/02/24 21:45	3	36,16	9
18/02/24 21:50	3	36,19	9
18/02/24 21:55	3	36,16	9
18/02/24 22:00	3	36,15	9
18/02/24 22:05	3	36,13	9
18/02/24 22:10	3	36,15	9
18/02/24 22:15	3	36,17	9
18/02/24 22:20	3	36,03	9
18/02/24 22:25	3	36,01	9
18/02/24 22:30	3	36,18	9
18/02/24 22:35	3	36,12	9
18/02/24 22:40	3	36,13	9
18/02/24 22:45	3	36,21	9
18/02/24 22:50	3	36,18	9
18/02/24 22:55	3	36,21	9
18/02/24 23:00	3	36,19	9
18/02/24 23:05	3	36,23	9
18/02/24 23:10	3	36,31	9
18/02/24 23:15	3	36,33	9
18/02/24 23:20	3	36,43	9
18/02/24 23:25	3	36,51	9
18/02/24 23:30	3	36,50	9
18/02/24 23:35	3	36,50	9
18/02/24 23:40	3	36,46	9
18/02/24 23:45	3	36,54	9
18/02/24 23:50	3	36,52	9
18/02/24 23:55	3	36,51	9
19/02/24 00:00	3	36,54	9
19/02/24 00:05	3	36,56	9
19/02/24 00:10	3	36,53	9
19/02/24 00:15	3	36,57	9
19/02/24 00:20	3	36,55	9
19/02/24 00:25	3	36,61	9
19/02/24 00:30	3	36,57	9
19/02/24 00:35	3	36,58	9
19/02/24 00:40	3	36,54	9
19/02/24 00:45	3	36,56	9
19/02/24 00:50	3	36,55	9
19/02/24 00:55	3	36,53	9
19/02/24 01:00	3	36,55	9
19/02/24 01:05	3	36,55	9
19/02/24 01:10	3	36,55	9
19/02/24 01:15	3	36,54	9
19/02/24 01:20	3	36,50	9
19/02/24 01:25	3	36,53	9
19/02/24 01:30	3	36,60	9
19/02/24 01:35	3	36,57	9
19/02/24 01:40	3	36,64	9
19/02/24 01:45	3	36,63	9
19/02/24 01:50	3	36,61	9
19/02/24 01:55	3	36,51	9
19/02/24 02:00	3	36,58	9
19/02/24 02:05	3	36,60	9
19/02/24 02:10	3	36,55	9
19/02/24 02:15	3	36,62	9
19/02/24 02:20	3	36,61	9
19/02/24 02:25	3	36,61	9
19/02/24 02:30	3	36,55	9
19/02/24 02:35	3	36,62	9
19/02/24 02:40	3	36,59	9
19/02/24 02:45	3	36,55	9
19/02/24 02:50	3	36,60	9
19/02/24 02:55	3	36,62	9
19/02/24 03:00	3	36,57	9
19/02/24 03:05	3	36,56	9
19/02/24 03:10	3	36,57	9
19/02/24 03:15	3	36,59	9
19/02/24 03:20	3	36,59	9
19/02/24 03:25	3	36,57	9
19/02/24 03:30	3	36,58	9
19/02/24 03:35	3	36,58	9
19/02/24 03:40	3	36,61	9
19/02/24 03:45	3	36,63	9
19/02/24 03:50	3	36,68	9
19/02/24 03:55	3	36,65	9
19/02/24 04:00	3	36,73	9
19/02/24 04:05	3	36,68	9
19/02/24 04:10	3	36,67	9
19/02/24 04:15	3	36,62	9
19/02/24 04:20	3	36,68	9
19/02/24 04:25	3	36,65	9
19/02/24 04:30	3	36,62	9
19/02/24 04:35	3	36,63	9
19/02/24 04:40	3	36,60	9
19/02/24 04:45	3	36,61	9
19/02/24 04:50	3	36,60	9
19/02/24 04:55	3	36,62	9
19/02/24 05:00	3	36,61	9
19/02/24 05:05	3	36,61	9
19/02/24 05:10	3	36,63	9
19/02/24 05:15	3	36,61	9
19/02/24 05:20	3	36,61	9
19/02/24 05:25	3	36,61	9
19/02/24 05:30	3	36,57	9
19/02/24 05:35	3	36,61	9
19/02/24 05:40	3	36,61	9
19/02/24 05:45	3	36,61	9
19/02/24 05:50	3	36,58	9
19/02/24 05:55	3	36,57	9
19/02/24 06:00	3	36,60	9
19/02/24 06:05	3	36,59	9
19/02/24 06:10	3	36,59	9
19/02/24 06:15	3	36,55	9
19/02/24 06:20	3	36,57	9
19/02/24 06:25	3	36,58	9
19/02/24 06:30	3	36,59	9
19/02/24 06:35	3	36,56	9
19/02/24 06:40	3	36,59	9
19/02/24 06:45	3	36,47	9
19/02/24 06:50	3	36,59	9
19/02/24 06:55	3	36,62	9
19/02/24 07:00	3	36,58	9
19/02/24 07:05	3	36,60	9
19/02/24 07:10	3	36,52	9
19/02/24 07:15	3	36,55	9
19/02/24 07:20	3	36,57	9
19/02/24 07:25	3	36,58	9
19/02/24 07:30	3	36,58	9
19/02/24 07:35	3	36,58	9
19/02/24 07:40	3	36,56	9
19/02/24 07:45	3	36,55	9
19/02/24 07:50	3	36,55	9
19/02/24 07:55	3	36,50	9
19/02/24 08:00	3	36,55	9
19/02/24 08:05	3	36,57	9
19/02/24 08:10	3	36,50	9
19/02/24 08:15	3	36,54	9
19/02/24 08:20	3	36,53	9
19/02/24 08:25	3	36,55	9
19/02/24 08:30	3	36,53	9
19/02/24 08:35	3	36,53	9
19/02/24 08:40	3	36,52	9
19/02/24 08:45	3	36,54	9
19/02/24 08:50	3	36,50	9
19/02/24 08:55	3	36,51	9
19/02/24 09:00	3	36,52	9
19/02/24 09:05	3	36,46	9
19/02/24 09:10	3	36,47	9
19/02/24 09:15	3	36,46	9
19/02/24 09:20	3	36,40	9
19/02/24 09:25	3	36,44	9
19/02/24 09:30	3	36,39	9
19/02/24 09:35	3	36,42	9
19/02/24 09:40	3	36,39	9
19/02/24 09:45	3	36,45	9
19/02/24 09:50	3	36,27	9
19/02/24 09:55	3	36,35	9
19/02/24 10:00	3	36,38	9
19/02/24 10:05	3	36,36	9
19/02/24 10:10	3	36,28	9
19/02/24 10:15	3	36,26	9
19/02/24 10:20	3	36,33	9
19/02/24 10:25	3	36,31	9
19/02/24 10:30	3	36,36	9
19/02/24 10:35	3	36,28	9
19/02/24 10:40	3	36,30	9
19/02/24 10:45	3	36,30	9
19/02/24 10:50	3	36,31	9
19/02/24 10:55	3	36,22	9
19/02/24 11:00	3	36,16	9
19/02/24 11:05	3	36,20	9
19/02/24 11:10	3	36,20	9
19/02/24 11:15	3	36,21	9
19/02/24 11:20	3	36,19	9
19/02/24 11:25	3	36,10	9
19/02/24 11:30	3	36,10	9
19/02/24 11:35	3	36,09	9
19/02/24 11:40	3	36,15	9
19/02/24 11:45	3	36,05	9
19/02/24 11:50	3	36,09	9
19/02/24 11:55	3	36,18	9
19/02/24 12:00	3	36,14	9
19/02/24 12:05	3	36,15	9
19/02/24 12:10	3	36,21	9
19/02/24 12:15	3	36,12	9
19/02/24 12:20	3	36,14	9
19/02/24 12:25	3	36,18	9
19/02/24 12:30	3	36,20	9
19/02/24 12:35	3	36,30	9
19/02/24 12:40	3	36,21	9
19/02/24 12:45	3	36,08	9
19/02/24 12:50	3	36,15	9
19/02/24 12:55	3	36,14	9
19/02/24 13:00	3	36,07	9
19/02/24 13:05	3	36,21	9
19/02/24 13:10	3	36,23	9
19/02/24 13:15	3	36,15	9
19/02/24 13:20	3	36,18	9
19/02/24 13:25	3	36,36	9
19/02/24 13:30	3	36,20	9
19/02/24 13:35	3	36,39	9
19/02/24 13:40	3	36,47	9
19/02/24 13:45	3	36,36	9
19/02/24 13:50	3	36,31	9
19/02/24 13:55	3	36,30	9
19/02/24 14:00	3	36,20	9
19/02/24 14:05	3	36,10	9
19/02/24 14:10	3	36,30	9
19/02/24 14:15	3	36,15	9
19/02/24 14:20	3	36,26	9
19/02/24 14:25	3	36,32	9
19/02/24 14:30	3	36,30	9
19/02/24 14:35	3	36,27	9
19/02/24 14:40	3	36,32	9
19/02/24 14:45	3	36,41	9
19/02/24 14:50	3	36,33	9
19/02/24 14:55	3	36,36	9
19/02/24 15:00	3	36,41	9
19/02/24 15:05	3	36,40	9
19/02/24 15:10	3	36,42	9
19/02/24 15:15	3	36,39	9
19/02/24 15:20	3	36,40	9
19/02/24 15:25	3	36,49	9
19/02/24 15:30	3	36,49	9
19/02/24 15:35	3	36,49	9
19/02/24 15:40	3	36,45	9
19/02/24 15:45	3	36,40	9
19/02/24 15:50	3	36,48	9
19/02/24 15:55	3	36,43	9
19/02/24 16:00	3	36,46	9
19/02/24 16:05	3	36,46	9
19/02/24 16:10	3	36,52	9
19/02/24 16:15	3	36,53	9
19/02/24 16:20	3	36,53	9
19/02/24 16:25	3	36,56	9
19/02/24 16:30	3	36,49	9
19/02/24 16:35	3	36,53	9
19/02/24 16:40	3	36,52	9
19/02/24 16:45	3	36,54	9
19/02/24 16:50	3	36,56	9
19/02/24 16:55	3	36,60	9
19/02/24 17:00	3	36,58	9
19/02/24 17:05	3	36,55	9
19/02/24 17:10	3	36,60	9
19/02/24 17:15	3	36,61	9
19/02/24 17:20	3	36,62	9
19/02/24 17:25	3	36,66	9
19/02/24 17:30	3	36,64	9
19/02/24 17:35	3	36,63	9
19/02/24 17:40	3	36,60	9
19/02/24 17:45	3	36,59	9
19/02/24 17:50	3	36,56	9
19/02/24 17:55	3	36,52	9
19/02/24 18:00	3	36,62	9
19/02/24 18:05	3	36,53	9
19/02/24 18:10	3	36,55	9
19/02/24 18:15	3	36,58	9
19/02/24 18:20	3	36,58	9
19/02/24 18:25	3	36,55	9
19/02/24 18:30	3	36,52	9
19/02/24 18:35	3	36,55	9
19/02/24 18:40	3	36,55	9
19/02/24 18:45	3	36,43	9
19/02/24 18:50	3	36,52	9
19/02/24 18:55	3	36,52	9
19/02/24 19:00	3	36,50	9
19/02/24 19:05	3	36,53	9
19/02/24 19:10	3	36,55	9
19/02/24 19:15	3	36,52	9
19/02/24 19:20	3	36,54	9
19/02/24 19:25	3	36,52	9
19/02/24 19:30	3	36,57	9
19/02/24 19:35	3	36,56	9
19/02/24 19:40	3	36,52	9
19/02/24 19:45	3	36,55	9
19/02/24 19:50	3	36,57	9
19/02/24 19:55	3	36,57	9
19/02/24 20:00	3	36,51	9
19/02/24 20:05	3	36,58	9
19/02/24 20:10	3	36,60	9
19/02/24 20:15	3	36,55	9
19/02/24 20:20	3	36,53	9
19/02/24 20:25	3	36,59	9
19/02/24 20:30	3	36,58	9
19/02/24 20:35	3	36,58	9
19/02/24 20:40	3	36,57	9
19/02/24 20:45	3	36,57	9
19/02/24 20:50	3	36,57	9
19/02/24 20:55	3	36,57	9
19/02/24 21:00	3	36,58	9
19/02/24 21:05	3	36,58	9
19/02/24 21:10	3	36,55	9
19/02/24 21:15	3	36,56	9
19/02/24 21:20	3	36,56	9
19/02/24 21:25	3	36,58	9
19/02/24 21:30	3	36,55	9
19/02/24 21:35	3	36,53	9
19/02/24 21:40	3	36,58	9
19/02/24 21:45	3	36,58	9
19/02/24 21:50	3	36,51	9
19/02/24 21:55	3	36,55	9
19/02/24 22:00	3	36,58	9
19/02/24 22:05	3	36,46	9
19/02/24 22:10	3	36,50	9
19/02/24 22:15	3	36,55	9
19/02/24 22:20	3	36,58	9
19/02/24 22:25	3	36,58	9
19/02/24 22:30	3	36,60	9
19/02/24 22:35	3	36,58	9
19/02/24 22:40	3	36,58	9
19/02/24 22:45	3	36,60	9
19/02/24 22:50	3	36,58	9
19/02/24 22:55	3	36,58	9
19/02/24 23:00	3	36,58	9
19/02/24 23:05	3	36,59	9
19/02/24 23:10	3	36,61	9
19/02/24 23:15	3	36,61	9
19/02/24 23:20	3	36,59	9
19/02/24 23:25	3	36,61	9
19/02/24 23:30	3	36,60	9
19/02/24 23:35	3	36,58	9
19/02/24 23:40	3	36,59	9
19/02/24 23:45	3	36,61	9
19/02/24 23:50	3	36,60	9
19/02/24 23:55	3	36,60	9
20/02/24 00:00	3	36,61	9
20/02/24 00:05	3	36,60	9
20/02/24 00:10	3	36,61	9
20/02/24 00:15	3	36,59	9
20/02/24 00:20	3	36,62	9
20/02/24 00:25	3	36,61	9
20/02/24 00:30	3	36,60	9
20/02/24 00:35	3	36,59	9
20/02/24 00:40	3	36,61	9
20/02/24 00:45	3	36,60	9
20/02/24 00:50	3	36,62	9
20/02/24 00:55	3	36,62	9
20/02/24 01:00	3	36,60	9
20/02/24 01:05	3	36,59	9
20/02/24 01:10	3	36,59	9
20/02/24 01:15	3	36,61	9
20/02/24 01:20	3	36,61	9
20/02/24 01:25	3	36,61	9
20/02/24 01:30	3	36,57	9
20/02/24 01:35	3	36,61	9
20/02/24 01:40	3	36,60	9
20/02/24 01:45	3	36,60	9
20/02/24 01:50	3	36,59	9
20/02/24 01:55	3	36,60	9
20/02/24 02:00	3	36,58	9
20/02/24 02:05	3	36,62	9
20/02/24 02:10	3	36,62	9
20/02/24 02:15	3	36,58	9
20/02/24 02:20	3	36,61	9
20/02/24 02:25	3	36,59	9
20/02/24 02:30	3	36,60	9
20/02/24 02:35	3	36,60	9
20/02/24 02:40	3	36,60	9
20/02/24 02:45	3	36,58	9
20/02/24 02:50	3	36,59	9
20/02/24 02:55	3	36,59	9
20/02/24 03:00	3	36,60	9
20/02/24 03:05	3	36,59	9
20/02/24 03:10	3	36,60	9
20/02/24 03:15	3	36,59	9
20/02/24 03:20	3	36,58	9
20/02/24 03:25	3	36,58	9
20/02/24 03:30	3	36,58	9
20/02/24 03:35	3	36,60	9
20/02/24 03:40	3	36,61	9
20/02/24 03:45	3	36,61	9
20/02/24 03:50	3	36,60	9
20/02/24 03:55	3	36,60	9
20/02/24 04:00	3	36,59	9
20/02/24 04:05	3	36,59	9
20/02/24 04:10	3	36,60	9
20/02/24 04:15	3	36,61	9
20/02/24 04:20	3	36,60	9
20/02/24 04:25	3	36,61	9
20/02/24 04:30	3	36,60	9
20/02/24 04:35	3	36,61	9
20/02/24 04:40	3	36,61	9
20/02/24 04:45	3	36,61	9
20/02/24 04:50	3	36,61	9
20/02/24 04:55	3	36,61	9
20/02/24 05:00	3	36,61	9
20/02/24 05:05	3	36,60	9
20/02/24 05:10	3	36,61	9
20/02/24 05:15	3	36,59	9
20/02/24 05:20	3	36,61	9
20/02/24 05:25	3	36,61	9
20/02/24 05:30	3	36,61	9
20/02/24 05:35	3	36,60	9
20/02/24 05:40	3	36,61	9
20/02/24 05:45	3	36,60	9
20/02/24 05:50	3	36,59	9
20/02/24 05:55	3	36,60	9
20/02/24 06:00	3	36,60	9
20/02/24 06:05	3	36,59	9
20/02/24 06:10	3	36,60	9
20/02/24 06:15	3	36,61	9
20/02/24 06:20	3	36,61	9
20/02/24 06:25	3	36,61	9
20/02/24 06:30	3	36,61	9
20/02/24 06:35	3	36,60	9
20/02/24 06:40	3	36,60	9
20/02/24 06:45	3	36,60	9
20/02/24 06:50	3	36,60	9
20/02/24 06:55	3	36,60	9
20/02/24 07:00	3	36,61	9
20/02/24 07:05	3	36,59	9
20/02/24 07:10	3	36,60	9
20/02/24 07:15	3	36,60	9
20/02/24 07:20	3	36,60	9
20/02/24 07:25	3	36,60	9
20/02/24 07:30	3	36,61	9
20/02/24 07:35	3	36,60	9
20/02/24 07:40	3	36,58	9
20/02/24 07:45	3	36,60	9
20/02/24 07:50	3	36,59	9
20/02/24 07:55	3	36,60	9
20/02/24 08:00	3	36,58	9
20/02/24 08:05	3	36,59	9
20/02/24 08:10	3	36,58	9
20/02/24 08:15	3	36,59	9
20/02/24 08:20	3	36,58	9
20/02/24 08:25	3	36,58	9
20/02/24 08:30	3	36,57	9
20/02/24 08:35	3	36,58	9
20/02/24 08:40	3	36,59	9
20/02/24 08:45	3	36,57	9
20/02/24 08:50	3	36,56	9
20/02/24 08:55	3	38,04	9
20/02/24 09:00	3	36,68	9
20/02/24 09:05	3	36,68	9
20/02/24 09:10	3	36,69	9
20/02/24 09:15	3	36,67	9
20/02/24 09:20	3	36,67	9
20/02/24 09:25	3	36,67	9
20/02/24 09:30	3	36,62	9
20/02/24 09:35	3	36,59	9
20/02/24 09:40	3	36,58	9
20/02/24 09:45	3	36,54	9
20/02/24 09:50	3	36,54	9
20/02/24 09:55	3	36,57	9
20/02/24 10:00	3	36,58	9
20/02/24 10:05	3	36,61	9
20/02/24 10:10	3	36,59	9
20/02/24 10:15	3	36,61	9
20/02/24 10:20	3	36,58	9
20/02/24 10:25	3	36,55	9
20/02/24 10:30	3	36,61	9
20/02/24 10:35	3	36,62	9
20/02/24 10:40	3	36,59	9
20/02/24 10:45	3	36,63	9
20/02/24 10:50	3	36,64	9
20/02/24 10:55	3	36,67	9
20/02/24 11:00	3	36,66	9
20/02/24 11:05	3	36,72	9
20/02/24 11:10	3	36,70	9
20/02/24 11:15	3	36,73	9
20/02/24 11:20	3	36,70	9
20/02/24 11:25	3	36,72	9
20/02/24 11:30	3	36,74	9
20/02/24 11:35	3	36,77	9
20/02/24 11:40	3	36,79	9
20/02/24 11:45	3	36,73	9
20/02/24 11:50	3	36,75	9
20/02/24 11:55	3	36,81	9
20/02/24 12:00	3	36,82	9
20/02/24 12:05	3	36,86	9
20/02/24 12:10	3	36,89	9
20/02/24 12:15	3	36,92	9
20/02/24 12:20	3	36,93	9
20/02/24 12:25	3	36,96	9
20/02/24 12:30	3	37,01	9
20/02/24 12:35	3	37,03	9
20/02/24 12:40	3	37,08	9
20/02/24 12:45	3	37,04	9
20/02/24 12:50	3	36,97	9
20/02/24 12:55	3	36,90	9
20/02/24 13:00	3	36,89	9
20/02/24 13:05	3	36,89	9
20/02/24 13:10	3	36,88	9
20/02/24 13:15	3	36,90	9
20/02/24 13:20	3	36,89	9
20/02/24 13:25	3	36,86	9
20/02/24 13:30	3	36,91	9
20/02/24 13:35	3	36,94	9
20/02/24 13:40	3	36,93	9
20/02/24 13:45	3	36,94	9
20/02/24 13:50	3	36,95	9
20/02/24 13:55	3	36,91	9
20/02/24 14:00	3	36,96	9
20/02/24 14:05	3	36,93	9
20/02/24 14:10	3	37,01	9
20/02/24 14:15	3	37,02	9
20/02/24 14:20	3	37,04	9
20/02/24 14:25	3	37,10	9
20/02/24 14:30	3	37,12	9
20/02/24 14:35	3	37,09	9
20/02/24 14:40	3	37,10	9
21/02/24 16:00	3	37,75	9
21/02/24 16:05	3	37,76	9
21/02/24 16:10	3	37,77	9
21/02/24 16:15	3	37,81	9
21/02/24 16:20	3	37,81	9
21/02/24 16:25	3	37,84	9
21/02/24 16:30	3	37,86	9
21/02/24 16:35	3	37,86	9
21/02/24 16:40	3	37,86	9
21/02/24 16:45	3	37,87	9
21/02/24 16:50	3	37,87	9
21/02/24 16:55	3	37,88	9
21/02/24 17:00	3	37,88	9
21/02/24 17:05	3	37,85	9
21/02/24 17:10	3	37,87	9
21/02/24 17:15	3	37,89	9
21/02/24 17:20	3	37,90	9
21/02/24 17:25	3	37,92	9
21/02/24 17:30	3	37,93	9
21/02/24 17:35	3	37,93	9
21/02/24 17:40	3	37,95	9
21/02/24 17:45	3	37,95	9
21/02/24 17:50	3	37,94	9
21/02/24 17:55	3	37,95	9
21/02/24 18:00	3	37,94	9
21/02/24 18:05	3	37,95	9
21/02/24 18:10	3	37,95	9
21/02/24 18:15	3	37,95	9
21/02/24 18:20	3	37,94	9
21/02/24 18:25	3	37,93	9
21/02/24 18:30	3	37,94	9
21/02/24 18:35	3	37,93	9
21/02/24 18:40	3	37,94	9
21/02/24 18:45	3	37,94	9
21/02/24 18:50	3	37,94	9
21/02/24 18:55	3	37,94	9
21/02/24 19:00	3	37,94	9
21/02/24 19:05	3	37,96	9
21/02/24 19:10	3	37,94	9
21/02/24 19:15	3	37,95	9
21/02/24 19:20	3	37,95	9
21/02/24 19:25	3	37,94	9
21/02/24 19:30	3	37,94	9
21/02/24 19:35	3	37,94	9
21/02/24 19:40	3	37,94	9
21/02/24 19:45	3	37,94	9
21/02/24 19:50	3	37,95	9
21/02/24 19:55	3	37,95	9
21/02/24 20:00	3	37,95	9
21/02/24 20:05	3	37,94	9
21/02/24 20:10	3	37,94	9
21/02/24 20:15	3	37,94	9
21/02/24 20:20	3	37,94	9
21/02/24 20:25	3	37,96	9
21/02/24 20:30	3	37,95	9
21/02/24 20:35	3	37,96	9
21/02/24 20:40	3	37,96	9
21/02/24 20:45	3	37,94	9
21/02/24 20:50	3	37,95	9
21/02/24 20:55	3	37,96	9
21/02/24 21:00	3	37,94	9
21/02/24 21:05	3	37,95	9
21/02/24 21:10	3	37,96	9
21/02/24 21:15	3	37,95	9
21/02/24 21:20	3	37,94	9
21/02/24 21:25	3	37,93	9
21/02/24 21:30	3	37,94	9
21/02/24 21:35	3	37,93	9
21/02/24 21:40	3	37,94	9
21/02/24 21:45	3	37,94	9
21/02/24 21:50	3	37,95	9
21/02/24 21:55	3	37,95	9
21/02/24 22:00	3	37,95	9
21/02/24 22:05	3	37,95	9
21/02/24 22:10	3	37,95	9
21/02/24 22:15	3	37,95	9
21/02/24 22:20	3	37,94	9
21/02/24 22:25	3	37,96	9
21/02/24 22:30	3	37,96	9
21/02/24 22:35	3	37,96	9
21/02/24 22:40	3	37,95	9
21/02/24 22:45	3	37,95	9
21/02/24 22:50	3	37,95	9
21/02/24 22:55	3	37,94	9
21/02/24 23:00	3	37,95	9
21/02/24 23:05	3	37,95	9
21/02/24 23:10	3	37,96	9
21/02/24 23:15	3	37,95	9
21/02/24 23:20	3	37,95	9
21/02/24 23:25	3	37,95	9
21/02/24 23:30	3	37,96	9
21/02/24 23:35	3	37,95	9
21/02/24 23:40	3	37,95	9
21/02/24 23:45	3	37,94	9
21/02/24 23:50	3	37,94	9
21/02/24 23:55	3	37,94	9
22/02/24 00:00	3	37,96	9
22/02/24 00:05	3	37,94	9
22/02/24 00:10	3	37,95	9
22/02/24 00:15	3	37,94	9
22/02/24 00:20	3	37,93	9
22/02/24 00:25	3	37,95	9
22/02/24 00:30	3	37,95	9
22/02/24 00:35	3	37,97	9
22/02/24 00:40	3	37,95	9
22/02/24 00:45	3	37,95	9
22/02/24 00:50	3	37,95	9
22/02/24 00:55	3	37,95	9
22/02/24 01:00	3	37,94	9
22/02/24 01:05	3	37,94	9
22/02/24 01:10	3	37,94	9
22/02/24 01:15	3	37,93	9
22/02/24 01:20	3	37,95	9
22/02/24 01:25	3	37,94	9
22/02/24 01:30	3	37,94	9
22/02/24 01:35	3	37,93	9
22/02/24 01:40	3	37,95	9
22/02/24 01:45	3	37,94	9
22/02/24 01:50	3	37,94	9
22/02/24 01:55	3	37,94	9
22/02/24 02:00	3	37,95	9
22/02/24 02:05	3	37,94	9
22/02/24 02:10	3	37,95	9
22/02/24 02:15	3	37,95	9
22/02/24 02:20	3	37,94	9
22/02/24 02:25	3	37,93	9
22/02/24 02:30	3	37,95	9
22/02/24 02:35	3	37,93	9
22/02/24 02:40	3	37,95	9
22/02/24 02:45	3	37,96	9
22/02/24 02:50	3	37,95	9
22/02/24 02:55	3	37,94	9
22/02/24 03:00	3	37,95	9
22/02/24 03:05	3	37,94	9
22/02/24 03:10	3	37,95	9
22/02/24 03:15	3	37,93	9
22/02/24 03:20	3	37,93	9
22/02/24 03:25	3	37,93	9
22/02/24 03:30	3	37,93	9
22/02/24 03:35	3	37,94	9
22/02/24 03:40	3	37,94	9
22/02/24 03:45	3	37,95	9
22/02/24 03:50	3	37,94	9
22/02/24 03:55	3	37,93	9
22/02/24 04:00	3	37,95	9
22/02/24 04:05	3	37,94	9
22/02/24 04:10	3	37,92	9
22/02/24 04:15	3	37,93	9
22/02/24 04:20	3	37,93	9
22/02/24 04:25	3	37,95	9
22/02/24 04:30	3	37,93	9
22/02/24 04:35	3	37,95	9
22/02/24 04:40	3	37,93	9
22/02/24 04:45	3	37,94	9
22/02/24 04:50	3	37,94	9
22/02/24 04:55	3	37,94	9
22/02/24 05:00	3	37,93	9
22/02/24 05:05	3	37,93	9
22/02/24 05:10	3	37,93	9
22/02/24 05:15	3	37,93	9
22/02/24 05:20	3	37,93	9
22/02/24 05:25	3	37,93	9
22/02/24 05:30	3	37,93	9
22/02/24 05:35	3	37,94	9
22/02/24 05:40	3	37,93	9
22/02/24 05:45	3	37,93	9
22/02/24 05:50	3	37,94	9
22/02/24 05:55	3	37,93	9
22/02/24 06:00	3	37,94	9
22/02/24 06:05	3	37,94	9
22/02/24 06:10	3	37,93	9
22/02/24 06:15	3	37,93	9
22/02/24 06:20	3	37,94	9
22/02/24 06:25	3	37,93	9
22/02/24 06:30	3	37,93	9
22/02/24 06:35	3	37,92	9
22/02/24 06:40	3	37,94	9
22/02/24 06:45	3	37,94	9
22/02/24 06:50	3	37,93	9
22/02/24 06:55	3	37,93	9
22/02/24 07:00	3	37,93	9
22/02/24 07:05	3	37,93	9
22/02/24 07:10	3	37,92	9
22/02/24 07:15	3	37,92	9
22/02/24 07:20	3	37,92	9
22/02/24 07:25	3	37,92	9
22/02/24 07:30	3	37,92	9
22/02/24 07:35	3	37,92	9
22/02/24 07:40	3	37,91	9
22/02/24 07:45	3	37,91	9
22/02/24 07:50	3	37,92	9
22/02/24 07:55	3	37,90	9
22/02/24 08:00	3	37,89	9
22/02/24 08:05	3	37,90	9
22/02/24 08:10	3	37,91	9
22/02/24 08:15	3	37,90	9
22/02/24 08:20	3	37,89	9
22/02/24 08:25	3	37,89	9
22/02/24 08:30	3	37,89	9
22/02/24 08:35	3	37,88	9
22/02/24 08:40	3	37,89	9
22/02/24 08:45	3	37,86	9
22/02/24 08:50	3	37,86	9
22/02/24 08:55	3	37,85	9
22/02/24 09:00	3	37,88	9
22/02/24 09:05	3	37,80	9
22/02/24 09:10	3	37,84	9
22/02/24 09:15	3	37,83	9
22/02/24 09:20	3	37,84	9
22/02/24 09:25	3	37,82	9
22/02/24 09:30	3	37,83	9
22/02/24 09:35	3	37,81	9
22/02/24 09:40	3	37,82	9
22/02/24 09:45	3	37,79	9
22/02/24 09:50	3	37,80	9
22/02/24 09:55	3	37,81	9
22/02/24 10:00	3	37,79	9
22/02/24 10:05	3	37,80	9
22/02/24 10:10	3	37,81	9
22/02/24 10:15	3	37,82	9
22/02/24 10:20	3	37,80	9
22/02/24 10:25	3	37,81	9
22/02/24 10:30	3	37,80	9
22/02/24 10:35	3	37,78	9
22/02/24 10:40	3	37,81	9
22/02/24 10:45	3	37,82	9
22/02/24 10:50	3	37,80	9
22/02/24 10:55	3	37,87	9
22/02/24 11:00	3	37,90	9
22/02/24 11:05	3	37,92	9
22/02/24 11:10	3	37,89	9
22/02/24 11:15	3	37,88	9
22/02/24 11:20	3	37,79	9
22/02/24 11:25	3	37,93	9
22/02/24 11:30	3	37,92	9
22/02/24 11:35	3	37,97	9
22/02/24 11:40	3	37,98	9
22/02/24 11:45	3	37,96	9
22/02/24 11:50	3	38,00	9
22/02/24 11:55	3	37,99	9
22/02/24 12:00	3	38,00	9
22/02/24 12:05	3	38,03	9
22/02/24 12:10	3	38,01	9
22/02/24 12:15	3	38,03	9
22/02/24 12:20	3	38,05	9
22/02/24 12:25	3	38,05	9
22/02/24 12:30	3	38,06	9
22/02/24 12:35	3	38,07	9
22/02/24 12:40	3	38,10	9
22/02/24 12:45	3	38,11	9
22/02/24 12:50	3	38,11	9
22/02/24 12:55	3	38,14	9
22/02/24 13:00	3	38,15	9
22/02/24 13:05	3	38,15	9
22/02/24 13:10	3	38,20	9
22/02/24 13:15	3	38,21	9
22/02/24 13:20	3	38,20	9
22/02/24 13:25	3	38,21	9
22/02/24 13:30	3	38,22	9
22/02/24 13:35	3	38,23	9
22/02/24 13:40	3	38,26	9
22/02/24 13:45	3	38,27	9
22/02/24 13:50	3	38,30	9
22/02/24 13:55	3	38,27	9
22/02/24 14:00	3	38,31	9
22/02/24 14:05	3	38,35	9
22/02/24 14:10	3	38,34	9
22/02/24 14:15	3	38,35	9
22/02/24 14:20	3	38,36	9
22/02/24 14:25	3	38,39	9
22/02/24 14:30	3	38,39	9
22/02/24 14:35	3	38,42	9
22/02/24 14:40	3	38,44	9
22/02/24 14:45	3	38,45	9
22/02/24 14:50	3	38,45	9
22/02/24 14:55	3	38,47	9
22/02/24 15:00	3	38,49	9
22/02/24 15:05	3	38,48	9
22/02/24 15:10	3	38,50	9
22/02/24 15:15	3	38,51	9
22/02/24 15:20	3	38,50	9
22/02/24 15:25	3	38,51	9
22/02/24 15:30	3	38,54	9
22/02/24 15:35	3	38,54	9
22/02/24 15:40	3	38,54	9
22/02/24 15:45	3	38,56	9
22/02/24 15:50	3	38,59	9
22/02/24 15:55	3	38,57	9
22/02/24 16:00	3	38,58	9
22/02/24 16:05	3	38,57	9
22/02/24 16:10	3	38,59	9
22/02/24 16:15	3	38,59	9
22/02/24 16:20	3	38,61	9
22/02/24 16:25	3	38,64	9
22/02/24 16:30	3	38,64	9
22/02/24 16:35	3	38,65	9
22/02/24 16:40	3	38,67	9
22/02/24 16:45	3	38,66	9
22/02/24 16:50	3	38,68	9
22/02/24 16:55	3	38,71	9
22/02/24 17:00	3	38,73	9
22/02/24 17:05	3	38,74	9
22/02/24 17:10	3	38,76	9
22/02/24 17:15	3	38,80	9
22/02/24 17:20	3	38,82	9
22/02/24 17:25	3	38,84	9
22/02/24 17:30	3	38,86	9
22/02/24 17:35	3	38,89	9
22/02/24 17:40	3	38,92	9
22/02/24 17:45	3	38,91	9
22/02/24 17:50	3	38,91	9
22/02/24 17:55	3	38,91	9
22/02/24 18:00	3	38,92	9
22/02/24 18:05	3	38,91	9
22/02/24 18:10	3	38,90	9
22/02/24 18:15	3	38,90	9
22/02/24 18:20	3	38,90	9
22/02/24 18:25	3	38,91	9
22/02/24 18:30	3	38,90	9
22/02/24 18:35	3	38,91	9
22/02/24 18:40	3	38,91	9
22/02/24 18:45	3	38,92	9
22/02/24 18:50	3	38,90	9
22/02/24 18:55	3	38,92	9
22/02/24 19:00	3	38,92	9
22/02/24 19:05	3	38,92	9
22/02/24 19:10	3	38,91	9
22/02/24 19:15	3	38,91	9
22/02/24 19:20	3	38,92	9
22/02/24 19:25	3	38,91	9
22/02/24 19:30	3	38,92	9
22/02/24 19:35	3	38,91	9
22/02/24 19:40	3	38,91	9
22/02/24 19:45	3	38,92	9
22/02/24 19:50	3	38,90	9
22/02/24 19:55	3	38,91	9
22/02/24 20:00	3	38,92	9
22/02/24 20:05	3	38,92	9
22/02/24 20:10	3	38,92	9
22/02/24 20:15	3	38,92	9
22/02/24 20:20	3	38,91	9
22/02/24 20:25	3	38,92	9
22/02/24 20:30	3	38,92	9
22/02/24 20:35	3	38,92	9
22/02/24 20:40	3	38,90	9
22/02/24 20:45	3	38,92	9
22/02/24 20:50	3	38,90	9
22/02/24 20:55	3	38,91	9
22/02/24 21:00	3	38,92	9
22/02/24 21:05	3	38,92	9
22/02/24 21:10	3	38,92	9
22/02/24 21:15	3	38,92	9
22/02/24 21:20	3	38,90	9
22/02/24 21:25	3	38,93	9
22/02/24 21:30	3	38,91	9
22/02/24 21:35	3	38,92	9
22/02/24 21:40	3	38,92	9
22/02/24 21:45	3	38,91	9
22/02/24 21:50	3	38,93	9
22/02/24 21:55	3	38,92	9
22/02/24 22:00	3	38,92	9
22/02/24 22:05	3	38,90	9
22/02/24 22:10	3	38,91	9
22/02/24 22:15	3	38,91	9
22/02/24 22:20	3	38,92	9
22/02/24 22:25	3	38,92	9
22/02/24 22:30	3	38,92	9
22/02/24 22:35	3	38,91	9
22/02/24 22:40	3	38,91	9
22/02/24 22:45	3	38,91	9
22/02/24 22:50	3	38,92	9
22/02/24 22:55	3	38,91	9
22/02/24 23:00	3	38,91	9
22/02/24 23:05	3	38,90	9
22/02/24 23:10	3	38,91	9
22/02/24 23:15	3	38,92	9
22/02/24 23:20	3	38,91	9
22/02/24 23:25	3	38,91	9
22/02/24 23:30	3	38,92	9
22/02/24 23:35	3	38,90	9
22/02/24 23:40	3	38,91	9
22/02/24 23:45	3	38,92	9
22/02/24 23:50	3	38,93	9
22/02/24 23:55	3	38,90	9
23/02/24 00:00	3	38,92	9
23/02/24 00:05	3	38,91	9
23/02/24 00:10	3	38,91	9
23/02/24 00:15	3	38,91	9
23/02/24 00:20	3	38,89	9
23/02/24 00:25	3	38,92	9
23/02/24 00:30	3	38,91	9
23/02/24 00:35	3	38,90	9
23/02/24 00:40	3	38,91	9
23/02/24 00:45	3	38,90	9
23/02/24 00:50	3	38,90	9
23/02/24 00:55	3	38,90	9
23/02/24 01:00	3	38,91	9
23/02/24 01:05	3	38,91	9
23/02/24 01:10	3	38,91	9
23/02/24 01:15	3	38,92	9
23/02/24 01:20	3	38,91	9
23/02/24 01:25	3	38,90	9
23/02/24 01:30	3	38,90	9
23/02/24 01:35	3	38,91	9
23/02/24 01:40	3	38,92	9
23/02/24 01:45	3	38,91	9
23/02/24 01:50	3	38,92	9
23/02/24 01:55	3	38,91	9
23/02/24 02:00	3	38,92	9
23/02/24 02:05	3	38,89	9
23/02/24 02:10	3	38,91	9
23/02/24 02:15	3	38,90	9
23/02/24 02:20	3	38,89	9
23/02/24 02:25	3	38,90	9
23/02/24 02:30	3	38,90	9
23/02/24 02:35	3	38,89	9
23/02/24 02:40	3	38,90	9
23/02/24 02:45	3	38,89	9
23/02/24 02:50	3	38,90	9
23/02/24 02:55	3	38,91	9
23/02/24 03:00	3	38,91	9
23/02/24 03:05	3	38,91	9
23/02/24 03:10	3	38,91	9
23/02/24 03:15	3	38,92	9
23/02/24 03:20	3	38,90	9
23/02/24 03:25	3	38,90	9
23/02/24 03:30	3	38,92	9
23/02/24 03:35	3	38,90	9
23/02/24 03:40	3	38,91	9
23/02/24 03:45	3	38,91	9
23/02/24 03:50	3	38,90	9
23/02/24 03:55	3	38,91	9
23/02/24 04:00	3	38,89	9
23/02/24 04:05	3	38,89	9
23/02/24 04:10	3	38,91	9
23/02/24 04:15	3	38,89	9
23/02/24 04:20	3	38,91	9
23/02/24 04:25	3	38,90	9
23/02/24 04:30	3	38,91	9
23/02/24 04:35	3	38,89	9
23/02/24 04:40	3	38,89	9
23/02/24 04:45	3	38,91	9
23/02/24 04:50	3	38,89	9
23/02/24 04:55	3	38,89	9
23/02/24 05:00	3	38,91	9
23/02/24 05:05	3	38,90	9
23/02/24 05:10	3	38,89	9
23/02/24 05:15	3	38,89	9
23/02/24 05:20	3	38,89	9
23/02/24 05:25	3	38,90	9
23/02/24 05:30	3	38,89	9
23/02/24 05:35	3	38,90	9
23/02/24 05:40	3	38,89	9
23/02/24 05:45	3	38,90	9
23/02/24 05:50	3	38,88	9
23/02/24 05:55	3	38,89	9
23/02/24 06:00	3	38,89	9
23/02/24 06:05	3	38,88	9
23/02/24 06:10	3	38,89	9
23/02/24 06:15	3	38,88	9
23/02/24 06:20	3	38,89	9
23/02/24 06:25	3	38,89	9
23/02/24 06:30	3	38,89	9
23/02/24 06:35	3	38,88	9
23/02/24 06:40	3	38,89	9
23/02/24 06:45	3	38,89	9
23/02/24 06:50	3	38,88	9
23/02/24 06:55	3	38,89	9
23/02/24 07:00	3	38,89	9
23/02/24 07:05	3	38,89	9
23/02/24 07:10	3	38,89	9
23/02/24 07:15	3	38,88	9
23/02/24 07:20	3	38,88	9
23/02/24 07:25	3	38,89	9
23/02/24 07:30	3	38,89	9
23/02/24 07:35	3	38,88	9
23/02/24 07:40	3	38,88	9
23/02/24 07:45	3	38,87	9
23/02/24 07:50	3	38,87	9
23/02/24 07:55	3	38,87	9
23/02/24 08:00	3	38,87	9
23/02/24 08:05	3	38,87	9
23/02/24 08:10	3	38,86	9
23/02/24 08:15	3	38,86	9
23/02/24 08:20	3	38,86	9
23/02/24 08:25	3	38,86	9
23/02/24 08:30	3	38,86	9
23/02/24 08:35	3	38,87	9
23/02/24 08:40	3	38,85	9
23/02/24 08:45	3	38,84	9
23/02/24 08:50	3	38,84	9
23/02/24 08:55	3	38,86	9
23/02/24 09:00	3	38,85	9
23/02/24 09:05	3	38,84	9
23/02/24 09:10	3	38,85	9
23/02/24 09:15	3	38,84	9
23/02/24 09:20	3	38,84	9
23/02/24 09:25	3	38,84	9
23/02/24 09:30	3	38,83	9
23/02/24 09:35	3	38,82	9
23/02/24 09:40	3	38,83	9
23/02/24 09:45	3	38,84	9
23/02/24 09:50	3	38,82	9
23/02/24 09:55	3	38,83	9
23/02/24 10:00	3	38,83	9
23/02/24 10:05	3	38,82	9
23/02/24 10:10	3	38,80	9
23/02/24 10:15	3	38,81	9
23/02/24 10:20	3	38,78	9
23/02/24 10:25	3	38,76	9
23/02/24 10:30	3	38,74	9
23/02/24 10:35	3	38,73	9
23/02/24 10:40	3	38,74	9
23/02/24 10:45	3	38,77	9
23/02/24 10:50	3	38,78	9
23/02/24 10:55	3	38,78	9
23/02/24 11:00	3	38,79	9
23/02/24 11:05	3	38,79	9
23/02/24 11:10	3	38,81	9
23/02/24 11:15	3	38,84	9
23/02/24 11:20	3	38,86	9
23/02/24 11:25	3	38,84	9
23/02/24 11:30	3	38,85	9
23/02/24 11:35	3	38,85	9
23/02/24 11:40	3	38,87	9
23/02/24 11:45	3	38,89	9
23/02/24 11:50	3	38,90	9
23/02/24 11:55	3	38,92	9
23/02/24 12:00	3	38,94	9
23/02/24 12:05	3	38,96	9
23/02/24 12:10	3	38,99	9
23/02/24 12:15	3	39,00	9
23/02/24 12:20	3	38,97	9
23/02/24 12:25	3	39,00	9
23/02/24 12:30	3	39,02	9
23/02/24 12:35	3	39,05	9
23/02/24 12:40	3	39,04	9
23/02/24 12:45	3	39,10	9
23/02/24 12:50	3	39,12	9
23/02/24 12:55	3	39,14	9
23/02/24 13:00	3	39,17	9
23/02/24 13:05	3	39,23	9
23/02/24 13:10	3	39,23	9
23/02/24 13:15	3	39,24	9
23/02/24 13:20	3	39,23	9
23/02/24 13:25	3	39,25	9
23/02/24 13:30	3	39,26	9
23/02/24 13:35	3	39,31	9
23/02/24 13:40	3	39,34	9
23/02/24 13:45	3	39,35	9
23/02/24 13:50	3	39,36	9
23/02/24 13:55	3	39,37	9
23/02/24 14:00	3	39,37	9
23/02/24 14:05	3	39,38	9
23/02/24 14:10	3	39,37	9
23/02/24 14:15	3	39,39	9
23/02/24 14:20	3	39,41	9
23/02/24 14:25	3	39,41	9
23/02/24 14:30	3	39,41	9
23/02/24 14:35	3	39,43	9
23/02/24 14:40	3	39,44	9
23/02/24 14:45	3	39,45	9
23/02/24 14:50	3	39,45	9
23/02/24 14:55	3	39,44	9
23/02/24 15:00	3	39,43	9
23/02/24 15:05	3	39,44	9
23/02/24 15:10	3	39,45	9
23/02/24 15:15	3	39,41	9
23/02/24 15:20	3	39,44	9
23/02/24 15:25	3	39,43	9
23/02/24 15:30	3	39,44	9
23/02/24 15:35	3	39,47	9
23/02/24 15:40	3	39,50	9
23/02/24 15:45	3	39,51	9
23/02/24 15:50	3	39,50	9
23/02/24 15:55	3	39,53	9
23/02/24 16:00	3	39,55	9
23/02/24 16:05	3	39,56	9
23/02/24 16:10	3	39,57	9
23/02/24 16:15	3	39,58	9
23/02/24 16:20	3	39,61	9
23/02/24 16:25	3	39,62	9
23/02/24 16:30	3	39,61	9
23/02/24 16:35	3	39,63	9
23/02/24 16:40	3	39,64	9
23/02/24 16:45	3	39,65	9
23/02/24 16:50	3	39,66	9
23/02/24 16:55	3	39,68	9
23/02/24 17:00	3	39,71	9
23/02/24 17:05	3	39,74	9
23/02/24 17:10	3	39,78	9
23/02/24 17:15	3	39,81	9
23/02/24 17:20	3	39,85	9
23/02/24 17:25	3	39,87	9
23/02/24 17:30	3	39,90	9
23/02/24 17:35	3	39,91	9
23/02/24 17:40	3	39,92	9
23/02/24 17:45	3	39,93	9
23/02/24 17:50	3	39,93	9
23/02/24 17:55	3	39,92	9
23/02/24 18:00	3	39,92	9
23/02/24 18:05	3	39,92	9
23/02/24 18:10	3	39,92	9
23/02/24 18:15	3	39,93	9
23/02/24 18:20	3	39,92	9
23/02/24 18:25	3	39,93	9
23/02/24 18:30	3	39,92	9
23/02/24 18:35	3	39,93	9
23/02/24 18:40	3	39,92	9
23/02/24 18:45	3	39,92	9
23/02/24 18:50	3	39,92	9
23/02/24 18:55	3	39,92	9
23/02/24 19:00	3	39,91	9
23/02/24 19:05	3	39,92	9
23/02/24 19:10	3	39,92	9
23/02/24 19:15	3	39,91	9
23/02/24 19:20	3	39,91	9
23/02/24 19:25	3	39,90	9
23/02/24 19:30	3	39,90	9
23/02/24 19:35	3	39,90	9
23/02/24 19:40	3	39,92	9
23/02/24 19:45	3	39,92	9
23/02/24 19:50	3	39,92	9
23/02/24 19:55	3	39,91	9
23/02/24 20:00	3	39,91	9
23/02/24 20:05	3	39,92	9
23/02/24 20:10	3	39,92	9
23/02/24 20:15	3	39,91	9
23/02/24 20:20	3	39,93	9
23/02/24 20:25	3	39,91	9
23/02/24 20:30	3	39,92	9
23/02/24 20:35	3	39,91	9
23/02/24 20:40	3	39,90	9
23/02/24 20:45	3	39,89	9
23/02/24 20:50	3	39,91	9
23/02/24 20:55	3	39,91	9
23/02/24 21:00	3	39,90	9
23/02/24 21:05	3	39,93	9
23/02/24 21:10	3	39,91	9
23/02/24 21:15	3	39,90	9
23/02/24 21:20	3	39,92	9
23/02/24 21:25	3	39,92	9
23/02/24 21:30	3	39,92	9
23/02/24 21:35	3	39,93	9
23/02/24 21:40	3	39,91	9
23/02/24 21:45	3	39,91	9
23/02/24 21:50	3	39,92	9
23/02/24 21:55	3	39,92	9
23/02/24 22:00	3	39,91	9
23/02/24 22:05	3	39,91	9
23/02/24 22:10	3	39,92	9
23/02/24 22:15	3	39,91	9
23/02/24 22:20	3	39,91	9
23/02/24 22:25	3	39,92	9
23/02/24 22:30	3	39,91	9
23/02/24 22:35	3	39,92	9
23/02/24 22:40	3	39,92	9
23/02/24 22:45	3	39,91	9
23/02/24 22:50	3	39,91	9
23/02/24 22:55	3	39,92	9
23/02/24 23:00	3	39,91	9
23/02/24 23:05	3	39,91	9
23/02/24 23:10	3	39,91	9
23/02/24 23:15	3	39,93	9
23/02/24 23:20	3	39,91	9
23/02/24 23:25	3	39,90	9
23/02/24 23:30	3	39,91	9
23/02/24 23:35	3	39,91	9
23/02/24 23:40	3	39,92	9
23/02/24 23:45	3	39,90	9
23/02/24 23:50	3	39,90	9
23/02/24 23:55	3	39,91	9
24/02/24 00:00	3	39,90	9
24/02/24 00:05	3	39,90	9
24/02/24 00:10	3	39,91	9
24/02/24 00:15	3	39,90	9
24/02/24 00:20	3	39,91	9
24/02/24 00:25	3	39,92	9
24/02/24 00:30	3	39,91	9
24/02/24 00:35	3	39,90	9
24/02/24 00:40	3	39,90	9
24/02/24 00:45	3	39,92	9
24/02/24 00:50	3	39,91	9
24/02/24 00:55	3	39,91	9
24/02/24 01:00	3	39,91	9
24/02/24 01:05	3	39,91	9
24/02/24 01:10	3	39,90	9
24/02/24 01:15	3	39,90	9
24/02/24 01:20	3	39,90	9
24/02/24 01:25	3	39,90	9
24/02/24 01:30	3	39,90	9
24/02/24 01:35	3	39,90	9
24/02/24 01:40	3	39,89	9
24/02/24 01:45	3	39,90	9
24/02/24 01:50	3	39,89	9
24/02/24 01:55	3	39,90	9
24/02/24 02:00	3	39,90	9
24/02/24 02:05	3	39,90	9
24/02/24 02:10	3	39,88	9
24/02/24 02:15	3	39,90	9
24/02/24 02:20	3	39,89	9
24/02/24 02:25	3	39,91	9
24/02/24 02:30	3	39,90	9
24/02/24 02:35	3	39,88	9
24/02/24 02:40	3	39,90	9
24/02/24 02:45	3	39,90	9
24/02/24 02:50	3	39,90	9
24/02/24 02:55	3	39,91	9
24/02/24 03:00	3	39,91	9
24/02/24 03:05	3	39,91	9
24/02/24 03:10	3	39,90	9
24/02/24 03:15	3	39,91	9
24/02/24 03:20	3	39,89	9
24/02/24 03:25	3	39,92	9
24/02/24 03:30	3	39,89	9
24/02/24 03:35	3	39,91	9
24/02/24 03:40	3	39,88	9
24/02/24 03:45	3	39,89	9
24/02/24 03:50	3	39,91	9
24/02/24 03:55	3	39,90	9
24/02/24 04:00	3	39,89	9
24/02/24 04:05	3	39,89	9
24/02/24 04:10	3	39,90	9
24/02/24 04:15	3	39,89	9
24/02/24 04:20	3	39,89	9
24/02/24 04:25	3	39,89	9
24/02/24 04:30	3	39,89	9
24/02/24 04:35	3	39,90	9
24/02/24 04:40	3	39,88	9
24/02/24 04:45	3	39,89	9
24/02/24 04:50	3	39,88	9
24/02/24 04:55	3	39,88	9
24/02/24 05:00	3	39,90	9
24/02/24 05:05	3	39,87	9
24/02/24 05:10	3	39,89	9
24/02/24 05:15	3	39,87	9
24/02/24 05:20	3	39,88	9
24/02/24 05:25	3	39,89	9
24/02/24 05:30	3	39,90	9
24/02/24 05:35	3	39,89	9
24/02/24 05:40	3	39,89	9
24/02/24 05:45	3	39,88	9
24/02/24 05:50	3	39,89	9
24/02/24 05:55	3	39,89	9
24/02/24 06:00	3	39,87	9
24/02/24 06:05	3	39,89	9
24/02/24 06:10	3	39,87	9
24/02/24 06:15	3	39,87	9
24/02/24 06:20	3	39,89	9
24/02/24 06:25	3	39,87	9
24/02/24 06:30	3	39,88	9
24/02/24 06:35	3	39,87	9
24/02/24 06:40	3	39,88	9
24/02/24 06:45	3	39,88	9
24/02/24 06:50	3	39,87	9
24/02/24 06:55	3	39,88	9
24/02/24 07:00	3	39,88	9
24/02/24 07:05	3	39,87	9
24/02/24 07:10	3	39,87	9
24/02/24 07:15	3	39,86	9
24/02/24 07:20	3	39,88	9
24/02/24 07:25	3	39,86	9
24/02/24 07:30	3	39,90	9
24/02/24 07:35	3	39,86	9
24/02/24 07:40	3	39,87	9
24/02/24 07:45	3	39,86	9
24/02/24 07:50	3	39,86	9
24/02/24 07:55	3	39,84	9
24/02/24 08:00	3	39,85	9
24/02/24 08:05	3	39,87	9
24/02/24 08:10	3	39,86	9
24/02/24 08:15	3	39,84	9
24/02/24 08:20	3	39,84	9
24/02/24 08:25	3	39,82	9
24/02/24 08:30	3	39,83	9
24/02/24 08:35	3	39,82	9
24/02/24 08:40	3	39,82	9
24/02/24 08:45	3	39,83	9
24/02/24 08:50	3	39,82	9
24/02/24 08:55	3	39,83	9
24/02/24 09:00	3	39,81	9
24/02/24 09:05	3	39,79	9
24/02/24 09:10	3	39,79	9
24/02/24 09:15	3	39,79	9
24/02/24 09:20	3	39,79	9
24/02/24 09:25	3	39,81	9
24/02/24 09:30	3	39,80	9
24/02/24 09:35	3	39,81	9
24/02/24 09:40	3	39,80	9
24/02/24 09:45	3	39,81	9
24/02/24 09:50	3	39,79	9
24/02/24 09:55	3	39,79	9
24/02/24 10:00	3	39,76	9
24/02/24 10:05	3	39,75	9
24/02/24 10:10	3	39,73	9
24/02/24 10:15	3	39,71	9
24/02/24 10:20	3	39,69	9
24/02/24 10:25	3	39,69	9
24/02/24 10:30	3	39,68	9
24/02/24 10:35	3	39,71	9
24/02/24 10:40	3	39,68	9
24/02/24 10:45	3	39,65	9
24/02/24 10:50	3	39,72	9
24/02/24 10:55	3	39,72	9
24/02/24 11:00	3	39,74	9
24/02/24 11:05	3	39,74	9
24/02/24 11:10	3	39,78	9
24/02/24 11:15	3	39,80	9
24/02/24 11:20	3	39,80	9
24/02/24 11:25	3	39,82	9
24/02/24 11:30	3	39,85	9
24/02/24 11:35	3	39,87	9
24/02/24 11:40	3	39,89	9
24/02/24 11:45	3	39,92	9
24/02/24 11:50	3	39,92	9
24/02/24 11:55	3	39,96	9
24/02/24 12:00	3	39,93	9
24/02/24 12:05	3	39,97	9
24/02/24 12:10	3	39,99	9
24/02/24 12:15	3	40,01	9
24/02/24 12:20	3	40,04	9
24/02/24 12:25	3	40,06	9
24/02/24 12:30	3	40,09	9
24/02/24 12:35	3	40,13	9
24/02/24 12:40	3	40,14	9
24/02/24 12:45	3	40,17	9
24/02/24 12:50	3	40,19	9
24/02/24 12:55	3	40,22	9
24/02/24 13:00	3	40,24	9
24/02/24 13:05	3	40,28	9
24/02/24 13:10	3	40,29	9
24/02/24 13:15	3	40,32	9
24/02/24 13:20	3	40,35	9
24/02/24 13:25	3	40,37	9
24/02/24 13:30	3	40,39	9
24/02/24 13:35	3	40,42	9
24/02/24 13:40	3	40,42	9
24/02/24 13:45	3	40,42	9
24/02/24 13:50	3	40,46	9
24/02/24 13:55	3	40,46	9
24/02/24 14:00	3	40,47	9
24/02/24 14:05	3	40,49	9
24/02/24 14:10	3	40,49	9
24/02/24 14:15	3	40,49	9
24/02/24 14:20	3	40,51	9
24/02/24 14:25	3	40,53	9
24/02/24 14:30	3	40,57	9
24/02/24 14:35	3	40,56	9
24/02/24 14:40	3	40,58	9
24/02/24 14:45	3	40,60	9
24/02/24 14:50	3	40,61	9
24/02/24 14:55	3	40,61	9
24/02/24 15:00	3	40,63	9
24/02/24 15:05	3	40,65	9
24/02/24 15:10	3	40,67	9
24/02/24 15:15	3	40,67	9
24/02/24 15:20	3	40,66	9
24/02/24 15:25	3	40,68	9
24/02/24 15:30	3	40,67	9
24/02/24 15:35	3	40,67	9
24/02/24 15:40	3	40,69	9
24/02/24 15:45	3	40,71	9
24/02/24 15:50	3	40,70	9
24/02/24 15:55	3	40,73	9
24/02/24 16:00	3	40,74	9
24/02/24 16:05	3	40,76	9
24/02/24 16:10	3	40,78	9
24/02/24 16:15	3	40,78	9
24/02/24 16:20	3	40,78	9
24/02/24 16:25	3	40,79	9
24/02/24 16:30	3	40,80	9
24/02/24 16:35	3	40,81	9
24/02/24 16:40	3	40,81	9
24/02/24 16:45	3	40,86	9
24/02/24 16:50	3	40,85	9
24/02/24 16:55	3	40,89	9
24/02/24 17:00	3	40,92	9
24/02/24 17:05	3	40,95	9
24/02/24 17:10	3	40,96	9
24/02/24 17:15	3	40,99	9
24/02/24 17:20	3	41,02	9
24/02/24 17:25	3	41,04	9
24/02/24 17:30	3	41,05	9
24/02/24 17:35	3	41,09	9
24/02/24 17:40	3	41,10	9
24/02/24 17:45	3	41,14	9
24/02/24 17:50	3	41,17	9
24/02/24 17:55	3	41,20	9
24/02/24 18:00	3	41,19	9
24/02/24 18:05	3	41,18	9
24/02/24 18:10	3	41,19	9
24/02/24 18:15	3	41,18	9
24/02/24 18:20	3	41,19	9
24/02/24 18:25	3	41,19	9
24/02/24 18:30	3	41,19	9
24/02/24 18:35	3	41,19	9
24/02/24 18:40	3	41,18	9
24/02/24 18:45	3	41,19	9
24/02/24 18:50	3	41,19	9
24/02/24 18:55	3	41,18	9
24/02/24 19:00	3	41,19	9
24/02/24 19:05	3	41,19	9
24/02/24 19:10	3	41,19	9
24/02/24 19:15	3	41,19	9
24/02/24 19:20	3	41,18	9
24/02/24 19:25	3	41,19	9
24/02/24 19:30	3	41,18	9
24/02/24 19:35	3	41,17	9
24/02/24 19:40	3	41,17	9
24/02/24 19:45	3	41,18	9
24/02/24 19:50	3	41,17	9
24/02/24 19:55	3	41,18	9
24/02/24 20:00	3	41,18	9
24/02/24 20:05	3	41,18	9
24/02/24 20:10	3	41,18	9
24/02/24 20:15	3	41,17	9
24/02/24 20:20	3	41,16	9
24/02/24 20:25	3	41,17	9
24/02/24 20:30	3	41,17	9
24/02/24 20:35	3	41,17	9
24/02/24 20:40	3	41,16	9
24/02/24 20:45	3	41,18	9
24/02/24 20:50	3	41,16	9
24/02/24 20:55	3	41,17	9
24/02/24 21:00	3	41,16	9
24/02/24 21:05	3	41,14	9
24/02/24 21:10	3	41,17	9
24/02/24 21:15	3	41,17	9
24/02/24 21:20	3	41,17	9
24/02/24 21:25	3	41,18	9
24/02/24 21:30	3	41,18	9
24/02/24 21:35	3	41,17	9
24/02/24 21:40	3	41,17	9
24/02/24 21:45	3	41,17	9
24/02/24 21:50	3	41,16	9
24/02/24 21:55	3	41,17	9
24/02/24 22:00	3	41,17	9
24/02/24 22:05	3	41,17	9
24/02/24 22:10	3	41,18	9
24/02/24 22:15	3	41,17	9
24/02/24 22:20	3	41,17	9
24/02/24 22:25	3	41,18	9
24/02/24 22:30	3	41,18	9
24/02/24 22:35	3	41,18	9
24/02/24 22:40	3	41,17	9
24/02/24 22:45	3	41,17	9
24/02/24 22:50	3	41,15	9
24/02/24 22:55	3	41,17	9
24/02/24 23:00	3	41,16	9
24/02/24 23:05	3	41,19	9
24/02/24 23:10	3	41,17	9
24/02/24 23:15	3	41,17	9
24/02/24 23:20	3	41,17	9
24/02/24 23:25	3	41,16	9
24/02/24 23:30	3	41,17	9
24/02/24 23:35	3	41,16	9
24/02/24 23:40	3	41,17	9
24/02/24 23:45	3	41,16	9
24/02/24 23:50	3	41,17	9
24/02/24 23:55	3	41,16	9
25/02/24 00:00	3	41,15	9
25/02/24 00:05	3	41,16	9
25/02/24 00:10	3	41,16	9
25/02/24 00:15	3	41,16	9
25/02/24 00:20	3	41,16	9
25/02/24 00:25	3	41,15	9
25/02/24 00:30	3	41,15	9
25/02/24 00:35	3	41,16	9
25/02/24 00:40	3	41,15	9
25/02/24 00:45	3	41,14	9
25/02/24 00:50	3	41,16	9
25/02/24 00:55	3	41,15	9
25/02/24 01:00	3	41,14	9
25/02/24 01:05	3	41,16	9
25/02/24 01:10	3	41,14	9
25/02/24 01:15	3	41,16	9
25/02/24 01:20	3	41,15	9
25/02/24 01:25	3	41,14	9
25/02/24 01:30	3	41,13	9
25/02/24 01:35	3	41,15	9
25/02/24 01:40	3	41,14	9
25/02/24 01:45	3	41,16	9
25/02/24 01:50	3	41,14	9
25/02/24 01:55	3	41,14	9
25/02/24 02:00	3	41,14	9
25/02/24 02:05	3	41,15	9
25/02/24 02:10	3	41,14	9
25/02/24 02:15	3	41,15	9
25/02/24 02:20	3	41,14	9
25/02/24 02:25	3	41,14	9
25/02/24 02:30	3	41,16	9
25/02/24 02:35	3	41,15	9
25/02/24 02:40	3	41,15	9
25/02/24 02:45	3	41,15	9
25/02/24 02:50	3	41,14	9
25/02/24 02:55	3	41,15	9
25/02/24 03:00	3	41,13	9
25/02/24 03:05	3	41,14	9
25/02/24 03:10	3	41,14	9
25/02/24 03:15	3	41,13	9
25/02/24 03:20	3	41,14	9
25/02/24 03:25	3	41,14	9
25/02/24 03:30	3	41,14	9
25/02/24 03:35	3	41,14	9
25/02/24 03:40	3	41,13	9
25/02/24 03:45	3	41,13	9
25/02/24 03:50	3	41,14	9
25/02/24 03:55	3	41,12	9
25/02/24 04:00	3	41,14	9
25/02/24 04:05	3	41,14	9
25/02/24 04:10	3	41,13	9
25/02/24 04:15	3	41,12	9
25/02/24 04:20	3	41,15	9
25/02/24 04:25	3	41,13	9
25/02/24 04:30	3	41,14	9
25/02/24 04:35	3	41,12	9
25/02/24 04:40	3	41,12	9
25/02/24 04:45	3	41,14	9
25/02/24 04:50	3	41,12	9
25/02/24 04:55	3	41,15	9
25/02/24 05:00	3	41,12	9
25/02/24 05:05	3	41,13	9
25/02/24 05:10	3	41,11	9
25/02/24 05:15	3	41,14	9
25/02/24 05:20	3	41,13	9
25/02/24 05:25	3	41,13	9
25/02/24 05:30	3	41,11	9
25/02/24 05:35	3	41,13	9
25/02/24 05:40	3	41,11	9
25/02/24 05:45	3	41,13	9
25/02/24 05:50	3	41,12	9
25/02/24 05:55	3	41,13	9
25/02/24 06:00	3	41,12	9
25/02/24 06:05	3	41,14	9
25/02/24 06:10	3	41,13	9
25/02/24 06:15	3	41,13	9
25/02/24 06:20	3	41,12	9
25/02/24 06:25	3	41,12	9
25/02/24 06:30	3	41,12	9
25/02/24 06:35	3	41,12	9
25/02/24 06:40	3	41,12	9
25/02/24 06:45	3	41,13	9
25/02/24 06:50	3	41,12	9
25/02/24 06:55	3	41,11	9
25/02/24 07:00	3	41,10	9
25/02/24 07:05	3	41,13	9
25/02/24 07:10	3	41,12	9
25/02/24 07:15	3	41,12	9
25/02/24 07:20	3	41,12	9
25/02/24 07:25	3	41,11	9
25/02/24 07:30	3	41,10	9
25/02/24 07:35	3	41,10	9
25/02/24 07:40	3	41,09	9
25/02/24 07:45	3	41,10	9
25/02/24 07:50	3	41,08	9
25/02/24 07:55	3	41,09	9
25/02/24 08:00	3	41,10	9
25/02/24 08:05	3	41,08	9
25/02/24 08:10	3	41,07	9
25/02/24 08:15	3	41,07	9
25/02/24 08:20	3	41,08	9
25/02/24 08:25	3	41,05	9
25/02/24 08:30	3	41,06	9
25/02/24 08:35	3	41,05	9
25/02/24 08:40	3	41,05	9
25/02/24 08:45	3	41,04	9
25/02/24 08:50	3	41,04	9
25/02/24 08:55	3	41,03	9
25/02/24 09:00	3	41,04	9
25/02/24 09:05	3	41,04	9
25/02/24 09:10	3	41,02	9
25/02/24 09:15	3	41,02	9
25/02/24 09:20	3	41,01	9
25/02/24 09:25	3	41,04	9
25/02/24 09:30	3	41,03	9
25/02/24 09:35	3	41,01	9
25/02/24 09:40	3	41,00	9
25/02/24 09:45	3	40,99	9
25/02/24 09:50	3	40,97	9
25/02/24 09:55	3	40,98	9
25/02/24 10:00	3	40,98	9
25/02/24 10:05	3	40,98	9
25/02/24 10:10	3	40,97	9
25/02/24 10:15	3	40,95	9
25/02/24 10:20	3	40,96	9
25/02/24 10:25	3	40,97	9
25/02/24 10:30	3	40,95	9
25/02/24 10:35	3	40,96	9
25/02/24 10:40	3	40,97	9
25/02/24 10:45	3	40,98	9
25/02/24 10:50	3	40,98	9
25/02/24 10:55	3	40,98	9
25/02/24 11:00	3	40,99	9
25/02/24 11:05	3	41,04	9
25/02/24 11:10	3	41,05	9
25/02/24 11:15	3	41,09	9
25/02/24 11:20	3	41,09	9
25/02/24 11:25	3	41,08	9
25/02/24 11:30	3	41,12	9
25/02/24 11:35	3	41,15	9
25/02/24 11:40	3	41,14	9
25/02/24 11:45	3	41,19	9
25/02/24 11:50	3	41,20	9
25/02/24 11:55	3	41,21	9
25/02/24 12:00	3	41,21	9
25/02/24 12:05	3	41,26	9
25/02/24 12:10	3	41,29	9
25/02/24 12:15	3	41,31	9
25/02/24 12:20	3	41,34	9
25/02/24 12:25	3	41,32	9
25/02/24 12:30	3	41,35	9
25/02/24 12:35	3	41,35	9
25/02/24 12:40	3	41,38	9
25/02/24 12:45	3	41,35	9
25/02/24 12:50	3	41,35	9
25/02/24 12:55	3	41,42	9
25/02/24 13:00	3	41,44	9
25/02/24 13:05	3	41,47	9
25/02/24 13:10	3	41,49	9
25/02/24 13:15	3	41,50	9
25/02/24 13:20	3	41,53	9
25/02/24 13:25	3	41,55	9
25/02/24 13:30	3	41,58	9
25/02/24 13:35	3	41,55	9
25/02/24 13:40	3	41,62	9
25/02/24 13:45	3	41,61	9
25/02/24 13:50	3	41,64	9
25/02/24 13:55	3	41,67	9
25/02/24 14:00	3	41,67	9
25/02/24 14:05	3	41,71	9
25/02/24 14:10	3	41,71	9
25/02/24 14:15	3	41,72	9
25/02/24 14:20	3	41,72	9
25/02/24 14:25	3	41,72	9
25/02/24 14:30	3	41,76	9
25/02/24 14:35	3	41,78	9
25/02/24 14:40	3	41,76	9
25/02/24 14:45	3	41,78	9
25/02/24 14:50	3	41,78	9
25/02/24 14:55	3	41,80	9
25/02/24 15:00	3	41,85	9
25/02/24 15:05	3	41,83	9
25/02/24 15:10	3	41,82	9
25/02/24 15:15	3	41,84	9
25/02/24 15:20	3	41,85	9
25/02/24 15:25	3	41,85	9
25/02/24 15:30	3	41,86	9
25/02/24 15:35	3	41,86	9
25/02/24 15:40	3	41,88	9
25/02/24 15:45	3	41,89	9
25/02/24 15:50	3	41,89	9
25/02/24 15:55	3	41,92	9
25/02/24 16:00	3	41,90	9
25/02/24 16:05	3	41,93	9
25/02/24 16:10	3	41,96	9
25/02/24 16:15	3	41,97	9
25/02/24 16:20	3	41,97	9
25/02/24 16:25	3	41,98	9
25/02/24 16:30	3	41,97	9
25/02/24 16:35	3	42,01	9
25/02/24 16:40	3	42,01	9
25/02/24 16:45	3	42,02	9
25/02/24 16:50	3	42,04	9
25/02/24 16:55	3	42,04	9
25/02/24 17:00	3	42,07	9
25/02/24 17:05	3	42,06	9
25/02/24 17:10	3	42,09	9
25/02/24 17:15	3	42,14	9
25/02/24 17:20	3	42,14	9
25/02/24 17:25	3	42,15	9
25/02/24 17:30	3	42,19	9
25/02/24 17:35	3	42,23	9
25/02/24 17:40	3	42,28	9
25/02/24 17:45	3	42,35	9
25/02/24 17:50	3	42,39	9
25/02/24 17:55	3	42,43	9
25/02/24 18:00	3	42,45	9
25/02/24 18:05	3	42,44	9
25/02/24 18:10	3	42,45	9
25/02/24 18:15	3	42,45	9
25/02/24 18:20	3	42,44	9
25/02/24 18:25	3	42,44	9
25/02/24 18:30	3	42,45	9
25/02/24 18:35	3	42,43	9
25/02/24 18:40	3	42,44	9
25/02/24 18:45	3	42,44	9
25/02/24 18:50	3	42,46	9
25/02/24 18:55	3	42,46	9
25/02/24 19:00	3	42,43	9
25/02/24 19:05	3	42,43	9
25/02/24 19:10	3	42,43	9
25/02/24 19:15	3	42,43	9
25/02/24 19:20	3	42,45	9
25/02/24 19:25	3	42,43	9
25/02/24 19:30	3	42,42	9
25/02/24 19:35	3	42,44	9
25/02/24 19:40	3	42,43	9
25/02/24 19:45	3	42,44	9
25/02/24 19:50	3	42,42	9
25/02/24 19:55	3	42,41	9
25/02/24 20:00	3	42,42	9
25/02/24 20:05	3	42,41	9
25/02/24 20:10	3	42,42	9
25/02/24 20:15	3	42,41	9
25/02/24 20:20	3	42,42	9
25/02/24 20:25	3	42,40	9
25/02/24 20:30	3	42,42	9
25/02/24 20:35	3	42,40	9
25/02/24 20:40	3	42,41	9
25/02/24 20:45	3	42,40	9
25/02/24 20:50	3	42,40	9
25/02/24 20:55	3	42,41	9
25/02/24 21:00	3	42,40	9
25/02/24 21:05	3	42,40	9
25/02/24 21:10	3	42,40	9
25/02/24 21:15	3	42,41	9
25/02/24 21:20	3	42,39	9
25/02/24 21:25	3	42,41	9
25/02/24 21:30	3	42,39	9
25/02/24 21:35	3	42,40	9
25/02/24 21:40	3	42,39	9
25/02/24 21:45	3	42,40	9
25/02/24 21:50	3	42,39	9
25/02/24 21:55	3	42,39	9
25/02/24 22:00	3	42,37	9
25/02/24 22:05	3	42,38	9
25/02/24 22:10	3	42,39	9
25/02/24 22:15	3	42,39	9
25/02/24 22:20	3	42,38	9
25/02/24 22:25	3	42,39	9
25/02/24 22:30	3	42,39	9
25/02/24 22:35	3	42,40	9
25/02/24 22:40	3	42,39	9
25/02/24 22:45	3	42,38	9
25/02/24 22:50	3	42,37	9
25/02/24 22:55	3	42,38	9
25/02/24 23:00	3	42,37	9
25/02/24 23:05	3	42,37	9
25/02/24 23:10	3	42,39	9
25/02/24 23:15	3	42,39	9
25/02/24 23:20	3	42,40	9
25/02/24 23:25	3	42,37	9
25/02/24 23:30	3	42,37	9
25/02/24 23:35	3	42,37	9
25/02/24 23:40	3	42,38	9
25/02/24 23:45	3	42,37	9
[truncated: 29,532 more rows]
