# Supplementary material for: Effect of Honey Bee Colony Strength on Foraging Productivity and Its Application to Precision Pollination
Source: Insects. 2026 Feb 2;17(2):163. doi: 10.3390/insects17020163 (PMC12942547; doi:10.3390/insects17020163)
Supplement: Supplementary file 1 [file insects-17-00163-s001.zip › insects-4083080-supplementary/Supplementary_file_S1/almonds_2024_loss.csv]

local_time	hive_id	weight_kg	FOB
04/03/24 00:00	9	75,10	13
04/03/24 00:05	9	75,11	13
04/03/24 00:10	9	75,10	13
04/03/24 00:15	9	75,09	13
04/03/24 00:20	9	75,11	13
04/03/24 00:25	9	75,08	13
04/03/24 00:30	9	75,09	13
04/03/24 00:35	9	75,10	13
04/03/24 00:40	9	75,10	13
04/03/24 00:45	9	75,09	13
04/03/24 00:50	9	75,10	13
04/03/24 00:55	9	75,08	13
04/03/24 01:00	9	75,09	13
04/03/24 01:05	9	75,09	13
04/03/24 01:10	9	75,10	13
04/03/24 01:15	9	75,09	13
04/03/24 01:20	9	75,08	13
04/03/24 01:25	9	75,08	13
04/03/24 01:30	9	75,07	13
04/03/24 01:35	9	75,07	13
04/03/24 01:40	9	75,07	13
04/03/24 01:45	9	75,08	13
04/03/24 01:50	9	75,07	13
04/03/24 01:55	9	75,07	13
04/03/24 02:00	9	75,07	13
04/03/24 02:05	9	75,06	13
04/03/24 02:10	9	75,06	13
04/03/24 02:15	9	75,07	13
04/03/24 02:20	9	75,06	13
04/03/24 02:25	9	75,05	13
04/03/24 02:30	9	75,04	13
04/03/24 02:35	9	75,06	13
04/03/24 02:40	9	75,05	13
04/03/24 02:45	9	75,05	13
04/03/24 02:50	9	75,05	13
04/03/24 02:55	9	75,05	13
04/03/24 03:00	9	75,05	13
04/03/24 03:05	9	75,02	13
04/03/24 03:10	9	75,03	13
04/03/24 03:15	9	75,04	13
04/03/24 03:20	9	75,05	13
04/03/24 03:25	9	75,04	13
04/03/24 03:30	9	75,04	13
04/03/24 03:35	9	75,03	13
04/03/24 03:40	9	75,02	13
04/03/24 03:45	9	75,04	13
04/03/24 03:50	9	75,04	13
04/03/24 03:55	9	75,02	13
04/03/24 04:00	9	75,02	13
04/03/24 04:05	9	75,03	13
04/03/24 04:10	9	75,02	13
04/03/24 04:15	9	75,02	13
04/03/24 04:20	9	75,02	13
04/03/24 04:25	9	75,02	13
04/03/24 04:30	9	75,03	13
04/03/24 04:35	9	75,01	13
04/03/24 04:40	9	75,01	13
04/03/24 04:45	9	75,03	13
04/03/24 04:50	9	75,01	13
04/03/24 04:55	9	75,00	13
04/03/24 05:00	9	75,01	13
04/03/24 05:05	9	75,01	13
04/03/24 05:10	9	75,00	13
04/03/24 05:15	9	75,00	13
04/03/24 05:20	9	75,01	13
04/03/24 05:25	9	75,00	13
04/03/24 05:30	9	75,01	13
04/03/24 05:35	9	75,01	13
04/03/24 05:40	9	75,01	13
04/03/24 05:45	9	75,00	13
04/03/24 05:50	9	74,99	13
04/03/24 05:55	9	75,00	13
04/03/24 06:00	9	74,99	13
04/03/24 06:05	9	74,98	13
04/03/24 06:10	9	74,99	13
04/03/24 06:15	9	74,98	13
04/03/24 06:20	9	74,99	13
04/03/24 06:25	9	74,98	13
04/03/24 06:30	9	74,98	13
04/03/24 06:35	9	74,97	13
04/03/24 06:40	9	74,98	13
04/03/24 06:45	9	74,98	13
04/03/24 06:50	9	74,95	13
04/03/24 06:55	9	74,97	13
04/03/24 07:00	9	74,97	13
04/03/24 07:05	9	74,98	13
04/03/24 07:10	9	74,98	13
04/03/24 07:15	9	74,96	13
04/03/24 07:20	9	74,96	13
04/03/24 07:25	9	74,95	13
04/03/24 07:30	9	74,96	13
04/03/24 07:35	9	74,95	13
04/03/24 07:40	9	74,95	13
04/03/24 07:45	9	74,95	13
04/03/24 07:50	9	74,94	13
04/03/24 07:55	9	74,95	13
04/03/24 08:00	9	74,93	13
04/03/24 08:05	9	74,93	13
04/03/24 08:10	9	74,92	13
04/03/24 08:15	9	74,92	13
04/03/24 08:20	9	74,91	13
04/03/24 08:25	9	74,90	13
04/03/24 08:30	9	74,89	13
04/03/24 08:35	9	74,89	13
04/03/24 08:40	9	74,89	13
04/03/24 08:45	9	74,87	13
04/03/24 08:50	9	74,89	13
04/03/24 08:55	9	74,87	13
04/03/24 09:00	9	74,86	13
04/03/24 09:05	9	74,84	13
04/03/24 09:10	9	74,82	13
04/03/24 09:15	9	74,79	13
04/03/24 09:20	9	74,77	13
04/03/24 09:25	9	74,74	13
04/03/24 09:30	9	74,71	13
04/03/24 09:35	9	74,69	13
04/03/24 09:40	9	74,68	13
04/03/24 09:45	9	74,67	13
04/03/24 09:50	9	74,63	13
04/03/24 09:55	9	74,64	13
04/03/24 10:00	9	74,67	13
04/03/24 10:05	9	74,64	13
04/03/24 10:10	9	74,64	13
04/03/24 10:15	9	74,64	13
04/03/24 10:20	9	74,65	13
04/03/24 10:25	9	74,66	13
04/03/24 10:30	9	74,66	13
04/03/24 10:35	9	74,66	13
04/03/24 10:40	9	74,66	13
04/03/24 10:45	9	74,67	13
04/03/24 10:50	9	74,70	13
04/03/24 10:55	9	74,70	13
04/03/24 11:00	9	74,69	13
04/03/24 11:05	9	74,72	13
04/03/24 11:10	9	74,69	13
04/03/24 11:15	9	74,73	13
04/03/24 11:20	9	74,73	13
04/03/24 11:25	9	74,74	13
04/03/24 11:30	9	74,77	13
04/03/24 11:35	9	74,77	13
04/03/24 11:40	9	74,78	13
04/03/24 11:45	9	74,78	13
04/03/24 11:50	9	74,76	13
04/03/24 11:55	9	74,80	13
04/03/24 12:00	9	74,81	13
04/03/24 12:05	9	74,82	13
04/03/24 12:10	9	74,83	13
04/03/24 12:15	9	74,83	13
04/03/24 12:20	9	74,80	13
04/03/24 12:25	9	74,82	13
04/03/24 12:30	9	74,84	13
04/03/24 12:35	9	74,81	13
04/03/24 12:40	9	74,86	13
04/03/24 12:45	9	74,88	13
04/03/24 12:50	9	74,88	13
04/03/24 12:55	9	74,90	13
04/03/24 13:00	9	74,90	13
04/03/24 13:05	9	74,89	13
04/03/24 13:10	9	74,86	13
04/03/24 13:15	9	74,88	13
04/03/24 13:20	9	74,88	13
04/03/24 13:25	9	74,92	13
04/03/24 13:30	9	74,91	13
04/03/24 13:35	9	74,92	13
04/03/24 13:40	9	74,90	13
04/03/24 13:45	9	74,90	13
04/03/24 13:50	9	74,89	13
04/03/24 13:55	9	74,91	13
04/03/24 14:00	9	74,88	13
04/03/24 14:05	9	74,87	13
04/03/24 14:10	9	74,87	13
04/03/24 14:15	9	74,82	13
04/03/24 14:20	9	74,81	13
04/03/24 14:25	9	74,82	13
04/03/24 14:30	9	74,81	13
04/03/24 14:35	9	74,85	13
04/03/24 14:40	9	74,82	13
04/03/24 14:45	9	74,82	13
04/03/24 14:50	9	74,86	13
04/03/24 14:55	9	74,87	13
04/03/24 15:00	9	74,90	13
04/03/24 15:05	9	74,93	13
04/03/24 15:10	9	74,96	13
04/03/24 15:15	9	74,95	13
04/03/24 15:20	9	74,95	13
04/03/24 15:25	9	74,98	13
04/03/24 15:30	9	74,98	13
04/03/24 15:35	9	74,96	13
04/03/24 15:40	9	74,98	13
04/03/24 15:45	9	74,99	13
04/03/24 15:50	9	75,01	13
04/03/24 15:55	9	75,00	13
04/03/24 16:00	9	74,99	13
04/03/24 16:05	9	74,99	13
04/03/24 16:10	9	75,01	13
04/03/24 16:15	9	75,00	13
04/03/24 16:20	9	75,04	13
04/03/24 16:25	9	75,02	13
04/03/24 16:30	9	75,06	13
04/03/24 16:35	9	75,07	13
04/03/24 16:40	9	75,08	13
04/03/24 16:45	9	75,07	13
04/03/24 16:50	9	75,07	13
04/03/24 16:55	9	75,08	13
04/03/24 17:00	9	75,08	13
04/03/24 17:05	9	75,08	13
04/03/24 17:10	9	75,04	13
04/03/24 17:15	9	75,06	13
04/03/24 17:20	9	75,06	13
04/03/24 17:25	9	75,07	13
04/03/24 17:30	9	75,05	13
04/03/24 17:35	9	75,06	13
04/03/24 17:40	9	75,05	13
04/03/24 17:45	9	75,05	13
04/03/24 17:50	9	75,03	13
04/03/24 17:55	9	75,03	13
04/03/24 18:00	9	75,04	13
04/03/24 18:05	9	75,02	13
04/03/24 18:10	9	75,00	13
04/03/24 18:15	9	75,00	13
04/03/24 18:20	9	75,02	13
04/03/24 18:25	9	75,01	13
04/03/24 18:30	9	75,01	13
04/03/24 18:35	9	74,99	13
04/03/24 18:40	9	75,00	13
04/03/24 18:45	9	75,00	13
04/03/24 18:50	9	75,00	13
04/03/24 18:55	9	74,99	13
04/03/24 19:00	9	75,00	13
04/03/24 19:05	9	74,99	13
04/03/24 19:10	9	74,98	13
04/03/24 19:15	9	74,98	13
04/03/24 19:20	9	74,98	13
04/03/24 19:25	9	74,99	13
04/03/24 19:30	9	74,96	13
04/03/24 19:35	9	74,97	13
04/03/24 19:40	9	74,97	13
04/03/24 19:45	9	74,97	13
04/03/24 19:50	9	74,98	13
04/03/24 19:55	9	74,95	13
04/03/24 20:00	9	74,96	13
04/03/24 20:05	9	74,96	13
04/03/24 20:10	9	74,96	13
04/03/24 20:15	9	74,96	13
04/03/24 20:20	9	74,96	13
04/03/24 20:25	9	74,95	13
04/03/24 20:30	9	74,95	13
04/03/24 20:35	9	74,95	13
04/03/24 20:40	9	74,95	13
04/03/24 20:45	9	74,94	13
04/03/24 20:50	9	74,94	13
04/03/24 20:55	9	74,95	13
04/03/24 21:00	9	74,95	13
04/03/24 21:05	9	74,92	13
04/03/24 21:10	9	74,94	13
04/03/24 21:15	9	74,94	13
04/03/24 21:20	9	74,93	13
04/03/24 21:25	9	74,95	13
04/03/24 21:30	9	74,93	13
04/03/24 21:35	9	74,93	13
04/03/24 21:40	9	74,92	13
04/03/24 21:45	9	74,92	13
04/03/24 21:50	9	74,92	13
04/03/24 21:55	9	74,92	13
04/03/24 22:00	9	74,93	13
04/03/24 22:05	9	74,92	13
04/03/24 22:10	9	74,92	13
04/03/24 22:15	9	74,92	13
04/03/24 22:20	9	74,91	13
04/03/24 22:25	9	74,91	13
04/03/24 22:30	9	74,90	13
04/03/24 22:35	9	74,91	13
04/03/24 22:40	9	74,90	13
04/03/24 22:45	9	74,91	13
04/03/24 22:50	9	74,89	13
04/03/24 22:55	9	74,91	13
04/03/24 23:00	9	74,89	13
04/03/24 23:05	9	74,89	13
04/03/24 23:10	9	74,89	13
04/03/24 23:15	9	74,89	13
04/03/24 23:20	9	74,89	13
04/03/24 23:25	9	74,88	13
04/03/24 23:30	9	74,87	13
04/03/24 23:35	9	74,89	13
04/03/24 23:40	9	74,89	13
04/03/24 23:45	9	74,88	13
04/03/24 23:50	9	74,89	13
04/03/24 23:55	9	74,88	13
05/03/24 00:00	9	74,89	13
05/03/24 00:05	9	74,89	13
05/03/24 00:10	9	74,88	13
05/03/24 00:15	9	74,88	13
05/03/24 00:20	9	74,88	13
05/03/24 00:25	9	74,86	13
05/03/24 00:30	9	74,87	13
05/03/24 00:35	9	74,87	13
05/03/24 00:40	9	74,86	13
05/03/24 00:45	9	74,86	13
05/03/24 00:50	9	74,86	13
05/03/24 00:55	9	74,86	13
05/03/24 01:00	9	74,86	13
05/03/24 01:05	9	74,85	13
05/03/24 01:10	9	74,86	13
05/03/24 01:15	9	74,87	13
05/03/24 01:20	9	74,84	13
05/03/24 01:25	9	74,84	13
05/03/24 01:30	9	74,83	13
05/03/24 01:35	9	74,85	13
05/03/24 01:40	9	74,85	13
05/03/24 01:45	9	74,85	13
05/03/24 01:50	9	74,84	13
05/03/24 01:55	9	74,83	13
05/03/24 02:00	9	74,83	13
05/03/24 02:05	9	74,84	13
05/03/24 02:10	9	74,85	13
05/03/24 02:15	9	74,84	13
05/03/24 02:20	9	74,83	13
05/03/24 02:25	9	74,84	13
05/03/24 02:30	9	74,82	13
05/03/24 02:35	9	74,83	13
05/03/24 02:40	9	74,84	13
05/03/24 02:45	9	74,83	13
05/03/24 02:50	9	74,82	13
05/03/24 02:55	9	74,82	13
05/03/24 03:00	9	74,82	13
05/03/24 03:05	9	74,84	13
05/03/24 03:10	9	74,81	13
05/03/24 03:15	9	74,82	13
05/03/24 03:20	9	74,81	13
05/03/24 03:25	9	74,81	13
05/03/24 03:30	9	74,82	13
05/03/24 03:35	9	74,82	13
05/03/24 03:40	9	74,80	13
05/03/24 03:45	9	74,81	13
05/03/24 03:50	9	74,82	13
05/03/24 03:55	9	74,79	13
05/03/24 04:00	9	74,80	13
05/03/24 04:05	9	74,80	13
05/03/24 04:10	9	74,81	13
05/03/24 04:15	9	74,80	13
05/03/24 04:20	9	74,80	13
05/03/24 04:25	9	74,79	13
05/03/24 04:30	9	74,80	13
05/03/24 04:35	9	74,79	13
05/03/24 04:40	9	74,78	13
05/03/24 04:45	9	74,78	13
05/03/24 04:50	9	74,79	13
05/03/24 04:55	9	74,78	13
05/03/24 05:00	9	74,79	13
05/03/24 05:05	9	74,77	13
05/03/24 05:10	9	74,78	13
05/03/24 05:15	9	74,79	13
05/03/24 05:20	9	74,80	13
05/03/24 05:25	9	74,79	13
05/03/24 05:30	9	74,78	13
05/03/24 05:35	9	74,78	13
05/03/24 05:40	9	74,77	13
05/03/24 05:45	9	74,79	13
05/03/24 05:50	9	74,78	13
05/03/24 05:55	9	74,77	13
05/03/24 06:00	9	74,76	13
05/03/24 06:05	9	74,77	13
05/03/24 06:10	9	74,77	13
05/03/24 06:15	9	74,77	13
05/03/24 06:20	9	74,75	13
05/03/24 06:25	9	74,75	13
05/03/24 06:30	9	74,75	13
05/03/24 06:35	9	74,76	13
05/03/24 06:40	9	74,74	13
05/03/24 06:45	9	74,76	13
05/03/24 06:50	9	74,76	13
05/03/24 06:55	9	74,76	13
05/03/24 07:00	9	74,75	13
05/03/24 07:05	9	74,75	13
05/03/24 07:10	9	74,76	13
05/03/24 07:15	9	74,76	13
05/03/24 07:20	9	74,76	13
05/03/24 07:25	9	74,74	13
05/03/24 07:30	9	74,75	13
05/03/24 07:35	9	74,74	13
05/03/24 07:40	9	74,75	13
05/03/24 07:45	9	74,75	13
05/03/24 07:50	9	74,74	13
05/03/24 07:55	9	74,72	13
05/03/24 08:00	9	74,73	13
05/03/24 08:05	9	74,70	13
05/03/24 08:10	9	74,72	13
05/03/24 08:15	9	74,70	13
05/03/24 08:20	9	74,69	13
05/03/24 08:25	9	74,68	13
05/03/24 08:30	9	74,66	13
05/03/24 08:35	9	74,67	13
05/03/24 08:40	9	74,66	13
05/03/24 08:45	9	74,64	13
05/03/24 08:50	9	74,64	13
05/03/24 08:55	9	74,64	13
05/03/24 09:00	9	74,62	13
05/03/24 09:05	9	74,58	13
05/03/24 09:10	9	74,58	13
05/03/24 09:15	9	74,58	13
05/03/24 09:20	9	74,55	13
05/03/24 09:25	9	74,51	13
05/03/24 09:30	9	74,50	13
05/03/24 09:35	9	74,51	13
05/03/24 09:40	9	74,48	13
05/03/24 09:45	9	74,45	13
05/03/24 09:50	9	74,41	13
05/03/24 09:55	9	74,41	13
05/03/24 10:00	9	74,46	13
05/03/24 10:05	9	74,45	13
05/03/24 10:10	9	74,43	13
05/03/24 10:15	9	74,43	13
05/03/24 10:20	9	74,43	13
05/03/24 10:25	9	74,44	13
05/03/24 10:30	9	74,46	13
05/03/24 10:35	9	74,37	13
05/03/24 10:40	9	74,41	13
05/03/24 10:45	9	74,40	13
05/03/24 10:50	9	74,43	13
05/03/24 10:55	9	74,41	13
05/03/24 11:00	9	74,42	13
05/03/24 11:05	9	74,32	13
05/03/24 11:10	9	74,42	13
05/03/24 11:15	9	74,42	13
05/03/24 11:20	9	74,43	13
05/03/24 11:25	9	74,43	13
05/03/24 11:30	9	74,45	13
05/03/24 11:35	9	74,43	13
05/03/24 11:40	9	74,41	13
05/03/24 11:45	9	74,48	13
05/03/24 11:50	9	74,45	13
05/03/24 11:55	9	74,46	13
05/03/24 12:00	9	74,46	13
05/03/24 12:05	9	74,43	13
05/03/24 12:10	9	74,44	13
05/03/24 12:15	9	74,41	13
05/03/24 12:20	9	74,43	13
05/03/24 12:25	9	74,43	13
05/03/24 12:30	9	74,46	13
05/03/24 12:35	9	74,48	13
05/03/24 12:40	9	74,51	13
05/03/24 12:45	9	74,55	13
05/03/24 12:50	9	74,57	13
05/03/24 12:55	9	74,55	13
05/03/24 13:00	9	74,62	13
05/03/24 13:05	9	74,57	13
05/03/24 13:10	9	74,58	13
05/03/24 13:15	9	74,57	13
05/03/24 13:20	9	74,60	13
05/03/24 13:25	9	74,55	13
05/03/24 13:30	9	74,53	13
05/03/24 13:35	9	74,56	13
05/03/24 13:40	9	74,56	13
05/03/24 13:45	9	74,57	13
05/03/24 13:50	9	74,58	13
05/03/24 13:55	9	74,59	13
05/03/24 14:00	9	74,56	13
05/03/24 14:05	9	74,56	13
05/03/24 14:10	9	74,51	13
05/03/24 14:15	9	74,52	13
05/03/24 14:20	9	74,49	13
05/03/24 14:25	9	74,48	13
05/03/24 14:30	9	74,47	13
05/03/24 14:35	9	74,46	13
05/03/24 14:40	9	74,48	13
05/03/24 14:45	9	74,48	13
05/03/24 14:50	9	74,45	13
05/03/24 14:55	9	74,44	13
05/03/24 15:00	9	74,45	13
05/03/24 15:05	9	74,46	13
05/03/24 15:10	9	74,47	13
05/03/24 15:15	9	74,49	13
05/03/24 15:20	9	74,53	13
05/03/24 15:25	9	74,52	13
05/03/24 15:30	9	74,51	13
05/03/24 15:35	9	74,46	13
05/03/24 15:40	9	74,49	13
05/03/24 15:45	9	74,45	13
05/03/24 15:50	9	74,48	13
05/03/24 15:55	9	74,48	13
05/03/24 16:00	9	74,46	13
05/03/24 16:05	9	74,46	13
05/03/24 16:10	9	74,46	13
05/03/24 16:15	9	74,45	13
05/03/24 16:20	9	74,47	13
05/03/24 16:25	9	74,50	13
05/03/24 16:30	9	74,52	13
05/03/24 16:35	9	74,50	13
05/03/24 16:40	9	74,57	13
05/03/24 16:45	9	74,61	13
05/03/24 16:50	9	74,66	13
05/03/24 16:55	9	74,70	13
05/03/24 17:00	9	74,73	13
05/03/24 17:05	9	74,74	13
05/03/24 17:10	9	74,75	13
05/03/24 17:15	9	74,75	13
05/03/24 17:20	9	74,75	13
05/03/24 17:25	9	74,76	13
05/03/24 17:30	9	74,75	13
05/03/24 17:35	9	74,74	13
05/03/24 17:40	9	74,73	13
05/03/24 17:45	9	74,74	13
05/03/24 17:50	9	74,74	13
05/03/24 17:55	9	74,73	13
05/03/24 18:00	9	74,73	13
05/03/24 18:05	9	74,73	13
05/03/24 18:10	9	74,71	13
05/03/24 18:15	9	74,70	13
05/03/24 18:20	9	74,70	13
05/03/24 18:25	9	74,71	13
05/03/24 18:30	9	74,70	13
05/03/24 18:35	9	74,69	13
05/03/24 18:40	9	74,69	13
05/03/24 18:45	9	74,70	13
05/03/24 18:50	9	74,69	13
05/03/24 18:55	9	74,70	13
05/03/24 19:00	9	74,70	13
05/03/24 19:05	9	74,68	13
05/03/24 19:10	9	74,70	13
05/03/24 19:15	9	74,70	13
05/03/24 19:20	9	74,68	13
05/03/24 19:25	9	74,69	13
05/03/24 19:30	9	74,68	13
05/03/24 19:35	9	74,68	13
05/03/24 19:40	9	74,67	13
05/03/24 19:45	9	74,68	13
05/03/24 19:50	9	74,68	13
05/03/24 19:55	9	74,68	13
05/03/24 20:00	9	74,67	13
05/03/24 20:05	9	74,68	13
05/03/24 20:10	9	74,68	13
05/03/24 20:15	9	74,67	13
05/03/24 20:20	9	74,68	13
05/03/24 20:25	9	74,68	13
05/03/24 20:30	9	74,67	13
05/03/24 20:35	9	74,68	13
05/03/24 20:40	9	74,67	13
05/03/24 20:45	9	74,66	13
05/03/24 20:50	9	74,66	13
05/03/24 20:55	9	74,66	13
05/03/24 21:00	9	74,68	13
05/03/24 21:05	9	74,67	13
05/03/24 21:10	9	74,67	13
05/03/24 21:15	9	74,66	13
05/03/24 21:20	9	74,66	13
05/03/24 21:25	9	74,65	13
05/03/24 21:30	9	74,66	13
05/03/24 21:35	9	74,65	13
05/03/24 21:40	9	74,65	13
05/03/24 21:45	9	74,65	13
05/03/24 21:50	9	74,65	13
05/03/24 21:55	9	74,65	13
05/03/24 22:00	9	74,65	13
05/03/24 22:05	9	74,64	13
05/03/24 22:10	9	74,65	13
05/03/24 22:15	9	74,64	13
05/03/24 22:20	9	74,66	13
05/03/24 22:25	9	74,64	13
05/03/24 22:30	9	74,65	13
05/03/24 22:35	9	74,64	13
05/03/24 22:40	9	74,64	13
05/03/24 22:45	9	74,64	13
05/03/24 22:50	9	74,64	13
05/03/24 22:55	9	74,64	13
05/03/24 23:00	9	74,64	13
05/03/24 23:05	9	74,63	13
05/03/24 23:10	9	74,64	13
05/03/24 23:15	9	74,64	13
05/03/24 23:20	9	74,63	13
05/03/24 23:25	9	74,64	13
05/03/24 23:30	9	74,64	13
05/03/24 23:35	9	74,63	13
05/03/24 23:40	9	74,62	13
05/03/24 23:45	9	74,63	13
05/03/24 23:50	9	74,64	13
05/03/24 23:55	9	74,62	13
06/03/24 00:00	9	74,62	13
06/03/24 00:05	9	74,62	13
06/03/24 00:10	9	74,63	13
06/03/24 00:15	9	74,61	13
06/03/24 00:20	9	74,61	13
06/03/24 00:25	9	74,62	13
06/03/24 00:30	9	74,62	13
06/03/24 00:35	9	74,61	13
06/03/24 00:40	9	74,61	13
06/03/24 00:45	9	74,61	13
06/03/24 00:50	9	74,61	13
06/03/24 00:55	9	74,61	13
06/03/24 01:00	9	74,61	13
06/03/24 01:05	9	74,61	13
06/03/24 01:10	9	74,60	13
06/03/24 01:15	9	74,60	13
06/03/24 01:20	9	74,61	13
06/03/24 01:25	9	74,62	13
06/03/24 01:30	9	74,59	13
06/03/24 01:35	9	74,60	13
06/03/24 01:40	9	74,59	13
06/03/24 01:45	9	74,59	13
06/03/24 01:50	9	74,60	13
06/03/24 01:55	9	74,60	13
06/03/24 02:00	9	74,59	13
06/03/24 02:05	9	74,61	13
06/03/24 02:10	9	74,59	13
06/03/24 02:15	9	74,59	13
06/03/24 02:20	9	74,58	13
06/03/24 02:25	9	74,59	13
06/03/24 02:30	9	74,60	13
06/03/24 02:35	9	74,58	13
06/03/24 02:40	9	74,58	13
06/03/24 02:45	9	74,59	13
06/03/24 02:50	9	74,57	13
06/03/24 02:55	9	74,57	13
06/03/24 03:00	9	74,57	13
06/03/24 03:05	9	74,58	13
06/03/24 03:10	9	74,57	13
06/03/24 03:15	9	74,56	13
06/03/24 03:20	9	74,57	13
06/03/24 03:25	9	74,56	13
06/03/24 03:30	9	74,56	13
06/03/24 03:35	9	74,56	13
06/03/24 03:40	9	74,57	13
06/03/24 03:45	9	74,56	13
06/03/24 03:50	9	74,56	13
06/03/24 03:55	9	74,56	13
06/03/24 04:00	9	74,56	13
06/03/24 04:05	9	74,56	13
06/03/24 04:10	9	74,58	13
06/03/24 04:15	9	74,57	13
06/03/24 04:20	9	74,56	13
06/03/24 04:25	9	74,57	13
06/03/24 04:30	9	74,55	13
06/03/24 04:35	9	74,56	13
06/03/24 04:40	9	74,54	13
06/03/24 04:45	9	74,54	13
06/03/24 04:50	9	74,55	13
06/03/24 04:55	9	74,55	13
06/03/24 05:00	9	74,54	13
06/03/24 05:05	9	74,53	13
06/03/24 05:10	9	74,54	13
06/03/24 05:15	9	74,53	13
06/03/24 05:20	9	74,53	13
06/03/24 05:25	9	74,53	13
06/03/24 05:30	9	74,52	13
06/03/24 05:35	9	74,54	13
06/03/24 05:40	9	74,53	13
06/03/24 05:45	9	74,53	13
06/03/24 05:50	9	74,52	13
06/03/24 05:55	9	74,54	13
06/03/24 06:00	9	74,53	13
06/03/24 06:05	9	74,53	13
06/03/24 06:10	9	74,53	13
06/03/24 06:15	9	74,52	13
06/03/24 06:20	9	74,53	13
06/03/24 06:25	9	74,52	13
06/03/24 06:30	9	74,52	13
06/03/24 06:35	9	74,50	13
06/03/24 06:40	9	74,50	13
06/03/24 06:45	9	74,50	13
06/03/24 06:50	9	74,50	13
06/03/24 06:55	9	74,51	13
06/03/24 07:00	9	74,50	13
06/03/24 07:05	9	74,50	13
06/03/24 07:10	9	74,49	13
06/03/24 07:15	9	74,50	13
06/03/24 07:20	9	74,49	13
06/03/24 07:25	9	74,49	13
06/03/24 07:30	9	74,49	13
06/03/24 07:35	9	74,49	13
06/03/24 07:40	9	74,49	13
06/03/24 07:45	9	74,49	13
06/03/24 07:50	9	74,49	13
06/03/24 07:55	9	74,46	13
06/03/24 08:00	9	74,48	13
06/03/24 08:05	9	74,47	13
06/03/24 08:10	9	74,46	13
06/03/24 08:15	9	74,45	13
06/03/24 08:20	9	74,46	13
06/03/24 08:25	9	74,46	13
06/03/24 08:30	9	74,44	13
06/03/24 08:35	9	74,44	13
06/03/24 08:40	9	74,43	13
06/03/24 08:45	9	74,42	13
06/03/24 08:50	9	74,40	13
06/03/24 08:55	9	74,42	13
06/03/24 09:00	9	74,41	13
06/03/24 09:05	9	74,41	13
06/03/24 09:10	9	74,40	13
06/03/24 09:15	9	74,40	13
06/03/24 09:20	9	74,41	13
06/03/24 09:25	9	74,36	13
06/03/24 09:30	9	74,36	13
06/03/24 09:35	9	74,31	13
06/03/24 09:40	9	74,30	13
06/03/24 09:45	9	74,35	13
06/03/24 09:50	9	74,32	13
06/03/24 09:55	9	74,27	13
06/03/24 10:00	9	74,23	13
06/03/24 10:05	9	74,20	13
06/03/24 10:10	9	74,15	13
06/03/24 10:15	9	74,12	13
06/03/24 10:20	9	74,09	13
06/03/24 10:25	9	74,09	13
06/03/24 10:30	9	74,10	13
06/03/24 10:35	9	74,10	13
06/03/24 10:40	9	74,08	13
06/03/24 10:45	9	74,09	13
06/03/24 10:50	9	74,09	13
06/03/24 10:55	9	74,10	13
06/03/24 11:00	9	74,12	13
06/03/24 11:05	9	74,13	13
06/03/24 11:10	9	74,17	13
06/03/24 11:15	9	74,15	13
06/03/24 11:20	9	74,17	13
06/03/24 11:25	9	74,20	13
06/03/24 11:30	9	74,21	13
06/03/24 11:35	9	74,22	13
06/03/24 11:40	9	74,23	13
06/03/24 11:45	9	74,24	13
06/03/24 11:50	9	74,26	13
06/03/24 11:55	9	74,27	13
06/03/24 12:00	9	74,31	13
06/03/24 12:05	9	74,31	13
06/03/24 12:10	9	74,31	13
06/03/24 12:15	9	74,33	13
06/03/24 12:20	9	74,33	13
06/03/24 12:25	9	74,31	13
06/03/24 12:30	9	74,36	13
06/03/24 12:35	9	74,33	13
06/03/24 12:40	9	74,32	13
06/03/24 12:45	9	74,37	13
06/03/24 12:50	9	74,35	13
06/03/24 12:55	9	74,40	13
06/03/24 13:00	9	74,42	13
06/03/24 13:05	9	74,46	13
06/03/24 13:10	9	74,43	13
06/03/24 13:15	9	74,46	13
06/03/24 13:20	9	74,49	13
06/03/24 13:25	9	74,49	13
06/03/24 13:30	9	74,50	13
06/03/24 13:35	9	74,49	13
06/03/24 13:40	9	74,51	13
06/03/24 13:45	9	74,50	13
06/03/24 13:50	9	74,47	13
06/03/24 13:55	9	74,44	13
06/03/24 14:00	9	74,44	13
06/03/24 14:05	9	74,42	13
06/03/24 14:10	9	74,40	13
06/03/24 14:15	9	74,38	13
06/03/24 14:20	9	74,38	13
06/03/24 14:25	9	74,39	13
06/03/24 14:30	9	74,33	13
06/03/24 14:35	9	74,33	13
06/03/24 14:40	9	74,33	13
06/03/24 14:45	9	74,33	13
06/03/24 14:50	9	74,36	13
06/03/24 14:55	9	74,43	13
06/03/24 15:00	9	74,50	13
06/03/24 15:05	9	74,52	13
06/03/24 15:10	9	74,56	13
06/03/24 15:15	9	74,58	13
06/03/24 15:20	9	74,60	13
06/03/24 15:25	9	74,61	13
06/03/24 15:30	9	74,65	13
06/03/24 15:35	9	74,66	13
06/03/24 15:40	9	74,65	13
06/03/24 15:45	9	74,59	13
06/03/24 15:50	9	74,65	13
06/03/24 15:55	9	74,62	13
06/03/24 16:00	9	74,65	13
06/03/24 16:05	9	74,66	13
06/03/24 16:10	9	74,60	13
06/03/24 16:15	9	74,61	13
06/03/24 16:20	9	74,64	13
06/03/24 16:25	9	74,63	13
06/03/24 16:30	9	74,62	13
06/03/24 16:35	9	74,59	13
06/03/24 16:40	9	74,59	13
06/03/24 16:45	9	74,60	13
06/03/24 16:50	9	74,59	13
06/03/24 16:55	9	74,58	13
06/03/24 17:00	9	74,59	13
06/03/24 17:05	9	74,57	13
06/03/24 17:10	9	74,58	13
06/03/24 17:15	9	74,70	13
06/03/24 17:20	9	74,79	13
06/03/24 17:25	9	74,79	13
06/03/24 17:30	9	74,79	13
06/03/24 17:35	9	74,79	13
06/03/24 17:40	9	74,75	13
06/03/24 17:45	9	74,75	13
06/03/24 17:50	9	74,73	13
06/03/24 17:55	9	74,76	13
06/03/24 18:00	9	74,75	13
06/03/24 18:05	9	74,73	13
06/03/24 18:10	9	74,76	13
06/03/24 18:15	9	74,78	13
06/03/24 18:20	9	74,81	13
06/03/24 18:25	9	74,80	13
06/03/24 18:30	9	74,82	13
06/03/24 18:35	9	74,82	13
06/03/24 18:40	9	74,84	13
06/03/24 18:45	9	74,79	13
06/03/24 18:50	9	74,77	13
06/03/24 18:55	9	74,76	13
06/03/24 19:00	9	74,77	13
06/03/24 19:05	9	74,77	13
06/03/24 19:10	9	74,77	13
06/03/24 19:15	9	74,77	13
06/03/24 19:20	9	74,77	13
06/03/24 19:25	9	74,75	13
06/03/24 19:30	9	74,76	13
06/03/24 19:35	9	74,75	13
06/03/24 19:40	9	74,76	13
06/03/24 19:45	9	74,74	13
06/03/24 19:50	9	74,75	13
06/03/24 19:55	9	74,75	13
06/03/24 20:00	9	74,74	13
06/03/24 20:05	9	74,74	13
06/03/24 20:10	9	74,74	13
06/03/24 20:15	9	74,77	13
06/03/24 20:20	9	74,82	13
06/03/24 20:25	9	74,80	13
06/03/24 20:30	9	74,83	13
06/03/24 20:35	9	74,84	13
06/03/24 20:40	9	74,89	13
06/03/24 20:45	9	74,83	13
06/03/24 20:50	9	74,82	13
06/03/24 20:55	9	74,79	13
06/03/24 21:00	9	74,82	13
06/03/24 21:05	9	74,82	13
06/03/24 21:10	9	74,82	13
06/03/24 21:15	9	74,82	13
06/03/24 21:20	9	74,82	13
06/03/24 21:25	9	74,80	13
06/03/24 21:30	9	74,78	13
06/03/24 21:35	9	74,79	13
06/03/24 21:40	9	74,80	13
06/03/24 21:45	9	74,79	13
06/03/24 21:50	9	74,79	13
06/03/24 21:55	9	74,80	13
06/03/24 22:00	9	74,80	13
06/03/24 22:05	9	74,80	13
06/03/24 22:10	9	74,79	13
06/03/24 22:15	9	74,78	13
06/03/24 22:20	9	74,80	13
06/03/24 22:25	9	74,78	13
06/03/24 22:30	9	74,77	13
06/03/24 22:35	9	74,76	13
06/03/24 22:40	9	74,76	13
06/03/24 22:45	9	74,75	13
06/03/24 22:50	9	74,74	13
06/03/24 22:55	9	74,76	13
06/03/24 23:00	9	74,74	13
06/03/24 23:05	9	74,75	13
06/03/24 23:10	9	74,75	13
06/03/24 23:15	9	74,74	13
06/03/24 23:20	9	74,74	13
06/03/24 23:25	9	74,74	13
06/03/24 23:30	9	74,74	13
06/03/24 23:35	9	74,73	13
06/03/24 23:40	9	74,73	13
06/03/24 23:45	9	74,72	13
06/03/24 23:50	9	74,74	13
06/03/24 23:55	9	74,72	13
07/03/24 00:00	9	74,73	13
07/03/24 00:05	9	74,73	13
07/03/24 00:10	9	74,72	13
07/03/24 00:15	9	74,71	13
07/03/24 00:20	9	74,72	13
07/03/24 00:25	9	74,72	13
07/03/24 00:30	9	74,70	13
07/03/24 00:35	9	74,70	13
07/03/24 00:40	9	74,68	13
07/03/24 00:45	9	74,71	13
07/03/24 00:50	9	74,70	13
07/03/24 00:55	9	74,70	13
07/03/24 01:00	9	74,71	13
07/03/24 01:05	9	74,71	13
07/03/24 01:10	9	74,71	13
07/03/24 01:15	9	74,68	13
07/03/24 01:20	9	74,68	13
07/03/24 01:25	9	74,70	13
07/03/24 01:30	9	74,70	13
07/03/24 01:35	9	74,68	13
07/03/24 01:40	9	74,68	13
07/03/24 01:45	9	74,70	13
07/03/24 01:50	9	74,67	13
07/03/24 01:55	9	74,69	13
07/03/24 02:00	9	74,68	13
07/03/24 02:05	9	74,69	13
07/03/24 02:10	9	74,67	13
07/03/24 02:15	9	74,66	13
07/03/24 02:20	9	74,67	13
07/03/24 02:25	9	74,69	13
07/03/24 02:30	9	74,67	13
07/03/24 02:35	9	74,67	13
07/03/24 02:40	9	74,67	13
07/03/24 02:45	9	74,67	13
07/03/24 02:50	9	74,65	13
07/03/24 02:55	9	74,66	13
07/03/24 03:00	9	74,66	13
07/03/24 03:05	9	74,66	13
07/03/24 03:10	9	74,66	13
07/03/24 03:15	9	74,66	13
07/03/24 03:20	9	74,66	13
07/03/24 03:25	9	74,65	13
07/03/24 03:30	9	74,65	13
07/03/24 03:35	9	74,65	13
07/03/24 03:40	9	74,65	13
07/03/24 03:45	9	74,64	13
07/03/24 03:50	9	74,63	13
07/03/24 03:55	9	74,65	13
07/03/24 04:00	9	74,64	13
07/03/24 04:05	9	74,64	13
07/03/24 04:10	9	74,63	13
07/03/24 04:15	9	74,62	13
07/03/24 04:20	9	74,62	13
07/03/24 04:25	9	74,63	13
07/03/24 04:30	9	74,64	13
07/03/24 04:35	9	74,62	13
07/03/24 04:40	9	74,63	13
07/03/24 04:45	9	74,62	13
07/03/24 04:50	9	74,63	13
07/03/24 04:55	9	74,63	13
07/03/24 05:00	9	74,62	13
07/03/24 05:05	9	74,63	13
07/03/24 05:10	9	74,61	13
07/03/24 05:15	9	74,64	13
07/03/24 05:20	9	74,62	13
07/03/24 05:25	9	74,61	13
07/03/24 05:30	9	74,61	13
07/03/24 05:35	9	74,61	13
07/03/24 05:40	9	74,61	13
07/03/24 05:45	9	74,60	13
07/03/24 05:50	9	74,60	13
07/03/24 05:55	9	74,60	13
07/03/24 06:00	9	74,60	13
07/03/24 06:05	9	74,59	13
07/03/24 06:10	9	74,59	13
07/03/24 06:15	9	74,60	13
07/03/24 06:20	9	74,60	13
07/03/24 06:25	9	74,59	13
07/03/24 06:30	9	74,59	13
07/03/24 06:35	9	74,57	13
07/03/24 06:40	9	74,57	13
07/03/24 06:45	9	74,58	13
07/03/24 06:50	9	74,57	13
07/03/24 06:55	9	74,58	13
07/03/24 07:00	9	74,56	13
07/03/24 07:05	9	74,57	13
07/03/24 07:10	9	74,55	13
07/03/24 07:15	9	74,55	13
07/03/24 07:20	9	74,54	13
07/03/24 07:25	9	74,55	13
07/03/24 07:30	9	74,54	13
07/03/24 07:35	9	74,54	13
07/03/24 07:40	9	74,54	13
07/03/24 07:45	9	74,52	13
07/03/24 07:50	9	74,52	13
07/03/24 07:55	9	74,51	13
07/03/24 08:00	9	74,51	13
07/03/24 08:05	9	74,49	13
07/03/24 08:10	9	74,48	13
07/03/24 08:15	9	74,50	13
07/03/24 08:20	9	74,46	13
07/03/24 08:25	9	74,46	13
07/03/24 08:30	9	74,44	13
07/03/24 08:35	9	74,43	13
07/03/24 08:40	9	74,44	13
07/03/24 08:45	9	74,43	13
07/03/24 08:50	9	74,42	13
07/03/24 08:55	9	74,42	13
07/03/24 09:00	9	74,40	13
07/03/24 09:05	9	74,39	13
07/03/24 09:10	9	74,38	13
07/03/24 09:15	9	74,34	13
07/03/24 09:20	9	74,32	13
07/03/24 09:25	9	74,29	13
07/03/24 09:30	9	74,28	13
07/03/24 09:35	9	74,30	13
07/03/24 09:40	9	74,31	13
07/03/24 09:45	9	74,32	13
07/03/24 09:50	9	74,30	13
07/03/24 09:55	9	74,30	13
07/03/24 10:00	9	74,30	13
07/03/24 10:05	9	74,29	13
07/03/24 10:10	9	74,26	13
07/03/24 10:15	9	74,22	13
07/03/24 10:20	9	74,18	13
07/03/24 10:25	9	74,14	13
07/03/24 10:30	9	74,13	13
07/03/24 10:35	9	74,12	13
07/03/24 10:40	9	74,12	13
07/03/24 10:45	9	74,10	13
07/03/24 10:50	9	74,06	13
07/03/24 10:55	9	74,06	13
07/03/24 11:00	9	74,08	13
07/03/24 11:05	9	74,12	13
07/03/24 11:10	9	74,11	13
07/03/24 11:15	9	74,07	13
07/03/24 11:20	9	74,09	13
07/03/24 11:25	9	74,12	13
07/03/24 11:30	9	74,17	13
07/03/24 11:35	9	74,19	13
07/03/24 11:40	9	74,17	13
07/03/24 11:45	9	74,18	13
07/03/24 11:50	9	74,21	13
07/03/24 11:55	9	74,17	13
07/03/24 12:00	9	74,16	13
07/03/24 12:05	9	74,16	13
07/03/24 12:10	9	74,11	13
07/03/24 12:15	9	74,09	13
07/03/24 12:20	9	74,10	13
07/03/24 12:25	9	74,14	13
07/03/24 12:30	9	74,14	13
07/03/24 12:35	9	74,12	13
07/03/24 12:40	9	74,09	13
07/03/24 12:45	9	74,16	13
07/03/24 12:50	9	74,15	13
07/03/24 12:55	9	74,14	13
07/03/24 13:00	9	74,15	13
07/03/24 13:05	9	74,15	13
07/03/24 13:10	9	74,14	13
07/03/24 13:15	9	74,15	13
07/03/24 13:20	9	74,19	13
07/03/24 13:25	9	74,17	13
07/03/24 13:30	9	74,19	13
07/03/24 13:35	9	74,17	13
07/03/24 13:40	9	74,18	13
07/03/24 13:45	9	74,21	13
07/03/24 13:50	9	74,20	13
07/03/24 13:55	9	74,19	13
07/03/24 14:00	9	74,21	13
07/03/24 14:05	9	74,22	13
07/03/24 14:10	9	74,20	13
07/03/24 14:15	9	74,23	13
07/03/24 14:20	9	74,26	13
07/03/24 14:25	9	74,27	13
07/03/24 14:30	9	74,27	13
07/03/24 14:35	9	74,25	13
07/03/24 14:40	9	74,24	13
07/03/24 14:45	9	74,25	13
07/03/24 14:50	9	74,25	13
07/03/24 14:55	9	74,22	13
07/03/24 15:00	9	74,27	13
07/03/24 15:05	9	74,25	13
07/03/24 15:10	9	74,28	13
07/03/24 15:15	9	74,32	13
07/03/24 15:20	9	74,31	13
07/03/24 15:25	9	74,35	13
07/03/24 15:30	9	74,35	13
07/03/24 15:35	9	74,37	13
07/03/24 15:40	9	74,36	13
07/03/24 15:45	9	74,36	13
07/03/24 15:50	9	74,38	13
07/03/24 15:55	9	74,37	13
07/03/24 16:00	9	74,36	13
07/03/24 16:05	9	74,35	13
07/03/24 16:10	9	74,36	13
07/03/24 16:15	9	74,36	13
07/03/24 16:20	9	74,34	13
07/03/24 16:25	9	74,35	13
07/03/24 16:30	9	74,33	13
07/03/24 16:35	9	74,35	13
07/03/24 16:40	9	74,33	13
07/03/24 16:45	9	74,33	13
07/03/24 16:50	9	74,32	13
07/03/24 16:55	9	74,33	13
07/03/24 17:00	9	74,31	13
07/03/24 17:05	9	74,31	13
07/03/24 17:10	9	74,33	13
07/03/24 17:15	9	74,32	13
07/03/24 17:20	9	74,33	13
07/03/24 17:25	9	74,32	13
07/03/24 17:30	9	74,32	13
07/03/24 17:35	9	74,32	13
07/03/24 17:40	9	74,30	13
07/03/24 17:45	9	74,31	13
07/03/24 17:50	9	74,31	13
07/03/24 17:55	9	74,29	13
07/03/24 18:00	9	74,30	13
07/03/24 18:05	9	74,29	13
07/03/24 18:10	9	74,28	13
07/03/24 18:15	9	74,29	13
07/03/24 18:20	9	74,27	13
07/03/24 18:25	9	74,28	13
07/03/24 18:30	9	74,28	13
07/03/24 18:35	9	74,27	13
07/03/24 18:40	9	74,27	13
07/03/24 18:45	9	74,25	13
07/03/24 18:50	9	74,25	13
07/03/24 18:55	9	74,26	13
07/03/24 19:00	9	74,25	13
07/03/24 19:05	9	74,24	13
07/03/24 19:10	9	74,24	13
07/03/24 19:15	9	74,24	13
07/03/24 19:20	9	74,26	13
07/03/24 19:25	9	74,24	13
07/03/24 19:30	9	74,24	13
07/03/24 19:35	9	74,24	13
07/03/24 19:40	9	74,22	13
07/03/24 19:45	9	74,25	13
07/03/24 19:50	9	74,23	13
07/03/24 19:55	9	74,23	13
07/03/24 20:00	9	74,24	13
07/03/24 20:05	9	74,24	13
07/03/24 20:10	9	74,22	13
07/03/24 20:15	9	74,23	13
07/03/24 20:20	9	74,23	13
07/03/24 20:25	9	74,22	13
07/03/24 20:30	9	74,21	13
07/03/24 20:35	9	74,20	13
07/03/24 20:40	9	74,23	13
07/03/24 20:45	9	74,20	13
07/03/24 20:50	9	74,21	13
07/03/24 20:55	9	74,20	13
07/03/24 21:00	9	74,20	13
07/03/24 21:05	9	74,21	13
07/03/24 21:10	9	74,20	13
07/03/24 21:15	9	74,20	13
07/03/24 21:20	9	74,19	13
07/03/24 21:25	9	74,22	13
07/03/24 21:30	9	74,21	13
07/03/24 21:35	9	74,21	13
07/03/24 21:40	9	74,21	13
07/03/24 21:45	9	74,20	13
07/03/24 21:50	9	74,22	13
07/03/24 21:55	9	74,20	13
07/03/24 22:00	9	74,20	13
07/03/24 22:05	9	74,19	13
07/03/24 22:10	9	74,19	13
07/03/24 22:15	9	74,20	13
07/03/24 22:20	9	74,19	13
07/03/24 22:25	9	74,18	13
07/03/24 22:30	9	74,19	13
07/03/24 22:35	9	74,17	13
07/03/24 22:40	9	74,18	13
07/03/24 22:45	9	74,18	13
07/03/24 22:50	9	74,18	13
07/03/24 22:55	9	74,19	13
07/03/24 23:00	9	74,20	13
07/03/24 23:05	9	74,17	13
07/03/24 23:10	9	74,18	13
07/03/24 23:15	9	74,17	13
07/03/24 23:20	9	74,18	13
07/03/24 23:25	9	74,20	13
07/03/24 23:30	9	74,17	13
07/03/24 23:35	9	74,18	13
07/03/24 23:40	9	74,17	13
07/03/24 23:45	9	74,16	13
07/03/24 23:50	9	74,18	13
07/03/24 23:55	9	74,18	13
08/03/24 00:00	9	74,16	13
08/03/24 00:05	9	74,16	13
08/03/24 00:10	9	74,17	13
08/03/24 00:15	9	74,16	13
08/03/24 00:20	9	74,16	13
08/03/24 00:25	9	74,16	13
08/03/24 00:30	9	74,16	13
08/03/24 00:35	9	74,15	13
08/03/24 00:40	9	74,16	13
08/03/24 00:45	9	74,15	13
08/03/24 00:50	9	74,15	13
08/03/24 00:55	9	74,15	13
08/03/24 01:00	9	74,17	13
08/03/24 01:05	9	74,16	13
08/03/24 01:10	9	74,15	13
08/03/24 01:15	9	74,16	13
08/03/24 01:20	9	74,14	13
08/03/24 01:25	9	74,14	13
08/03/24 01:30	9	74,13	13
08/03/24 01:35	9	74,14	13
08/03/24 01:40	9	74,14	13
08/03/24 01:45	9	74,14	13
08/03/24 01:50	9	74,14	13
08/03/24 01:55	9	74,14	13
08/03/24 02:00	9	74,14	13
08/03/24 02:05	9	74,13	13
08/03/24 02:10	9	74,14	13
08/03/24 02:15	9	74,14	13
08/03/24 02:20	9	74,12	13
08/03/24 02:25	9	74,13	13
08/03/24 02:30	9	74,12	13
08/03/24 02:35	9	74,12	13
08/03/24 02:40	9	74,13	13
08/03/24 02:45	9	74,12	13
08/03/24 02:50	9	74,12	13
08/03/24 02:55	9	74,11	13
08/03/24 03:00	9	74,13	13
08/03/24 03:05	9	74,11	13
08/03/24 03:10	9	74,13	13
08/03/24 03:15	9	74,11	13
08/03/24 03:20	9	74,13	13
08/03/24 03:25	9	74,12	13
08/03/24 03:30	9	74,12	13
08/03/24 03:35	9	74,12	13
08/03/24 03:40	9	74,12	13
08/03/24 03:45	9	74,12	13
08/03/24 03:50	9	74,10	13
08/03/24 03:55	9	74,12	13
08/03/24 04:00	9	74,10	13
08/03/24 04:05	9	74,12	13
08/03/24 04:10	9	74,12	13
08/03/24 04:15	9	74,13	13
08/03/24 04:20	9	74,12	13
08/03/24 04:25	9	74,12	13
08/03/24 04:30	9	74,11	13
08/03/24 04:35	9	74,12	13
08/03/24 04:40	9	74,11	13
08/03/24 04:45	9	74,11	13
08/03/24 04:50	9	74,11	13
08/03/24 04:55	9	74,12	13
08/03/24 05:00	9	74,12	13
08/03/24 05:05	9	74,10	13
08/03/24 05:10	9	74,11	13
08/03/24 05:15	9	74,11	13
08/03/24 05:20	9	74,09	13
08/03/24 05:25	9	74,10	13
08/03/24 05:30	9	74,09	13
08/03/24 05:35	9	74,10	13
08/03/24 05:40	9	74,11	13
08/03/24 05:45	9	74,10	13
08/03/24 05:50	9	74,09	13
08/03/24 05:55	9	74,09	13
08/03/24 06:00	9	74,09	13
08/03/24 06:05	9	74,08	13
08/03/24 06:10	9	74,09	13
08/03/24 06:15	9	74,09	13
08/03/24 06:20	9	74,08	13
08/03/24 06:25	9	74,08	13
08/03/24 06:30	9	74,08	13
08/03/24 06:35	9	74,08	13
08/03/24 06:40	9	74,08	13
08/03/24 06:45	9	74,08	13
08/03/24 06:50	9	74,09	13
08/03/24 06:55	9	74,08	13
08/03/24 07:00	9	74,08	13
08/03/24 07:05	9	74,07	13
08/03/24 07:10	9	74,07	13
08/03/24 07:15	9	74,07	13
08/03/24 07:20	9	74,08	13
08/03/24 07:25	9	74,07	13
08/03/24 07:30	9	74,07	13
08/03/24 07:35	9	74,05	13
08/03/24 07:40	9	74,07	13
08/03/24 07:45	9	74,04	13
08/03/24 07:50	9	74,04	13
08/03/24 07:55	9	74,03	13
08/03/24 08:00	9	74,02	13
08/03/24 08:05	9	74,00	13
08/03/24 08:10	9	74,01	13
08/03/24 08:15	9	74,00	13
08/03/24 08:20	9	73,99	13
08/03/24 08:25	9	73,99	13
08/03/24 08:30	9	73,96	13
08/03/24 08:35	9	73,97	13
08/03/24 08:40	9	73,94	13
08/03/24 08:45	9	73,93	13
08/03/24 08:50	9	73,91	13
08/03/24 08:55	9	73,90	13
08/03/24 09:00	9	73,87	13
08/03/24 09:05	9	73,85	13
08/03/24 09:10	9	73,83	13
08/03/24 09:15	9	73,80	13
08/03/24 09:20	9	73,74	13
08/03/24 09:25	9	73,76	13
08/03/24 09:30	9	73,74	13
08/03/24 09:35	9	73,72	13
08/03/24 09:40	9	73,69	13
08/03/24 09:45	9	73,68	13
08/03/24 09:50	9	73,66	13
08/03/24 09:55	9	73,64	13
08/03/24 10:00	9	73,61	13
08/03/24 10:05	9	73,58	13
08/03/24 10:10	9	73,57	13
08/03/24 10:15	9	73,57	13
08/03/24 10:20	9	73,55	13
08/03/24 10:25	9	73,54	13
08/03/24 10:30	9	73,55	13
08/03/24 10:35	9	73,53	13
08/03/24 10:40	9	73,54	13
08/03/24 10:45	9	73,51	13
08/03/24 10:50	9	73,53	13
08/03/24 10:55	9	73,53	13
08/03/24 11:00	9	73,53	13
08/03/24 11:05	9	73,49	13
08/03/24 11:10	9	73,50	13
08/03/24 11:15	9	73,49	13
08/03/24 11:20	9	73,50	13
08/03/24 11:25	9	73,50	13
08/03/24 11:30	9	73,50	13
08/03/24 11:35	9	73,50	13
08/03/24 11:40	9	73,46	13
08/03/24 11:45	9	73,46	13
08/03/24 11:50	9	73,45	13
08/03/24 11:55	9	73,46	13
08/03/24 12:00	9	73,47	13
08/03/24 12:05	9	73,49	13
08/03/24 12:10	9	73,46	13
08/03/24 12:15	9	73,46	13
08/03/24 12:20	9	73,44	13
08/03/24 12:25	9	73,43	13
08/03/24 12:30	9	73,44	13
08/03/24 12:35	9	73,42	13
08/03/24 12:40	9	73,42	13
08/03/24 12:45	9	73,41	13
08/03/24 12:50	9	73,40	13
08/03/24 12:55	9	73,37	13
08/03/24 13:00	9	73,38	13
08/03/24 13:05	9	73,39	13
08/03/24 13:10	9	73,38	13
08/03/24 13:15	9	73,36	13
08/03/24 13:20	9	73,38	13
08/03/24 13:25	9	73,38	13
08/03/24 13:30	9	73,39	13
08/03/24 13:35	9	73,39	13
08/03/24 13:40	9	73,37	13
08/03/24 13:45	9	73,37	13
08/03/24 13:50	9	73,36	13
08/03/24 13:55	9	73,35	13
08/03/24 14:00	9	73,34	13
08/03/24 14:05	9	73,33	13
08/03/24 14:10	9	73,32	13
08/03/24 14:15	9	73,29	13
08/03/24 14:20	9	73,26	13
08/03/24 14:25	9	73,28	13
08/03/24 14:30	9	73,29	13
08/03/24 14:35	9	73,30	13
08/03/24 14:40	9	73,28	13
08/03/24 14:45	9	73,32	13
08/03/24 14:50	9	73,35	13
08/03/24 14:55	9	73,34	13
08/03/24 15:00	9	73,35	13
08/03/24 15:05	9	73,34	13
08/03/24 15:10	9	73,38	13
08/03/24 15:15	9	73,41	13
08/03/24 15:20	9	73,41	13
08/03/24 15:25	9	73,40	13
08/03/24 15:30	9	73,41	13
08/03/24 15:35	9	73,42	13
08/03/24 15:40	9	73,44	13
08/03/24 15:45	9	73,46	13
08/03/24 15:50	9	73,49	13
08/03/24 15:55	9	73,49	13
08/03/24 16:00	9	73,52	13
08/03/24 16:05	9	73,53	13
08/03/24 16:10	9	73,54	13
08/03/24 16:15	9	73,56	13
08/03/24 16:20	9	73,58	13
08/03/24 16:25	9	73,60	13
08/03/24 16:30	9	73,61	13
08/03/24 16:35	9	73,62	13
08/03/24 16:40	9	73,66	13
08/03/24 16:45	9	73,66	13
08/03/24 16:50	9	73,70	13
08/03/24 16:55	9	73,71	13
08/03/24 17:00	9	73,74	13
08/03/24 17:05	9	73,74	13
08/03/24 17:10	9	73,76	13
08/03/24 17:15	9	73,75	13
08/03/24 17:20	9	73,77	13
08/03/24 17:25	9	73,77	13
08/03/24 17:30	9	73,77	13
08/03/24 17:35	9	73,79	13
08/03/24 17:40	9	73,78	13
08/03/24 17:45	9	73,77	13
08/03/24 17:50	9	73,77	13
08/03/24 17:55	9	73,76	13
08/03/24 18:00	9	73,74	13
08/03/24 18:05	9	73,76	13
08/03/24 18:10	9	73,74	13
08/03/24 18:15	9	73,75	13
08/03/24 18:20	9	73,75	13
08/03/24 18:25	9	73,75	13
08/03/24 18:30	9	73,74	13
08/03/24 18:35	9	73,72	13
08/03/24 18:40	9	73,75	13
08/03/24 18:45	9	73,72	13
08/03/24 18:50	9	73,74	13
08/03/24 18:55	9	73,73	13
08/03/24 19:00	9	73,74	13
08/03/24 19:05	9	73,74	13
08/03/24 19:10	9	73,73	13
08/03/24 19:15	9	73,72	13
08/03/24 19:20	9	73,72	13
08/03/24 19:25	9	73,71	13
08/03/24 19:30	9	73,73	13
08/03/24 19:35	9	73,73	13
08/03/24 19:40	9	73,71	13
08/03/24 19:45	9	73,72	13
08/03/24 19:50	9	73,72	13
08/03/24 19:55	9	73,72	13
08/03/24 20:00	9	73,72	13
08/03/24 20:05	9	73,72	13
08/03/24 20:10	9	73,71	13
08/03/24 20:15	9	73,70	13
08/03/24 20:20	9	73,71	13
08/03/24 20:25	9	73,71	13
08/03/24 20:30	9	73,71	13
08/03/24 20:35	9	73,72	13
08/03/24 20:40	9	73,72	13
08/03/24 20:45	9	73,70	13
08/03/24 20:50	9	73,70	13
08/03/24 20:55	9	73,72	13
08/03/24 21:00	9	73,70	13
08/03/24 21:05	9	73,71	13
08/03/24 21:10	9	73,70	13
08/03/24 21:15	9	73,70	13
08/03/24 21:20	9	73,71	13
08/03/24 21:25	9	73,70	13
08/03/24 21:30	9	73,69	13
08/03/24 21:35	9	73,70	13
08/03/24 21:40	9	73,70	13
08/03/24 21:45	9	73,71	13
08/03/24 21:50	9	73,69	13
08/03/24 21:55	9	73,70	13
08/03/24 22:00	9	73,70	13
08/03/24 22:05	9	73,70	13
08/03/24 22:10	9	73,70	13
08/03/24 22:15	9	73,71	13
08/03/24 22:20	9	73,70	13
08/03/24 22:25	9	73,69	13
08/03/24 22:30	9	73,69	13
08/03/24 22:35	9	73,69	13
08/03/24 22:40	9	73,69	13
08/03/24 22:45	9	73,69	13
08/03/24 22:50	9	73,69	13
08/03/24 22:55	9	73,69	13
08/03/24 23:00	9	73,68	13
08/03/24 23:05	9	73,69	13
08/03/24 23:10	9	73,68	13
08/03/24 23:15	9	73,68	13
08/03/24 23:20	9	73,69	13
08/03/24 23:25	9	73,68	13
08/03/24 23:30	9	73,68	13
08/03/24 23:35	9	73,68	13
08/03/24 23:40	9	73,69	13
08/03/24 23:45	9	73,69	13
08/03/24 23:50	9	73,68	13
08/03/24 23:55	9	73,67	13
09/03/24 00:00	9	73,67	13
09/03/24 00:05	9	73,68	13
09/03/24 00:10	9	73,67	13
09/03/24 00:15	9	73,69	13
09/03/24 00:20	9	73,67	13
09/03/24 00:25	9	73,67	13
09/03/24 00:30	9	73,67	13
09/03/24 00:35	9	73,66	13
09/03/24 00:40	9	73,67	13
09/03/24 00:45	9	73,66	13
09/03/24 00:50	9	73,66	13
09/03/24 00:55	9	73,65	13
09/03/24 01:00	9	73,66	13
09/03/24 01:05	9	73,66	13
09/03/24 01:10	9	73,65	13
09/03/24 01:15	9	73,66	13
09/03/24 01:20	9	73,66	13
09/03/24 01:25	9	73,66	13
09/03/24 01:30	9	73,65	13
09/03/24 01:35	9	73,66	13
09/03/24 01:40	9	73,66	13
09/03/24 01:45	9	73,66	13
09/03/24 01:50	9	73,65	13
09/03/24 01:55	9	73,65	13
09/03/24 02:00	9	73,65	13
09/03/24 02:05	9	73,64	13
09/03/24 02:10	9	73,65	13
09/03/24 02:15	9	73,65	13
09/03/24 02:20	9	73,63	13
09/03/24 02:25	9	73,64	13
09/03/24 02:30	9	73,64	13
09/03/24 02:35	9	73,64	13
09/03/24 02:40	9	73,63	13
09/03/24 02:45	9	73,63	13
09/03/24 02:50	9	73,64	13
09/03/24 02:55	9	73,63	13
09/03/24 03:00	9	73,63	13
09/03/24 03:05	9	73,64	13
09/03/24 03:10	9	73,64	13
09/03/24 03:15	9	73,64	13
09/03/24 03:20	9	73,64	13
09/03/24 03:25	9	73,64	13
09/03/24 03:30	9	73,63	13
09/03/24 03:35	9	73,64	13
09/03/24 03:40	9	73,64	13
09/03/24 03:45	9	73,64	13
09/03/24 03:50	9	73,64	13
09/03/24 03:55	9	73,64	13
09/03/24 04:00	9	73,64	13
09/03/24 04:05	9	73,63	13
09/03/24 04:10	9	73,64	13
09/03/24 04:15	9	73,62	13
09/03/24 04:20	9	73,64	13
09/03/24 04:25	9	73,63	13
09/03/24 04:30	9	73,62	13
09/03/24 04:35	9	73,63	13
09/03/24 04:40	9	73,63	13
09/03/24 04:45	9	73,63	13
09/03/24 04:50	9	73,62	13
09/03/24 04:55	9	73,63	13
09/03/24 05:00	9	73,61	13
09/03/24 05:05	9	73,62	13
09/03/24 05:10	9	73,62	13
09/03/24 05:15	9	73,62	13
09/03/24 05:20	9	73,62	13
09/03/24 05:25	9	73,62	13
09/03/24 05:30	9	73,63	13
09/03/24 05:35	9	73,62	13
09/03/24 05:40	9	73,62	13
09/03/24 05:45	9	73,61	13
09/03/24 05:50	9	73,62	13
09/03/24 05:55	9	73,61	13
09/03/24 06:00	9	73,60	13
09/03/24 06:05	9	73,62	13
09/03/24 06:10	9	73,62	13
09/03/24 06:15	9	73,62	13
09/03/24 06:20	9	73,62	13
09/03/24 06:25	9	73,59	13
09/03/24 06:30	9	73,61	13
09/03/24 06:35	9	73,61	13
09/03/24 06:40	9	73,61	13
09/03/24 06:45	9	73,61	13
09/03/24 06:50	9	73,61	13
09/03/24 06:55	9	73,60	13
09/03/24 07:00	9	73,59	13
09/03/24 07:05	9	73,60	13
09/03/24 07:10	9	73,59	13
09/03/24 07:15	9	73,59	13
09/03/24 07:20	9	73,60	13
09/03/24 07:25	9	73,58	13
09/03/24 07:30	9	73,58	13
09/03/24 07:35	9	73,57	13
09/03/24 07:40	9	73,58	13
09/03/24 07:45	9	73,55	13
09/03/24 07:50	9	73,55	13
09/03/24 07:55	9	73,53	13
09/03/24 08:00	9	73,53	13
09/03/24 08:05	9	73,53	13
09/03/24 08:10	9	73,53	13
09/03/24 08:15	9	73,50	13
09/03/24 08:20	9	73,51	13
09/03/24 08:25	9	73,50	13
09/03/24 08:30	9	73,49	13
09/03/24 08:35	9	73,48	13
09/03/24 08:40	9	73,47	13
09/03/24 08:45	9	73,43	13
09/03/24 08:50	9	73,44	13
09/03/24 08:55	9	73,45	13
09/03/24 09:00	9	73,44	13
09/03/24 09:05	9	73,43	13
09/03/24 09:10	9	73,42	13
09/03/24 09:15	9	73,41	13
09/03/24 09:20	9	73,38	13
09/03/24 09:25	9	73,37	13
09/03/24 09:30	9	73,37	13
09/03/24 09:35	9	73,33	13
09/03/24 09:40	9	73,29	13
09/03/24 09:45	9	73,29	13
09/03/24 09:50	9	73,29	13
09/03/24 09:55	9	73,28	13
09/03/24 10:00	9	73,26	13
09/03/24 10:05	9	73,26	13
09/03/24 10:10	9	73,25	13
09/03/24 10:15	9	73,23	13
09/03/24 10:20	9	73,20	13
09/03/24 10:25	9	73,15	13
09/03/24 10:30	9	73,17	13
09/03/24 10:35	9	73,13	13
09/03/24 10:40	9	73,13	13
09/03/24 10:45	9	73,11	13
09/03/24 10:50	9	73,08	13
09/03/24 10:55	9	73,10	13
09/03/24 11:00	9	73,08	13
09/03/24 11:05	9	73,06	13
09/03/24 11:10	9	73,06	13
09/03/24 11:15	9	73,06	13
09/03/24 11:20	9	73,07	13
09/03/24 11:25	9	73,07	13
09/03/24 11:30	9	73,08	13
09/03/24 11:35	9	73,08	13
09/03/24 11:40	9	73,07	13
09/03/24 11:45	9	73,08	13
09/03/24 11:50	9	73,07	13
09/03/24 11:55	9	73,05	13
09/03/24 12:00	9	73,05	13
09/03/24 12:05	9	73,07	13
09/03/24 12:10	9	73,06	13
09/03/24 12:15	9	73,04	13
09/03/24 12:20	9	73,03	13
09/03/24 12:25	9	73,05	13
09/03/24 12:30	9	73,04	13
09/03/24 12:35	9	73,02	13
09/03/24 12:40	9	73,04	13
09/03/24 12:45	9	73,04	13
09/03/24 12:50	9	73,01	13
09/03/24 12:55	9	73,00	13
09/03/24 13:00	9	73,02	13
09/03/24 13:05	9	73,02	13
09/03/24 13:10	9	73,02	13
09/03/24 13:15	9	73,02	13
09/03/24 13:20	9	73,02	13
09/03/24 13:25	9	73,03	13
09/03/24 13:30	9	73,05	13
09/03/24 13:35	9	73,04	13
09/03/24 13:40	9	73,05	13
09/03/24 13:45	9	73,04	13
09/03/24 13:50	9	73,05	13
09/03/24 13:55	9	73,06	13
09/03/24 14:00	9	73,05	13
09/03/24 14:05	9	73,04	13
09/03/24 14:10	9	73,05	13
09/03/24 14:15	9	73,06	13
09/03/24 14:20	9	73,06	13
09/03/24 14:25	9	73,06	13
09/03/24 14:30	9	73,08	13
09/03/24 14:35	9	73,08	13
09/03/24 14:40	9	73,09	13
09/03/24 14:45	9	73,08	13
09/03/24 14:50	9	73,07	13
09/03/24 14:55	9	73,05	13
09/03/24 15:00	9	73,06	13
09/03/24 15:05	9	73,08	13
09/03/24 15:10	9	73,11	13
09/03/24 15:15	9	73,11	13
09/03/24 15:20	9	73,10	13
09/03/24 15:25	9	73,05	13
09/03/24 15:30	9	73,11	13
09/03/24 15:35	9	73,12	13
09/03/24 15:40	9	73,12	13
09/03/24 15:45	9	73,13	13
09/03/24 15:50	9	73,15	13
09/03/24 15:55	9	73,17	13
09/03/24 16:00	9	73,20	13
09/03/24 16:05	9	73,24	13
09/03/24 16:10	9	73,25	13
09/03/24 16:15	9	73,26	13
09/03/24 16:20	9	73,28	13
09/03/24 16:25	9	73,30	13
09/03/24 16:30	9	73,31	13
09/03/24 16:35	9	73,32	13
09/03/24 16:40	9	73,31	13
09/03/24 16:45	9	73,36	13
09/03/24 16:50	9	73,38	13
09/03/24 16:55	9	73,39	13
09/03/24 17:00	9	73,40	13
09/03/24 17:05	9	73,40	13
09/03/24 17:10	9	73,41	13
09/03/24 17:15	9	73,44	13
09/03/24 17:20	9	73,41	13
09/03/24 17:25	9	73,42	13
09/03/24 17:30	9	73,42	13
09/03/24 17:35	9	73,41	13
09/03/24 17:40	9	73,42	13
09/03/24 17:45	9	73,42	13
09/03/24 17:50	9	73,41	13
09/03/24 17:55	9	73,40	13
09/03/24 18:00	9	73,39	13
09/03/24 18:05	9	73,41	13
09/03/24 18:10	9	73,37	13
09/03/24 18:15	9	73,39	13
09/03/24 18:20	9	73,39	13
09/03/24 18:25	9	73,38	13
09/03/24 18:30	9	73,39	13
09/03/24 18:35	9	73,37	13
09/03/24 18:40	9	73,37	13
09/03/24 18:45	9	73,37	13
09/03/24 18:50	9	73,35	13
09/03/24 18:55	9	73,36	13
09/03/24 19:00	9	73,36	13
09/03/24 19:05	9	73,36	13
09/03/24 19:10	9	73,35	13
09/03/24 19:15	9	73,34	13
09/03/24 19:20	9	73,35	13
09/03/24 19:25	9	73,35	13
09/03/24 19:30	9	73,35	13
09/03/24 19:35	9	73,36	13
09/03/24 19:40	9	73,35	13
09/03/24 19:45	9	73,36	13
09/03/24 19:50	9	73,34	13
09/03/24 19:55	9	73,34	13
09/03/24 20:00	9	73,32	13
09/03/24 20:05	9	73,32	13
09/03/24 20:10	9	73,33	13
09/03/24 20:15	9	73,33	13
09/03/24 20:20	9	73,33	13
09/03/24 20:25	9	73,33	13
09/03/24 20:30	9	73,32	13
09/03/24 20:35	9	73,34	13
09/03/24 20:40	9	73,32	13
09/03/24 20:45	9	73,32	13
09/03/24 20:50	9	73,32	13
09/03/24 20:55	9	73,32	13
09/03/24 21:00	9	73,32	13
09/03/24 21:05	9	73,32	13
09/03/24 21:10	9	73,31	13
09/03/24 21:15	9	73,31	13
09/03/24 21:20	9	73,32	13
09/03/24 21:25	9	73,31	13
09/03/24 21:30	9	73,30	13
09/03/24 21:35	9	73,32	13
09/03/24 21:40	9	73,31	13
09/03/24 21:45	9	73,31	13
09/03/24 21:50	9	73,30	13
09/03/24 21:55	9	73,31	13
09/03/24 22:00	9	73,31	13
09/03/24 22:05	9	73,30	13
09/03/24 22:10	9	73,31	13
09/03/24 22:15	9	73,31	13
09/03/24 22:20	9	73,31	13
09/03/24 22:25	9	73,28	13
09/03/24 22:30	9	73,30	13
09/03/24 22:35	9	73,30	13
09/03/24 22:40	9	73,29	13
09/03/24 22:45	9	73,29	13
09/03/24 22:50	9	73,29	13
09/03/24 22:55	9	73,29	13
09/03/24 23:00	9	73,29	13
09/03/24 23:05	9	73,28	13
09/03/24 23:10	9	73,28	13
09/03/24 23:15	9	73,28	13
09/03/24 23:20	9	73,30	13
09/03/24 23:25	9	73,30	13
09/03/24 23:30	9	73,27	13
09/03/24 23:35	9	73,28	13
09/03/24 23:40	9	73,27	13
09/03/24 23:45	9	73,27	13
09/03/24 23:50	9	73,29	13
09/03/24 23:55	9	73,28	13
10/03/24 00:00	9	73,27	13
10/03/24 00:05	9	73,26	13
10/03/24 00:10	9	73,27	13
10/03/24 00:15	9	73,28	13
10/03/24 00:20	9	73,26	13
10/03/24 00:25	9	73,27	13
10/03/24 00:30	9	73,26	13
10/03/24 00:35	9	73,26	13
10/03/24 00:40	9	73,26	13
10/03/24 00:45	9	73,27	13
10/03/24 00:50	9	73,28	13
10/03/24 00:55	9	73,27	13
10/03/24 01:00	9	73,28	13
10/03/24 01:05	9	73,27	13
10/03/24 01:10	9	73,28	13
10/03/24 01:15	9	73,27	13
10/03/24 01:20	9	73,26	13
10/03/24 01:25	9	73,25	13
10/03/24 01:30	9	73,28	13
10/03/24 01:35	9	73,26	13
10/03/24 01:40	9	73,25	13
10/03/24 01:45	9	73,26	13
10/03/24 01:50	9	73,27	13
10/03/24 01:55	9	73,28	13
10/03/24 02:00	9	73,27	13
10/03/24 02:05	9	73,26	13
10/03/24 02:10	9	73,25	13
10/03/24 02:15	9	73,25	13
10/03/24 02:20	9	73,24	13
10/03/24 02:25	9	73,27	13
10/03/24 02:30	9	73,25	13
10/03/24 02:35	9	73,25	13
10/03/24 02:40	9	73,24	13
10/03/24 02:45	9	73,24	13
10/03/24 02:50	9	73,25	13
10/03/24 02:55	9	73,25	13
10/03/24 03:00	9	73,26	13
10/03/24 03:05	9	73,23	13
10/03/24 03:10	9	73,24	13
10/03/24 03:15	9	73,25	13
10/03/24 03:20	9	73,25	13
10/03/24 03:25	9	73,24	13
10/03/24 03:30	9	73,22	13
10/03/24 03:35	9	73,23	13
10/03/24 03:40	9	73,22	13
10/03/24 03:45	9	73,24	13
10/03/24 03:50	9	73,24	13
10/03/24 03:55	9	73,22	13
10/03/24 04:00	9	73,23	13
10/03/24 04:05	9	73,23	13
10/03/24 04:10	9	73,22	13
10/03/24 04:15	9	73,22	13
10/03/24 04:20	9	73,23	13
10/03/24 04:25	9	73,22	13
10/03/24 04:30	9	73,22	13
10/03/24 04:35	9	73,22	13
10/03/24 04:40	9	73,21	13
10/03/24 04:45	9	73,22	13
10/03/24 04:50	9	73,22	13
10/03/24 04:55	9	73,22	13
10/03/24 05:00	9	73,22	13
10/03/24 05:05	9	73,21	13
10/03/24 05:10	9	73,21	13
10/03/24 05:15	9	73,22	13
10/03/24 05:20	9	73,22	13
10/03/24 05:25	9	73,22	13
10/03/24 05:30	9	73,21	13
10/03/24 05:35	9	73,19	13
10/03/24 05:40	9	73,21	13
10/03/24 05:45	9	73,20	13
10/03/24 05:50	9	73,21	13
10/03/24 05:55	9	73,20	13
10/03/24 06:00	9	73,20	13
10/03/24 06:05	9	73,19	13
10/03/24 06:10	9	73,19	13
10/03/24 06:15	9	73,20	13
10/03/24 06:20	9	73,17	13
10/03/24 06:25	9	73,18	13
10/03/24 06:30	9	73,19	13
10/03/24 06:35	9	73,19	13
10/03/24 06:40	9	73,18	13
10/03/24 06:45	9	73,19	13
10/03/24 06:50	9	73,19	13
10/03/24 06:55	9	73,18	13
10/03/24 07:00	9	73,18	13
10/03/24 07:05	9	73,16	13
10/03/24 07:10	9	73,16	13
10/03/24 07:15	9	73,18	13
10/03/24 07:20	9	73,15	13
10/03/24 07:25	9	73,18	13
10/03/24 07:30	9	73,16	13
10/03/24 07:35	9	73,15	13
10/03/24 07:40	9	73,15	13
10/03/24 07:45	9	73,14	13
10/03/24 07:50	9	73,14	13
10/03/24 07:55	9	73,14	13
10/03/24 08:00	9	73,14	13
10/03/24 08:05	9	73,11	13
10/03/24 08:10	9	73,12	13
10/03/24 08:15	9	73,11	13
10/03/24 08:20	9	73,12	13
10/03/24 08:25	9	73,09	13
10/03/24 08:30	9	73,10	13
10/03/24 08:35	9	73,09	13
10/03/24 08:40	9	73,08	13
10/03/24 08:45	9	73,08	13
10/03/24 08:50	9	73,07	13
10/03/24 08:55	9	73,06	13
10/03/24 09:00	9	73,06	13
10/03/24 09:05	9	73,03	13
10/03/24 09:10	9	73,03	13
10/03/24 09:15	9	73,01	13
10/03/24 09:20	9	73,01	13
10/03/24 09:25	9	72,99	13
10/03/24 09:30	9	72,98	13
10/03/24 09:35	9	72,97	13
10/03/24 09:40	9	72,96	13
10/03/24 09:45	9	72,95	13
10/03/24 09:50	9	72,94	13
10/03/24 09:55	9	72,92	13
10/03/24 10:00	9	72,89	13
10/03/24 10:05	9	72,90	13
10/03/24 10:10	9	72,89	13
10/03/24 10:15	9	72,90	13
10/03/24 10:20	9	72,87	13
10/03/24 10:25	9	72,85	13
10/03/24 10:30	9	72,84	13
10/03/24 10:35	9	72,81	13
10/03/24 10:40	9	72,83	13
10/03/24 10:45	9	72,80	13
10/03/24 10:50	9	72,77	13
10/03/24 10:55	9	72,78	13
10/03/24 11:00	9	72,78	13
10/03/24 11:05	9	72,77	13
10/03/24 11:10	9	72,77	13
10/03/24 11:15	9	72,75	13
10/03/24 11:20	9	72,73	13
10/03/24 11:25	9	72,75	13
10/03/24 11:30	9	72,73	13
10/03/24 11:35	9	72,73	13
10/03/24 11:40	9	72,71	13
10/03/24 11:45	9	72,72	13
10/03/24 11:50	9	72,71	13
10/03/24 11:55	9	72,70	13
10/03/24 12:00	9	72,69	13
10/03/24 12:05	9	72,69	13
10/03/24 12:10	9	72,71	13
10/03/24 12:15	9	72,70	13
10/03/24 12:20	9	72,68	13
10/03/24 12:25	9	72,67	13
10/03/24 12:30	9	72,70	13
10/03/24 12:35	9	72,69	13
10/03/24 12:40	9	72,68	13
10/03/24 12:45	9	72,68	13
10/03/24 12:50	9	72,68	13
10/03/24 12:55	9	72,70	13
10/03/24 13:00	9	72,69	13
10/03/24 13:05	9	72,69	13
10/03/24 13:10	9	72,68	13
10/03/24 13:15	9	72,68	13
10/03/24 13:20	9	72,70	13
10/03/24 13:25	9	72,69	13
10/03/24 13:30	9	72,70	13
10/03/24 13:35	9	72,70	13
10/03/24 13:40	9	72,70	13
10/03/24 13:45	9	72,67	13
10/03/24 13:50	9	72,68	13
10/03/24 13:55	9	72,65	13
10/03/24 14:00	9	72,62	13
10/03/24 14:05	9	72,61	13
10/03/24 14:10	9	72,58	13
10/03/24 14:15	9	72,58	13
10/03/24 14:20	9	72,58	13
10/03/24 14:25	9	72,58	13
10/03/24 14:30	9	72,61	13
10/03/24 14:35	9	72,67	13
10/03/24 14:40	9	72,71	13
10/03/24 14:45	9	72,72	13
10/03/24 14:50	9	72,73	13
10/03/24 14:55	9	72,73	13
10/03/24 15:00	9	72,74	13
10/03/24 15:05	9	72,73	13
10/03/24 15:10	9	72,73	13
10/03/24 15:15	9	72,74	13
10/03/24 15:20	9	72,74	13
10/03/24 15:25	9	72,75	13
10/03/24 15:30	9	72,75	13
10/03/24 15:35	9	72,75	13
10/03/24 15:40	9	72,74	13
10/03/24 15:45	9	72,75	13
10/03/24 15:50	9	72,76	13
10/03/24 15:55	9	72,76	13
10/03/24 16:00	9	72,77	13
10/03/24 16:05	9	72,82	13
10/03/24 16:10	9	72,82	13
10/03/24 16:15	9	72,85	13
10/03/24 16:20	9	72,87	13
10/03/24 16:25	9	72,88	13
10/03/24 16:30	9	72,87	13
10/03/24 16:35	9	72,89	13
10/03/24 16:40	9	72,88	13
10/03/24 16:45	9	72,89	13
10/03/24 16:50	9	72,90	13
10/03/24 16:55	9	72,89	13
10/03/24 17:00	9	72,89	13
10/03/24 17:05	9	72,88	13
10/03/24 17:10	9	72,88	13
10/03/24 17:15	9	72,88	13
10/03/24 17:20	9	72,86	13
10/03/24 17:25	9	72,87	13
10/03/24 17:30	9	72,87	13
10/03/24 17:35	9	72,85	13
10/03/24 17:40	9	72,86	13
10/03/24 17:45	9	72,86	13
10/03/24 17:50	9	72,86	13
10/03/24 17:55	9	72,86	13
10/03/24 18:00	9	72,86	13
10/03/24 18:05	9	72,85	13
10/03/24 18:10	9	72,85	13
10/03/24 18:15	9	72,82	13
10/03/24 18:20	9	72,86	13
10/03/24 18:25	9	72,84	13
10/03/24 18:30	9	72,82	13
10/03/24 18:35	9	72,82	13
10/03/24 18:40	9	72,83	13
10/03/24 18:45	9	72,81	13
10/03/24 18:45	9	72,82	13
10/03/24 18:50	9	72,81	13
10/03/24 18:55	9	72,82	13
10/03/24 19:00	9	72,81	13
10/03/24 19:05	9	72,82	13
10/03/24 19:10	9	72,82	13
10/03/24 19:15	9	72,83	13
10/03/24 19:20	9	72,82	13
10/03/24 19:25	9	72,81	13
10/03/24 19:30	9	72,81	13
10/03/24 19:35	9	72,81	13
10/03/24 19:40	9	72,79	13
10/03/24 19:45	9	72,80	13
10/03/24 19:50	9	72,79	13
10/03/24 19:55	9	72,80	13
10/03/24 20:00	9	72,80	13
10/03/24 20:05	9	72,80	13
10/03/24 20:10	9	72,78	13
10/03/24 20:15	9	72,79	13
10/03/24 20:20	9	72,80	13
10/03/24 20:25	9	72,81	13
10/03/24 20:30	9	72,79	13
10/03/24 20:35	9	72,78	13
10/03/24 20:40	9	72,77	13
10/03/24 20:45	9	72,78	13
10/03/24 20:50	9	72,77	13
10/03/24 20:55	9	72,78	13
10/03/24 21:00	9	72,78	13
10/03/24 21:05	9	72,76	13
10/03/24 21:10	9	72,77	13
10/03/24 21:15	9	72,77	13
10/03/24 21:20	9	72,77	13
10/03/24 21:25	9	72,76	13
10/03/24 21:30	9	72,76	13
10/03/24 21:35	9	72,76	13
10/03/24 21:40	9	72,76	13
10/03/24 21:45	9	72,75	13
10/03/24 21:50	9	72,76	13
10/03/24 21:55	9	72,75	13
10/03/24 22:00	9	72,75	13
10/03/24 22:05	9	72,75	13
10/03/24 22:10	9	72,75	13
10/03/24 22:15	9	72,74	13
10/03/24 22:20	9	72,76	13
10/03/24 22:25	9	72,74	13
[truncated: 23,336 more rows]
