# Supplementary material for: Effect of Honey Bee Colony Strength on Foraging Productivity and Its Application to Precision Pollination
Source: Insects. 2026 Feb 2;17(2):163. doi: 10.3390/insects17020163 (PMC12942547; doi:10.3390/insects17020163)
Supplement: Supplementary file 1 [file insects-17-00163-s001.zip › insects-4083080-supplementary/Supplementary_file_S1/chestnut_2025.csv]

local_time	hive_id	weight_kg	FOB
01/06/25 00:55	7f:e0	37,38	6
01/06/25 01:00	7f:e0	37,36	6
01/06/25 01:05	7f:e0	37,35	6
01/06/25 01:10	7f:e0	37,34	6
01/06/25 01:15	7f:e0	37,32	6
01/06/25 01:20	7f:e0	37,31	6
01/06/25 01:25	7f:e0	37,32	6
01/06/25 01:30	7f:e0	37,35	6
01/06/25 01:35	7f:e0	37,38	6
01/06/25 01:40	7f:e0	37,36	6
01/06/25 01:45	7f:e0	37,36	6
01/06/25 01:50	7f:e0	37,39	6
01/06/25 01:55	7f:e0	37,38	6
01/06/25 02:00	7f:e0	37,34	6
01/06/25 02:05	7f:e0	37,34	6
01/06/25 02:10	7f:e0	37,37	6
01/06/25 02:15	7f:e0	37,39	6
01/06/25 02:20	7f:e0	37,41	6
01/06/25 02:24	7f:e0	37,46	6
01/06/25 02:30	7f:e0	37,46	6
01/06/25 02:35	7f:e0	37,47	6
01/06/25 02:40	7f:e0	37,47	6
01/06/25 02:44	7f:e0	37,49	6
01/06/25 02:50	7f:e0	37,51	6
01/06/25 02:55	7f:e0	37,49	6
01/06/25 03:00	7f:e0	37,49	6
01/06/25 03:05	7f:e0	37,51	6
01/06/25 03:10	7f:e0	37,53	6
01/06/25 03:15	7f:e0	37,54	6
01/06/25 03:20	7f:e0	37,55	6
01/06/25 03:24	7f:e0	37,53	6
01/06/25 03:30	7f:e0	37,51	6
01/06/25 03:35	7f:e0	37,50	6
01/06/25 03:40	7f:e0	37,49	6
01/06/25 03:45	7f:e0	37,52	6
01/06/25 03:50	7f:e0	37,54	6
01/06/25 03:55	7f:e0	37,54	6
01/06/25 04:00	7f:e0	37,55	6
01/06/25 04:04	7f:e0	37,56	6
01/06/25 04:10	7f:e0	37,57	6
01/06/25 04:15	7f:e0	37,56	6
01/06/25 04:20	7f:e0	37,58	6
01/06/25 04:25	7f:e0	37,56	6
01/06/25 04:30	7f:e0	37,59	6
01/06/25 04:35	7f:e0	37,59	6
01/06/25 04:40	7f:e0	37,59	6
01/06/25 04:45	7f:e0	37,62	6
01/06/25 04:50	7f:e0	37,61	6
01/06/25 04:55	7f:e0	37,61	6
01/06/25 05:00	7f:e0	37,62	6
01/06/25 05:05	7f:e0	37,63	6
01/06/25 05:10	7f:e0	37,60	6
01/06/25 05:15	7f:e0	37,62	6
01/06/25 05:20	7f:e0	37,62	6
01/06/25 05:25	7f:e0	37,66	6
01/06/25 05:30	7f:e0	37,67	6
01/06/25 05:35	7f:e0	37,68	6
01/06/25 05:39	7f:e0	37,68	6
01/06/25 05:45	7f:e0	37,69	6
01/06/25 05:50	7f:e0	37,68	6
01/06/25 05:55	7f:e0	37,67	6
01/06/25 06:00	7f:e0	37,69	6
01/06/25 06:04	7f:e0	37,69	6
01/06/25 06:10	7f:e0	37,67	6
01/06/25 06:15	7f:e0	37,65	6
01/06/25 06:20	7f:e0	37,62	6
01/06/25 06:24	7f:e0	37,60	6
01/06/25 06:30	7f:e0	37,58	6
01/06/25 06:35	7f:e0	37,57	6
01/06/25 06:40	7f:e0	37,57	6
01/06/25 06:44	7f:e0	37,56	6
01/06/25 06:50	7f:e0	37,59	6
01/06/25 06:55	7f:e0	37,62	6
01/06/25 07:00	7f:e0	37,66	6
01/06/25 07:05	7f:e0	37,69	6
01/06/25 07:10	7f:e0	37,71	6
01/06/25 07:15	7f:e0	37,74	6
01/06/25 07:20	7f:e0	37,76	6
01/06/25 07:25	7f:e0	37,75	6
01/06/25 07:29	7f:e0	37,73	6
01/06/25 07:35	7f:e0	37,74	6
01/06/25 07:40	7f:e0	37,75	6
01/06/25 07:45	7f:e0	37,73	6
01/06/25 07:50	7f:e0	37,75	6
01/06/25 07:55	7f:e0	37,77	6
01/06/25 08:00	7f:e0	37,78	6
01/06/25 08:05	7f:e0	37,75	6
01/06/25 08:10	7f:e0	37,75	6
01/06/25 08:15	7f:e0	37,74	6
01/06/25 08:20	7f:e0	37,73	6
01/06/25 08:25	7f:e0	37,73	6
01/06/25 08:30	7f:e0	37,73	6
01/06/25 08:34	7f:e0	37,73	6
01/06/25 08:40	7f:e0	37,71	6
01/06/25 08:45	7f:e0	37,69	6
01/06/25 08:50	7f:e0	37,63	6
01/06/25 08:55	7f:e0	37,58	6
01/06/25 09:00	7f:e0	37,55	6
01/06/25 09:05	7f:e0	37,51	6
01/06/25 09:10	7f:e0	37,47	6
01/06/25 09:15	7f:e0	37,44	6
01/06/25 09:19	7f:e0	37,38	6
01/06/25 09:25	7f:e0	37,34	6
01/06/25 09:30	7f:e0	37,32	6
01/06/25 09:34	7f:e0	37,32	6
01/06/25 09:40	7f:e0	37,28	6
01/06/25 09:45	7f:e0	37,25	6
01/06/25 09:50	7f:e0	37,20	6
01/06/25 09:54	7f:e0	37,12	6
01/06/25 10:00	7f:e0	37,10	6
01/06/25 10:05	7f:e0	37,07	6
01/06/25 10:09	7f:e0	37,01	6
01/06/25 10:15	7f:e0	36,98	6
01/06/25 10:20	7f:e0	36,94	6
01/06/25 10:24	7f:e0	36,90	6
01/06/25 10:30	7f:e0	36,87	6
01/06/25 10:35	7f:e0	36,86	6
01/06/25 10:40	7f:e0	36,85	6
01/06/25 10:45	7f:e0	36,79	6
01/06/25 10:50	7f:e0	36,76	6
01/06/25 10:55	7f:e0	36,74	6
01/06/25 11:00	7f:e0	36,69	6
01/06/25 11:05	7f:e0	36,67	6
01/06/25 11:10	7f:e0	36,65	6
01/06/25 11:15	7f:e0	36,63	6
01/06/25 11:20	7f:e0	36,61	6
01/06/25 11:25	7f:e0	36,61	6
01/06/25 11:30	7f:e0	36,56	6
01/06/25 11:35	7f:e0	36,54	6
01/06/25 11:40	7f:e0	36,52	6
01/06/25 11:45	7f:e0	36,51	6
01/06/25 11:49	7f:e0	36,47	6
01/06/25 11:55	7f:e0	36,49	6
01/06/25 12:00	7f:e0	36,48	6
01/06/25 12:05	7f:e0	36,47	6
01/06/25 12:10	7f:e0	36,48	6
01/06/25 12:15	7f:e0	36,45	6
01/06/25 12:20	7f:e0	36,43	6
01/06/25 12:25	7f:e0	36,45	6
01/06/25 12:29	7f:e0	36,43	6
01/06/25 12:35	7f:e0	36,41	6
01/06/25 12:40	7f:e0	36,41	6
01/06/25 12:45	7f:e0	36,44	6
01/06/25 12:50	7f:e0	36,44	6
01/06/25 12:55	7f:e0	36,40	6
01/06/25 13:00	7f:e0	36,41	6
01/06/25 13:05	7f:e0	36,40	6
01/06/25 13:10	7f:e0	36,43	6
01/06/25 13:14	7f:e0	36,45	6
01/06/25 13:20	7f:e0	36,48	6
01/06/25 13:25	7f:e0	36,52	6
01/06/25 13:29	7f:e0	36,55	6
01/06/25 13:35	7f:e0	36,49	6
01/06/25 13:40	7f:e0	36,45	6
01/06/25 13:45	7f:e0	36,47	6
01/06/25 13:50	7f:e0	36,47	6
01/06/25 13:55	7f:e0	36,43	6
01/06/25 14:00	7f:e0	36,40	6
01/06/25 14:05	7f:e0	36,38	6
01/06/25 14:10	7f:e0	36,44	6
01/06/25 14:15	7f:e0	36,38	6
01/06/25 14:20	7f:e0	36,35	6
01/06/25 14:25	7f:e0	36,34	6
01/06/25 14:30	7f:e0	36,33	6
01/06/25 14:35	7f:e0	36,32	6
01/06/25 14:40	7f:e0	36,30	6
01/06/25 14:45	7f:e0	36,31	6
01/06/25 14:50	7f:e0	36,30	6
01/06/25 14:55	7f:e0	36,26	6
01/06/25 15:00	7f:e0	36,31	6
01/06/25 15:05	7f:e0	36,43	6
01/06/25 15:10	7f:e0	36,40	6
01/06/25 15:15	7f:e0	36,39	6
01/06/25 15:20	7f:e0	36,35	6
01/06/25 15:25	7f:e0	36,36	6
01/06/25 15:30	7f:e0	36,30	6
01/06/25 15:35	7f:e0	36,29	6
01/06/25 15:40	7f:e0	36,25	6
01/06/25 15:44	7f:e0	36,24	6
01/06/25 15:50	7f:e0	36,24	6
01/06/25 15:55	7f:e0	36,21	6
01/06/25 16:00	7f:e0	36,20	6
01/06/25 16:05	7f:e0	36,17	6
01/06/25 16:10	7f:e0	36,16	6
01/06/25 16:14	7f:e0	36,14	6
01/06/25 16:20	7f:e0	36,15	6
01/06/25 16:25	7f:e0	36,14	6
01/06/25 16:29	7f:e0	36,11	6
01/06/25 16:35	7f:e0	36,11	6
01/06/25 16:40	7f:e0	36,12	6
01/06/25 16:44	7f:e0	36,11	6
01/06/25 16:50	7f:e0	36,15	6
01/06/25 16:55	7f:e0	36,15	6
01/06/25 17:00	7f:e0	36,15	6
01/06/25 17:05	7f:e0	36,08	6
01/06/25 17:10	7f:e0	36,06	6
01/06/25 17:15	7f:e0	36,05	6
01/06/25 17:20	7f:e0	36,04	6
01/06/25 17:25	7f:e0	36,05	6
01/06/25 17:30	7f:e0	36,05	6
01/06/25 17:35	7f:e0	36,12	6
01/06/25 17:40	7f:e0	36,05	6
01/06/25 17:45	7f:e0	35,99	6
01/06/25 17:50	7f:e0	36,02	6
01/06/25 17:55	7f:e0	36,05	6
01/06/25 18:00	7f:e0	36,01	6
01/06/25 18:05	7f:e0	36,22	6
01/06/25 18:10	7f:e0	36,18	6
01/06/25 18:15	7f:e0	36,19	6
01/06/25 18:20	7f:e0	36,19	6
01/06/25 18:25	7f:e0	36,23	6
01/06/25 18:30	7f:e0	36,28	6
01/06/25 18:35	7f:e0	36,33	6
01/06/25 18:40	7f:e0	36,37	6
01/06/25 18:45	7f:e0	36,34	6
01/06/25 18:50	7f:e0	36,41	6
01/06/25 18:54	7f:e0	36,43	6
01/06/25 19:00	7f:e0	36,45	6
01/06/25 19:05	7f:e0	36,46	6
01/06/25 19:09	7f:e0	36,48	6
01/06/25 19:15	7f:e0	36,52	6
01/06/25 19:20	7f:e0	36,54	6
01/06/25 19:25	7f:e0	36,60	6
01/06/25 19:30	7f:e0	36,67	6
01/06/25 19:35	7f:e0	36,72	6
01/06/25 19:39	7f:e0	36,74	6
01/06/25 19:45	7f:e0	36,76	6
01/06/25 19:50	7f:e0	36,82	6
01/06/25 19:55	7f:e0	36,82	6
01/06/25 20:00	7f:e0	36,87	6
01/06/25 20:05	7f:e0	36,89	6
01/06/25 20:10	7f:e0	36,87	6
01/06/25 20:15	7f:e0	36,92	6
01/06/25 20:20	7f:e0	36,92	6
01/06/25 20:25	7f:e0	36,93	6
01/06/25 20:30	7f:e0	36,96	6
01/06/25 20:35	7f:e0	36,95	6
01/06/25 20:39	7f:e0	36,94	6
01/06/25 20:45	7f:e0	36,96	6
01/06/25 20:50	7f:e0	36,92	6
01/06/25 20:55	7f:e0	36,94	6
01/06/25 21:00	7f:e0	36,97	6
01/06/25 21:05	7f:e0	36,98	6
01/06/25 21:10	7f:e0	37,01	6
01/06/25 21:15	7f:e0	37,02	6
01/06/25 21:20	7f:e0	36,98	6
01/06/25 21:25	7f:e0	37,00	6
01/06/25 21:30	7f:e0	37,02	6
01/06/25 21:34	7f:e0	37,05	6
01/06/25 21:40	7f:e0	37,07	6
01/06/25 21:45	7f:e0	37,11	6
01/06/25 21:50	7f:e0	37,14	6
01/06/25 21:55	7f:e0	37,15	6
01/06/25 22:00	7f:e0	37,16	6
01/06/25 22:05	7f:e0	37,15	6
01/06/25 22:10	7f:e0	37,14	6
01/06/25 22:15	7f:e0	37,15	6
01/06/25 22:20	7f:e0	37,15	6
01/06/25 22:25	7f:e0	37,13	6
01/06/25 22:30	7f:e0	37,15	6
01/06/25 22:35	7f:e0	37,21	6
01/06/25 22:40	7f:e0	37,22	6
01/06/25 22:45	7f:e0	37,21	6
01/06/25 22:50	7f:e0	37,19	6
01/06/25 22:55	7f:e0	37,16	6
01/06/25 23:00	7f:e0	37,13	6
01/06/25 23:04	7f:e0	37,13	6
01/06/25 23:10	7f:e0	37,11	6
01/06/25 23:15	7f:e0	37,10	6
01/06/25 23:20	7f:e0	37,11	6
01/06/25 23:25	7f:e0	37,11	6
01/06/25 23:30	7f:e0	37,16	6
01/06/25 23:35	7f:e0	37,20	6
01/06/25 23:40	7f:e0	37,22	6
01/06/25 23:45	7f:e0	37,22	6
01/06/25 23:50	7f:e0	37,22	6
01/06/25 23:55	7f:e0	37,25	6
02/06/25 00:00	7f:e0	37,25	6
02/06/25 00:05	7f:e0	37,25	6
02/06/25 00:10	7f:e0	37,27	6
02/06/25 00:15	7f:e0	37,26	6
02/06/25 00:20	7f:e0	37,26	6
02/06/25 00:25	7f:e0	37,26	6
02/06/25 00:30	7f:e0	37,27	6
02/06/25 00:35	7f:e0	37,28	6
02/06/25 00:40	7f:e0	37,29	6
02/06/25 00:45	7f:e0	37,31	6
02/06/25 00:50	7f:e0	37,30	6
02/06/25 00:55	7f:e0	37,30	6
02/06/25 01:00	7f:e0	37,33	6
02/06/25 01:04	7f:e0	37,34	6
02/06/25 01:10	7f:e0	37,34	6
02/06/25 01:15	7f:e0	37,33	6
02/06/25 01:20	7f:e0	37,35	6
02/06/25 01:25	7f:e0	37,35	6
02/06/25 01:30	7f:e0	37,32	6
02/06/25 01:35	7f:e0	37,34	6
02/06/25 01:40	7f:e0	37,34	6
02/06/25 01:44	7f:e0	37,34	6
02/06/25 01:50	7f:e0	37,34	6
02/06/25 01:55	7f:e0	37,36	6
02/06/25 02:00	7f:e0	37,35	6
02/06/25 02:05	7f:e0	37,35	6
02/06/25 02:10	7f:e0	37,36	6
02/06/25 02:15	7f:e0	37,35	6
02/06/25 02:20	7f:e0	37,35	6
02/06/25 02:24	7f:e0	37,38	6
02/06/25 02:30	7f:e0	37,38	6
02/06/25 02:35	7f:e0	37,38	6
02/06/25 02:40	7f:e0	37,39	6
02/06/25 02:45	7f:e0	37,39	6
02/06/25 02:50	7f:e0	37,39	6
02/06/25 02:55	7f:e0	37,41	6
02/06/25 03:00	7f:e0	37,40	6
02/06/25 03:05	7f:e0	37,40	6
02/06/25 03:10	7f:e0	37,39	6
02/06/25 03:15	7f:e0	37,39	6
02/06/25 03:20	7f:e0	37,41	6
02/06/25 03:25	7f:e0	37,43	6
02/06/25 03:30	7f:e0	37,42	6
02/06/25 03:35	7f:e0	37,43	6
02/06/25 03:39	7f:e0	37,42	6
02/06/25 03:45	7f:e0	37,40	6
02/06/25 03:50	7f:e0	37,40	6
02/06/25 03:55	7f:e0	37,39	6
02/06/25 04:00	7f:e0	37,39	6
02/06/25 04:05	7f:e0	37,40	6
02/06/25 04:10	7f:e0	37,43	6
02/06/25 04:15	7f:e0	37,44	6
02/06/25 04:20	7f:e0	37,46	6
02/06/25 04:25	7f:e0	37,47	6
02/06/25 04:29	7f:e0	37,48	6
02/06/25 04:35	7f:e0	37,50	6
02/06/25 04:39	7f:e0	37,53	6
02/06/25 04:45	7f:e0	37,52	6
02/06/25 04:50	7f:e0	37,52	6
02/06/25 04:55	7f:e0	37,53	6
02/06/25 05:00	7f:e0	37,53	6
02/06/25 05:04	7f:e0	37,54	6
02/06/25 05:10	7f:e0	37,55	6
02/06/25 05:14	7f:e0	37,55	6
02/06/25 05:20	7f:e0	37,58	6
02/06/25 05:25	7f:e0	37,61	6
02/06/25 05:30	7f:e0	37,61	6
02/06/25 05:35	7f:e0	37,61	6
02/06/25 05:40	7f:e0	37,62	6
02/06/25 05:45	7f:e0	37,63	6
02/06/25 05:49	7f:e0	37,60	6
02/06/25 05:55	7f:e0	37,62	6
02/06/25 06:00	7f:e0	37,60	6
02/06/25 06:05	7f:e0	37,60	6
02/06/25 06:10	7f:e0	37,59	6
02/06/25 06:15	7f:e0	37,59	6
02/06/25 06:20	7f:e0	37,59	6
02/06/25 06:25	7f:e0	37,60	6
02/06/25 06:30	7f:e0	37,56	6
02/06/25 06:35	7f:e0	37,56	6
02/06/25 06:40	7f:e0	37,54	6
02/06/25 06:45	7f:e0	37,54	6
02/06/25 06:50	7f:e0	37,55	6
02/06/25 06:55	7f:e0	37,54	6
02/06/25 07:00	7f:e0	37,53	6
02/06/25 07:05	7f:e0	37,50	6
02/06/25 07:10	7f:e0	37,51	6
02/06/25 07:15	7f:e0	37,51	6
02/06/25 07:20	7f:e0	37,52	6
02/06/25 07:25	7f:e0	37,54	6
02/06/25 07:30	7f:e0	37,54	6
02/06/25 07:35	7f:e0	37,54	6
02/06/25 07:40	7f:e0	37,53	6
02/06/25 07:44	7f:e0	37,55	6
02/06/25 07:50	7f:e0	37,54	6
02/06/25 07:55	7f:e0	37,55	6
02/06/25 08:00	7f:e0	37,56	6
02/06/25 08:04	7f:e0	37,57	6
02/06/25 08:10	7f:e0	37,56	6
02/06/25 08:15	7f:e0	37,57	6
02/06/25 08:20	7f:e0	37,58	6
02/06/25 08:25	7f:e0	37,56	6
02/06/25 08:30	7f:e0	37,52	6
02/06/25 08:34	7f:e0	37,51	6
02/06/25 08:39	7f:e0	37,50	6
02/06/25 08:45	7f:e0	37,50	6
02/06/25 08:50	7f:e0	37,47	6
02/06/25 08:55	7f:e0	37,44	6
02/06/25 09:00	7f:e0	37,40	6
02/06/25 09:05	7f:e0	37,37	6
02/06/25 09:10	7f:e0	37,33	6
02/06/25 09:15	7f:e0	37,28	6
02/06/25 09:20	7f:e0	37,25	6
02/06/25 09:25	7f:e0	37,22	6
02/06/25 09:30	7f:e0	37,19	6
02/06/25 09:35	7f:e0	37,18	6
02/06/25 09:39	7f:e0	37,14	6
02/06/25 09:45	7f:e0	37,09	6
02/06/25 09:50	7f:e0	37,06	6
02/06/25 09:55	7f:e0	37,01	6
02/06/25 10:00	7f:e0	36,95	6
02/06/25 10:05	7f:e0	36,91	6
02/06/25 10:10	7f:e0	36,84	6
02/06/25 10:15	7f:e0	36,79	6
02/06/25 10:20	7f:e0	36,80	6
02/06/25 10:25	7f:e0	36,73	6
02/06/25 10:30	7f:e0	36,64	6
02/06/25 10:35	7f:e0	36,63	6
02/06/25 10:40	7f:e0	36,61	6
02/06/25 10:45	7f:e0	36,60	6
02/06/25 10:50	7f:e0	36,56	6
02/06/25 10:55	7f:e0	36,50	6
02/06/25 11:00	7f:e0	36,48	6
02/06/25 11:04	7f:e0	36,48	6
02/06/25 11:10	7f:e0	36,44	6
02/06/25 11:14	7f:e0	36,42	6
02/06/25 11:20	7f:e0	36,40	6
02/06/25 11:25	7f:e0	36,37	6
02/06/25 11:30	7f:e0	36,36	6
02/06/25 11:35	7f:e0	36,33	6
02/06/25 11:40	7f:e0	36,30	6
02/06/25 11:44	7f:e0	36,30	6
02/06/25 11:50	7f:e0	36,30	6
02/06/25 11:55	7f:e0	36,29	6
02/06/25 12:00	7f:e0	36,26	6
02/06/25 12:04	7f:e0	36,25	6
02/06/25 12:10	7f:e0	36,28	6
02/06/25 12:15	7f:e0	36,27	6
02/06/25 12:20	7f:e0	36,24	6
02/06/25 12:25	7f:e0	36,24	6
02/06/25 12:30	7f:e0	36,25	6
02/06/25 12:35	7f:e0	36,24	6
02/06/25 12:40	7f:e0	36,22	6
02/06/25 12:45	7f:e0	36,26	6
02/06/25 12:50	7f:e0	36,22	6
02/06/25 12:54	7f:e0	36,22	6
02/06/25 13:00	7f:e0	36,22	6
02/06/25 13:05	7f:e0	36,22	6
02/06/25 13:10	7f:e0	36,22	6
02/06/25 13:15	7f:e0	36,20	6
02/06/25 13:20	7f:e0	36,16	6
02/06/25 13:25	7f:e0	36,17	6
02/06/25 13:30	7f:e0	36,17	6
02/06/25 13:35	7f:e0	36,16	6
02/06/25 13:40	7f:e0	36,15	6
02/06/25 13:45	7f:e0	36,16	6
02/06/25 13:50	7f:e0	36,17	6
02/06/25 13:55	7f:e0	36,17	6
02/06/25 14:00	7f:e0	36,13	6
02/06/25 14:05	7f:e0	36,13	6
02/06/25 14:10	7f:e0	36,18	6
02/06/25 14:15	7f:e0	36,17	6
02/06/25 14:20	7f:e0	36,22	6
02/06/25 14:25	7f:e0	36,25	6
02/06/25 14:30	7f:e0	36,23	6
02/06/25 14:35	7f:e0	36,17	6
02/06/25 14:40	7f:e0	36,15	6
02/06/25 14:45	7f:e0	36,12	6
02/06/25 14:50	7f:e0	36,15	6
02/06/25 14:55	7f:e0	36,12	6
02/06/25 15:00	7f:e0	36,09	6
02/06/25 15:04	7f:e0	36,06	6
02/06/25 15:10	7f:e0	36,08	6
02/06/25 15:15	7f:e0	36,09	6
02/06/25 15:20	7f:e0	36,07	6
02/06/25 15:24	7f:e0	36,05	6
02/06/25 15:30	7f:e0	36,05	6
02/06/25 15:35	7f:e0	36,07	6
02/06/25 15:40	7f:e0	36,06	6
02/06/25 15:45	7f:e0	36,03	6
02/06/25 15:50	7f:e0	35,99	6
02/06/25 15:55	7f:e0	35,99	6
02/06/25 16:00	7f:e0	35,99	6
02/06/25 16:05	7f:e0	35,96	6
02/06/25 16:10	7f:e0	35,95	6
02/06/25 16:15	7f:e0	35,92	6
02/06/25 16:20	7f:e0	35,91	6
02/06/25 16:25	7f:e0	35,89	6
02/06/25 16:30	7f:e0	35,91	6
02/06/25 16:35	7f:e0	35,96	6
02/06/25 16:40	7f:e0	35,93	6
02/06/25 16:45	7f:e0	35,85	6
02/06/25 16:50	7f:e0	35,84	6
02/06/25 16:55	7f:e0	35,83	6
02/06/25 17:00	7f:e0	35,79	6
02/06/25 17:05	7f:e0	35,76	6
02/06/25 17:10	7f:e0	35,74	6
02/06/25 17:15	7f:e0	35,71	6
02/06/25 17:20	7f:e0	35,74	6
02/06/25 17:25	7f:e0	35,77	6
02/06/25 17:29	7f:e0	35,81	6
02/06/25 17:35	7f:e0	35,81	6
02/06/25 17:39	7f:e0	35,77	6
02/06/25 17:45	7f:e0	35,71	6
02/06/25 17:50	7f:e0	35,71	6
02/06/25 17:55	7f:e0	35,73	6
02/06/25 17:59	7f:e0	35,74	6
02/06/25 18:05	7f:e0	35,73	6
02/06/25 18:10	7f:e0	35,78	6
02/06/25 18:15	7f:e0	35,77	6
02/06/25 18:20	7f:e0	35,77	6
02/06/25 18:25	7f:e0	35,83	6
02/06/25 18:30	7f:e0	35,87	6
02/06/25 18:35	7f:e0	35,93	6
02/06/25 18:40	7f:e0	35,94	6
02/06/25 18:45	7f:e0	35,96	6
02/06/25 18:50	7f:e0	36,00	6
02/06/25 18:55	7f:e0	36,02	6
02/06/25 19:00	7f:e0	36,06	6
02/06/25 19:05	7f:e0	36,06	6
02/06/25 19:10	7f:e0	36,05	6
02/06/25 19:14	7f:e0	36,06	6
02/06/25 19:20	7f:e0	36,08	6
02/06/25 19:25	7f:e0	36,09	6
02/06/25 19:30	7f:e0	36,12	6
02/06/25 19:34	7f:e0	36,13	6
02/06/25 19:40	7f:e0	36,15	6
02/06/25 19:45	7f:e0	36,16	6
02/06/25 19:50	7f:e0	36,18	6
02/06/25 19:55	7f:e0	36,20	6
02/06/25 20:00	7f:e0	36,25	6
02/06/25 20:04	7f:e0	36,27	6
02/06/25 20:10	7f:e0	36,28	6
02/06/25 20:14	7f:e0	36,27	6
02/06/25 20:20	7f:e0	36,32	6
02/06/25 20:24	7f:e0	36,33	6
02/06/25 20:30	7f:e0	36,37	6
02/06/25 20:35	7f:e0	36,38	6
02/06/25 20:40	7f:e0	36,38	6
02/06/25 20:45	7f:e0	36,41	6
02/06/25 20:49	7f:e0	36,42	6
02/06/25 20:55	7f:e0	36,46	6
02/06/25 21:00	7f:e0	36,46	6
02/06/25 21:05	7f:e0	36,49	6
02/06/25 21:10	7f:e0	36,46	6
02/06/25 21:15	7f:e0	36,46	6
02/06/25 21:19	7f:e0	36,48	6
02/06/25 21:25	7f:e0	36,48	6
02/06/25 21:30	7f:e0	36,50	6
02/06/25 21:35	7f:e0	36,52	6
02/06/25 21:40	7f:e0	36,52	6
02/06/25 21:45	7f:e0	36,54	6
02/06/25 21:50	7f:e0	36,54	6
02/06/25 21:55	7f:e0	36,54	6
02/06/25 22:00	7f:e0	36,55	6
02/06/25 22:05	7f:e0	36,54	6
02/06/25 22:10	7f:e0	36,80	6
02/06/25 22:15	7f:e0	36,78	6
02/06/25 22:20	7f:e0	36,79	6
02/06/25 22:24	7f:e0	36,77	6
02/06/25 22:30	7f:e0	36,81	6
02/06/25 22:34	7f:e0	36,79	6
02/06/25 22:40	7f:e0	36,82	6
02/06/25 22:45	7f:e0	36,82	6
02/06/25 22:50	7f:e0	36,81	6
02/06/25 22:55	7f:e0	36,83	6
02/06/25 23:00	7f:e0	36,83	6
02/06/25 23:05	7f:e0	36,85	6
02/06/25 23:10	7f:e0	36,89	6
02/06/25 23:15	7f:e0	36,93	6
02/06/25 23:20	7f:e0	36,98	6
02/06/25 23:24	7f:e0	37,00	6
02/06/25 23:30	7f:e0	37,02	6
02/06/25 23:34	7f:e0	37,01	6
02/06/25 23:40	7f:e0	37,03	6
02/06/25 23:45	7f:e0	37,05	6
02/06/25 23:49	7f:e0	37,04	6
02/06/25 23:55	7f:e0	37,06	6
03/06/25 00:00	7f:e0	37,05	6
03/06/25 00:05	7f:e0	37,07	6
03/06/25 00:10	7f:e0	37,08	6
03/06/25 00:15	7f:e0	37,07	6
03/06/25 00:20	7f:e0	37,08	6
03/06/25 00:25	7f:e0	37,08	6
03/06/25 00:30	7f:e0	37,10	6
03/06/25 00:35	7f:e0	37,09	6
03/06/25 00:40	7f:e0	37,09	6
03/06/25 00:45	7f:e0	37,10	6
03/06/25 00:50	7f:e0	37,11	6
03/06/25 00:55	7f:e0	37,12	6
03/06/25 01:00	7f:e0	37,12	6
03/06/25 01:05	7f:e0	37,13	6
03/06/25 01:10	7f:e0	37,13	6
03/06/25 01:15	7f:e0	37,14	6
03/06/25 01:20	7f:e0	37,12	6
03/06/25 01:25	7f:e0	37,13	6
03/06/25 01:30	7f:e0	37,12	6
03/06/25 01:35	7f:e0	37,13	6
03/06/25 01:40	7f:e0	37,14	6
03/06/25 01:45	7f:e0	37,16	6
03/06/25 01:50	7f:e0	37,16	6
03/06/25 01:55	7f:e0	37,18	6
03/06/25 02:00	7f:e0	37,18	6
03/06/25 02:05	7f:e0	37,17	6
03/06/25 02:10	7f:e0	37,16	6
03/06/25 02:14	7f:e0	37,12	6
03/06/25 02:20	7f:e0	37,13	6
03/06/25 02:25	7f:e0	37,14	6
03/06/25 02:30	7f:e0	37,16	6
03/06/25 02:34	7f:e0	37,17	6
03/06/25 02:40	7f:e0	37,17	6
03/06/25 02:45	7f:e0	37,19	6
03/06/25 02:49	7f:e0	37,19	6
03/06/25 02:55	7f:e0	37,20	6
03/06/25 03:00	7f:e0	37,22	6
03/06/25 03:05	7f:e0	37,25	6
03/06/25 03:09	7f:e0	37,26	6
03/06/25 03:15	7f:e0	37,26	6
03/06/25 03:20	7f:e0	37,26	6
03/06/25 03:25	7f:e0	37,26	6
03/06/25 03:30	7f:e0	37,26	6
03/06/25 03:34	7f:e0	37,28	6
03/06/25 03:40	7f:e0	37,33	6
03/06/25 03:45	7f:e0	37,34	6
03/06/25 03:50	7f:e0	37,35	6
03/06/25 03:55	7f:e0	37,35	6
03/06/25 04:00	7f:e0	37,34	6
03/06/25 04:05	7f:e0	37,35	6
03/06/25 04:10	7f:e0	37,32	6
03/06/25 04:15	7f:e0	37,33	6
03/06/25 04:20	7f:e0	37,35	6
03/06/25 04:25	7f:e0	37,35	6
03/06/25 04:30	7f:e0	37,38	6
03/06/25 04:35	7f:e0	37,37	6
03/06/25 04:40	7f:e0	37,38	6
03/06/25 04:45	7f:e0	37,37	6
03/06/25 04:50	7f:e0	37,40	6
03/06/25 04:55	7f:e0	37,41	6
03/06/25 05:00	7f:e0	37,43	6
03/06/25 05:05	7f:e0	37,42	6
03/06/25 05:09	7f:e0	37,40	6
03/06/25 05:15	7f:e0	37,41	6
03/06/25 05:20	7f:e0	37,38	6
03/06/25 05:25	7f:e0	37,39	6
03/06/25 05:30	7f:e0	37,41	6
03/06/25 05:35	7f:e0	37,43	6
03/06/25 05:39	7f:e0	37,46	6
03/06/25 05:45	7f:e0	37,46	6
03/06/25 05:50	7f:e0	37,47	6
03/06/25 05:55	7f:e0	37,45	6
03/06/25 05:59	7f:e0	37,44	6
03/06/25 06:05	7f:e0	37,41	6
03/06/25 06:09	7f:e0	37,41	6
03/06/25 06:14	7f:e0	37,41	6
03/06/25 06:20	7f:e0	37,41	6
03/06/25 06:25	7f:e0	37,41	6
03/06/25 06:30	7f:e0	37,39	6
03/06/25 06:34	7f:e0	37,43	6
03/06/25 06:40	7f:e0	37,43	6
03/06/25 06:45	7f:e0	37,44	6
03/06/25 06:50	7f:e0	37,46	6
03/06/25 06:55	7f:e0	37,48	6
03/06/25 07:00	7f:e0	37,51	6
03/06/25 07:05	7f:e0	37,51	6
03/06/25 07:10	7f:e0	37,50	6
03/06/25 07:15	7f:e0	37,53	6
03/06/25 07:20	7f:e0	37,54	6
03/06/25 07:25	7f:e0	37,56	6
03/06/25 07:30	7f:e0	37,58	6
03/06/25 07:35	7f:e0	37,57	6
03/06/25 07:40	7f:e0	37,55	6
03/06/25 07:45	7f:e0	37,57	6
03/06/25 07:50	7f:e0	37,57	6
03/06/25 07:55	7f:e0	37,56	6
03/06/25 08:00	7f:e0	37,59	6
03/06/25 08:05	7f:e0	37,58	6
03/06/25 08:10	7f:e0	37,59	6
03/06/25 08:15	7f:e0	37,57	6
03/06/25 08:20	7f:e0	37,57	6
03/06/25 08:25	7f:e0	37,55	6
03/06/25 08:30	7f:e0	37,57	6
03/06/25 08:35	7f:e0	37,54	6
03/06/25 08:40	7f:e0	37,49	6
03/06/25 08:45	7f:e0	37,47	6
03/06/25 08:49	7f:e0	37,44	6
03/06/25 08:55	7f:e0	37,40	6
03/06/25 09:00	7f:e0	37,34	6
03/06/25 09:05	7f:e0	37,29	6
03/06/25 09:10	7f:e0	37,26	6
03/06/25 09:15	7f:e0	37,25	6
03/06/25 09:19	7f:e0	37,20	6
03/06/25 09:25	7f:e0	37,18	6
03/06/25 09:29	7f:e0	37,14	6
03/06/25 09:35	7f:e0	37,11	6
03/06/25 09:40	7f:e0	37,10	6
03/06/25 09:45	7f:e0	37,06	6
03/06/25 09:49	7f:e0	36,99	6
03/06/25 09:55	7f:e0	36,97	6
03/06/25 10:00	7f:e0	36,92	6
03/06/25 10:05	7f:e0	36,89	6
03/06/25 10:10	7f:e0	36,87	6
03/06/25 10:15	7f:e0	36,83	6
03/06/25 10:20	7f:e0	36,79	6
03/06/25 10:24	7f:e0	36,76	6
03/06/25 10:30	7f:e0	36,69	6
03/06/25 10:35	7f:e0	36,66	6
03/06/25 10:39	7f:e0	36,64	6
03/06/25 10:45	7f:e0	36,61	6
03/06/25 10:50	7f:e0	36,59	6
03/06/25 10:55	7f:e0	36,54	6
03/06/25 11:00	7f:e0	36,50	6
03/06/25 11:05	7f:e0	36,49	6
03/06/25 11:09	7f:e0	36,45	6
03/06/25 11:15	7f:e0	36,43	6
03/06/25 11:20	7f:e0	36,43	6
03/06/25 11:25	7f:e0	36,37	6
03/06/25 11:30	7f:e0	36,37	6
03/06/25 11:35	7f:e0	36,37	6
03/06/25 11:40	7f:e0	36,37	6
03/06/25 11:45	7f:e0	36,37	6
03/06/25 11:50	7f:e0	36,36	6
03/06/25 11:55	7f:e0	36,36	6
03/06/25 12:00	7f:e0	36,37	6
03/06/25 12:05	7f:e0	36,39	6
03/06/25 12:10	7f:e0	36,35	6
03/06/25 12:15	7f:e0	36,31	6
03/06/25 12:20	7f:e0	36,30	6
03/06/25 12:25	7f:e0	36,28	6
03/06/25 12:30	7f:e0	36,27	6
03/06/25 12:35	7f:e0	36,27	6
03/06/25 12:40	7f:e0	36,21	6
03/06/25 12:44	7f:e0	36,19	6
03/06/25 12:50	7f:e0	36,18	6
03/06/25 12:55	7f:e0	36,19	6
03/06/25 13:00	7f:e0	36,16	6
03/06/25 13:05	7f:e0	36,13	6
03/06/25 13:10	7f:e0	36,13	6
03/06/25 13:15	7f:e0	36,14	6
03/06/25 13:20	7f:e0	36,12	6
03/06/25 13:24	7f:e0	36,14	6
03/06/25 13:30	7f:e0	36,12	6
03/06/25 13:35	7f:e0	36,18	6
03/06/25 13:40	7f:e0	36,16	6
03/06/25 13:45	7f:e0	36,12	6
03/06/25 13:50	7f:e0	36,11	6
03/06/25 13:55	7f:e0	36,08	6
03/06/25 14:00	7f:e0	36,08	6
03/06/25 14:05	7f:e0	36,12	6
03/06/25 14:10	7f:e0	36,08	6
03/06/25 14:15	7f:e0	36,05	6
03/06/25 14:20	7f:e0	36,05	6
03/06/25 14:25	7f:e0	36,14	6
03/06/25 14:30	7f:e0	36,11	6
03/06/25 14:35	7f:e0	36,05	6
03/06/25 14:39	7f:e0	36,10	6
03/06/25 14:45	7f:e0	36,08	6
03/06/25 14:50	7f:e0	36,04	6
03/06/25 14:55	7f:e0	36,02	6
03/06/25 15:00	7f:e0	36,09	6
03/06/25 15:04	7f:e0	36,03	6
03/06/25 15:10	7f:e0	36,01	6
03/06/25 15:14	7f:e0	36,01	6
03/06/25 15:20	7f:e0	36,03	6
03/06/25 15:25	7f:e0	35,99	6
03/06/25 15:30	7f:e0	35,98	6
03/06/25 15:35	7f:e0	35,98	6
03/06/25 15:40	7f:e0	35,99	6
03/06/25 15:45	7f:e0	35,96	6
03/06/25 15:50	7f:e0	35,94	6
03/06/25 15:55	7f:e0	35,96	6
03/06/25 15:59	7f:e0	35,94	6
03/06/25 16:05	7f:e0	35,90	6
03/06/25 16:10	7f:e0	35,89	6
03/06/25 16:14	7f:e0	35,87	6
03/06/25 16:20	7f:e0	35,89	6
03/06/25 16:24	7f:e0	35,86	6
03/06/25 16:30	7f:e0	35,84	6
03/06/25 16:35	7f:e0	35,83	6
03/06/25 16:40	7f:e0	35,83	6
03/06/25 16:45	7f:e0	35,80	6
03/06/25 16:50	7f:e0	35,83	6
03/06/25 16:55	7f:e0	35,81	6
03/06/25 17:00	7f:e0	35,84	6
03/06/25 17:05	7f:e0	35,84	6
03/06/25 17:10	7f:e0	35,90	6
03/06/25 17:15	7f:e0	35,91	6
03/06/25 17:20	7f:e0	35,88	6
03/06/25 17:25	7f:e0	35,79	6
03/06/25 17:30	7f:e0	35,79	6
03/06/25 17:35	7f:e0	35,79	6
03/06/25 17:40	7f:e0	35,75	6
03/06/25 17:45	7f:e0	35,71	6
03/06/25 17:50	7f:e0	35,73	6
03/06/25 17:55	7f:e0	35,73	6
03/06/25 18:00	7f:e0	35,79	6
03/06/25 18:05	7f:e0	35,80	6
03/06/25 18:10	7f:e0	35,78	6
03/06/25 18:14	7f:e0	35,79	6
03/06/25 18:20	7f:e0	35,80	6
03/06/25 18:24	7f:e0	35,84	6
03/06/25 18:30	7f:e0	35,87	6
03/06/25 18:34	7f:e0	35,93	6
03/06/25 18:40	7f:e0	35,96	6
03/06/25 18:44	7f:e0	35,93	6
03/06/25 18:50	7f:e0	35,94	6
03/06/25 18:54	7f:e0	35,97	6
03/06/25 19:00	7f:e0	35,99	6
03/06/25 19:04	7f:e0	36,05	6
03/06/25 19:10	7f:e0	36,07	6
03/06/25 19:14	7f:e0	36,11	6
03/06/25 19:20	7f:e0	36,15	6
03/06/25 19:25	7f:e0	36,14	6
03/06/25 19:30	7f:e0	36,19	6
03/06/25 19:35	7f:e0	36,22	6
03/06/25 19:40	7f:e0	36,25	6
03/06/25 19:45	7f:e0	36,26	6
03/06/25 19:50	7f:e0	36,28	6
03/06/25 19:55	7f:e0	36,26	6
03/06/25 20:00	7f:e0	36,27	6
03/06/25 20:05	7f:e0	36,26	6
03/06/25 20:10	7f:e0	36,26	6
03/06/25 20:15	7f:e0	36,28	6
03/06/25 20:20	7f:e0	36,31	6
03/06/25 20:25	7f:e0	36,32	6
03/06/25 20:30	7f:e0	36,34	6
03/06/25 20:35	7f:e0	36,35	6
03/06/25 20:40	7f:e0	36,35	6
03/06/25 20:44	7f:e0	36,38	6
03/06/25 20:50	7f:e0	36,40	6
03/06/25 20:55	7f:e0	36,44	6
03/06/25 21:00	7f:e0	36,46	6
03/06/25 21:05	7f:e0	36,47	6
03/06/25 21:09	7f:e0	36,48	6
03/06/25 21:15	7f:e0	36,49	6
03/06/25 21:20	7f:e0	36,49	6
03/06/25 21:25	7f:e0	36,53	6
03/06/25 21:30	7f:e0	36,55	6
03/06/25 21:35	7f:e0	36,57	6
03/06/25 21:39	7f:e0	36,60	6
03/06/25 21:45	7f:e0	36,60	6
03/06/25 21:50	7f:e0	36,63	6
03/06/25 21:55	7f:e0	36,66	6
03/06/25 21:59	7f:e0	36,68	6
03/06/25 22:05	7f:e0	36,66	6
03/06/25 22:10	7f:e0	36,67	6
03/06/25 22:15	7f:e0	36,69	6
03/06/25 22:20	7f:e0	36,69	6
03/06/25 22:25	7f:e0	36,71	6
03/06/25 22:30	7f:e0	36,68	6
03/06/25 22:35	7f:e0	36,65	6
03/06/25 22:40	7f:e0	36,63	6
03/06/25 22:45	7f:e0	36,61	6
03/06/25 22:50	7f:e0	36,65	6
03/06/25 22:55	7f:e0	36,67	6
03/06/25 23:00	7f:e0	36,67	6
03/06/25 23:05	7f:e0	36,67	6
03/06/25 23:10	7f:e0	36,67	6
03/06/25 23:15	7f:e0	36,72	6
03/06/25 23:20	7f:e0	36,73	6
03/06/25 23:25	7f:e0	36,71	6
03/06/25 23:30	7f:e0	36,71	6
03/06/25 23:35	7f:e0	36,76	6
03/06/25 23:40	7f:e0	36,75	6
03/06/25 23:45	7f:e0	36,74	6
03/06/25 23:49	7f:e0	36,76	6
03/06/25 23:55	7f:e0	36,76	6
04/06/25 00:00	7f:e0	36,79	6
04/06/25 00:05	7f:e0	36,77	6
04/06/25 00:10	7f:e0	36,76	6
04/06/25 00:15	7f:e0	36,77	6
04/06/25 00:20	7f:e0	36,77	6
04/06/25 00:25	7f:e0	36,76	6
04/06/25 00:30	7f:e0	36,75	6
04/06/25 00:35	7f:e0	36,73	6
04/06/25 00:40	7f:e0	36,70	6
04/06/25 00:45	7f:e0	36,73	6
04/06/25 00:50	7f:e0	36,76	6
04/06/25 00:54	7f:e0	36,77	6
04/06/25 01:00	7f:e0	36,77	6
04/06/25 01:04	7f:e0	36,79	6
04/06/25 01:10	7f:e0	36,78	6
04/06/25 01:15	7f:e0	36,79	6
04/06/25 01:19	7f:e0	36,82	6
04/06/25 01:25	7f:e0	36,81	6
04/06/25 01:29	7f:e0	36,79	6
04/06/25 01:35	7f:e0	36,80	6
04/06/25 01:40	7f:e0	36,84	6
04/06/25 01:45	7f:e0	36,82	6
04/06/25 01:50	7f:e0	36,83	6
04/06/25 01:55	7f:e0	36,84	6
04/06/25 02:00	7f:e0	36,85	6
04/06/25 02:05	7f:e0	36,86	6
04/06/25 02:10	7f:e0	36,87	6
04/06/25 02:14	7f:e0	36,87	6
04/06/25 02:20	7f:e0	36,86	6
04/06/25 02:24	7f:e0	36,87	6
04/06/25 02:30	7f:e0	36,86	6
04/06/25 02:35	7f:e0	36,86	6
04/06/25 02:40	7f:e0	36,85	6
04/06/25 02:45	7f:e0	36,84	6
04/06/25 02:49	7f:e0	36,86	6
04/06/25 02:55	7f:e0	36,86	6
04/06/25 03:00	7f:e0	36,89	6
04/06/25 03:04	7f:e0	36,90	6
04/06/25 03:10	7f:e0	36,92	6
04/06/25 03:15	7f:e0	36,89	6
04/06/25 03:20	7f:e0	36,89	6
04/06/25 03:25	7f:e0	36,91	6
04/06/25 03:30	7f:e0	36,90	6
04/06/25 03:35	7f:e0	36,91	6
04/06/25 03:40	7f:e0	36,92	6
04/06/25 03:45	7f:e0	36,93	6
04/06/25 03:49	7f:e0	36,95	6
04/06/25 03:55	7f:e0	36,96	6
04/06/25 03:59	7f:e0	36,96	6
04/06/25 04:05	7f:e0	36,94	6
04/06/25 04:10	7f:e0	36,94	6
04/06/25 04:15	7f:e0	36,94	6
04/06/25 04:19	7f:e0	36,97	6
04/06/25 04:25	7f:e0	36,97	6
04/06/25 04:30	7f:e0	36,98	6
04/06/25 04:34	7f:e0	36,96	6
04/06/25 04:40	7f:e0	36,98	6
04/06/25 04:45	7f:e0	36,99	6
04/06/25 04:50	7f:e0	37,00	6
04/06/25 04:55	7f:e0	37,00	6
04/06/25 05:00	7f:e0	37,01	6
04/06/25 05:04	7f:e0	37,01	6
04/06/25 05:10	7f:e0	37,01	6
04/06/25 05:15	7f:e0	37,05	6
04/06/25 05:20	7f:e0	37,05	6
04/06/25 05:25	7f:e0	37,05	6
04/06/25 05:30	7f:e0	37,07	6
04/06/25 05:34	7f:e0	37,10	6
04/06/25 05:40	7f:e0	37,10	6
04/06/25 05:45	7f:e0	37,14	6
04/06/25 05:50	7f:e0	37,12	6
04/06/25 05:55	7f:e0	37,10	6
04/06/25 06:00	7f:e0	37,07	6
04/06/25 06:05	7f:e0	37,05	6
04/06/25 06:10	7f:e0	37,05	6
04/06/25 06:15	7f:e0	37,06	6
04/06/25 06:20	7f:e0	37,05	6
04/06/25 06:25	7f:e0	37,05	6
04/06/25 06:30	7f:e0	37,05	6
04/06/25 06:35	7f:e0	37,09	6
04/06/25 06:40	7f:e0	37,10	6
04/06/25 06:45	7f:e0	37,10	6
04/06/25 06:49	7f:e0	37,13	6
04/06/25 06:55	7f:e0	37,10	6
04/06/25 07:00	7f:e0	37,10	6
04/06/25 07:05	7f:e0	37,14	6
04/06/25 07:10	7f:e0	37,15	6
04/06/25 07:15	7f:e0	37,17	6
04/06/25 07:20	7f:e0	37,17	6
04/06/25 07:25	7f:e0	37,18	6
04/06/25 07:30	7f:e0	37,17	6
04/06/25 07:35	7f:e0	37,16	6
04/06/25 07:40	7f:e0	37,17	6
04/06/25 07:45	7f:e0	37,20	6
04/06/25 07:50	7f:e0	37,23	6
04/06/25 07:55	7f:e0	37,23	6
04/06/25 08:00	7f:e0	37,24	6
04/06/25 08:05	7f:e0	37,26	6
04/06/25 08:09	7f:e0	37,26	6
04/06/25 08:15	7f:e0	37,24	6
04/06/25 08:20	7f:e0	37,26	6
04/06/25 08:24	7f:e0	37,27	6
04/06/25 08:30	7f:e0	37,26	6
04/06/25 08:35	7f:e0	37,26	6
04/06/25 08:40	7f:e0	37,25	6
04/06/25 08:45	7f:e0	37,26	6
04/06/25 08:50	7f:e0	37,28	6
04/06/25 08:55	7f:e0	37,27	6
04/06/25 09:00	7f:e0	37,25	6
04/06/25 09:05	7f:e0	37,23	6
04/06/25 09:10	7f:e0	37,18	6
04/06/25 09:15	7f:e0	37,12	6
04/06/25 09:20	7f:e0	37,05	6
04/06/25 09:25	7f:e0	36,96	6
04/06/25 09:30	7f:e0	36,89	6
04/06/25 09:35	7f:e0	36,84	6
04/06/25 09:40	7f:e0	36,84	6
04/06/25 09:45	7f:e0	36,79	6
04/06/25 09:50	7f:e0	36,77	6
04/06/25 09:55	7f:e0	36,74	6
04/06/25 10:00	7f:e0	36,69	6
04/06/25 10:05	7f:e0	36,63	6
04/06/25 10:10	7f:e0	36,55	6
04/06/25 10:15	7f:e0	36,53	6
04/06/25 10:20	7f:e0	36,53	6
04/06/25 10:25	7f:e0	36,50	6
04/06/25 10:30	7f:e0	36,48	6
04/06/25 10:35	7f:e0	36,46	6
04/06/25 10:40	7f:e0	36,43	6
04/06/25 10:45	7f:e0	36,41	6
04/06/25 10:50	7f:e0	36,36	6
04/06/25 10:55	7f:e0	36,29	6
04/06/25 11:00	7f:e0	36,26	6
04/06/25 11:05	7f:e0	36,25	6
04/06/25 11:10	7f:e0	36,22	6
04/06/25 11:14	7f:e0	36,17	6
04/06/25 11:20	7f:e0	36,18	6
04/06/25 11:25	7f:e0	36,19	6
04/06/25 11:30	7f:e0	36,16	6
04/06/25 11:34	7f:e0	36,15	6
04/06/25 11:40	7f:e0	36,12	6
04/06/25 11:45	7f:e0	36,14	6
04/06/25 11:50	7f:e0	36,11	6
04/06/25 11:55	7f:e0	36,11	6
04/06/25 11:59	7f:e0	36,06	6
04/06/25 12:05	7f:e0	36,03	6
04/06/25 12:10	7f:e0	36,03	6
04/06/25 12:15	7f:e0	35,98	6
04/06/25 12:20	7f:e0	35,96	6
04/06/25 12:25	7f:e0	35,97	6
04/06/25 12:30	7f:e0	35,92	6
04/06/25 12:35	7f:e0	35,92	6
04/06/25 12:40	7f:e0	35,91	6
04/06/25 12:45	7f:e0	35,90	6
04/06/25 12:50	7f:e0	35,87	6
04/06/25 12:55	7f:e0	35,87	6
04/06/25 13:00	7f:e0	35,93	6
04/06/25 13:05	7f:e0	35,93	6
04/06/25 13:10	7f:e0	35,96	6
04/06/25 13:15	7f:e0	35,91	6
04/06/25 13:20	7f:e0	35,89	6
04/06/25 13:25	7f:e0	35,84	6
04/06/25 13:30	7f:e0	35,83	6
04/06/25 13:35	7f:e0	35,83	6
04/06/25 13:40	7f:e0	35,86	6
04/06/25 13:44	7f:e0	35,90	6
04/06/25 13:50	7f:e0	35,87	6
04/06/25 13:54	7f:e0	35,84	6
04/06/25 14:00	7f:e0	35,81	6
04/06/25 14:05	7f:e0	35,80	6
04/06/25 14:10	7f:e0	35,77	6
04/06/25 14:15	7f:e0	35,77	6
04/06/25 14:19	7f:e0	35,78	6
04/06/25 14:25	7f:e0	35,75	6
04/06/25 14:30	7f:e0	35,77	6
04/06/25 14:35	7f:e0	35,77	6
04/06/25 14:39	7f:e0	35,73	6
04/06/25 14:45	7f:e0	35,74	6
04/06/25 14:50	7f:e0	35,76	6
04/06/25 14:55	7f:e0	35,75	6
04/06/25 15:00	7f:e0	35,74	6
04/06/25 15:05	7f:e0	35,74	6
04/06/25 15:10	7f:e0	35,71	6
04/06/25 15:15	7f:e0	35,71	6
04/06/25 15:20	7f:e0	35,70	6
04/06/25 15:25	7f:e0	35,71	6
04/06/25 15:30	7f:e0	35,73	6
04/06/25 15:35	7f:e0	35,68	6
04/06/25 15:40	7f:e0	35,66	6
04/06/25 15:45	7f:e0	35,66	6
04/06/25 15:50	7f:e0	35,68	6
04/06/25 15:55	7f:e0	35,67	6
04/06/25 16:00	7f:e0	35,70	6
04/06/25 16:05	7f:e0	35,75	6
04/06/25 16:10	7f:e0	35,78	6
04/06/25 16:15	7f:e0	35,76	6
04/06/25 16:20	7f:e0	35,72	6
04/06/25 16:25	7f:e0	35,77	6
04/06/25 16:29	7f:e0	35,84	6
04/06/25 16:35	7f:e0	35,92	6
04/06/25 16:39	7f:e0	35,95	6
04/06/25 16:45	7f:e0	35,99	6
04/06/25 16:49	7f:e0	35,97	6
04/06/25 16:55	7f:e0	35,88	6
04/06/25 17:00	7f:e0	35,76	6
04/06/25 17:05	7f:e0	35,69	6
04/06/25 17:09	7f:e0	35,64	6
04/06/25 17:15	7f:e0	35,70	6
04/06/25 17:19	7f:e0	35,79	6
04/06/25 17:25	7f:e0	35,80	6
04/06/25 17:29	7f:e0	35,89	6
04/06/25 17:35	7f:e0	35,94	6
04/06/25 17:39	7f:e0	35,97	6
04/06/25 17:45	7f:e0	35,97	6
04/06/25 17:49	7f:e0	35,90	6
04/06/25 17:55	7f:e0	35,89	6
04/06/25 17:59	7f:e0	35,96	6
04/06/25 18:05	7f:e0	36,04	6
04/06/25 18:10	7f:e0	36,05	6
04/06/25 18:15	7f:e0	36,08	6
04/06/25 18:19	7f:e0	36,08	6
04/06/25 18:25	7f:e0	36,12	6
04/06/25 18:30	7f:e0	36,10	6
04/06/25 18:35	7f:e0	36,08	6
04/06/25 18:40	7f:e0	36,03	6
04/06/25 18:45	7f:e0	36,02	6
04/06/25 18:50	7f:e0	36,01	6
04/06/25 18:54	7f:e0	36,02	6
04/06/25 19:00	7f:e0	36,00	6
04/06/25 19:05	7f:e0	36,01	6
04/06/25 19:10	7f:e0	36,02	6
04/06/25 19:15	7f:e0	36,01	6
04/06/25 19:20	7f:e0	35,99	6
04/06/25 19:25	7f:e0	35,98	6
04/06/25 19:30	7f:e0	36,01	6
04/06/25 19:35	7f:e0	36,04	6
04/06/25 19:40	7f:e0	36,10	6
04/06/25 19:45	7f:e0	36,11	6
04/06/25 19:50	7f:e0	36,14	6
04/06/25 19:55	7f:e0	36,14	6
04/06/25 20:00	7f:e0	36,15	6
04/06/25 20:05	7f:e0	36,18	6
04/06/25 20:10	7f:e0	36,21	6
04/06/25 20:14	7f:e0	36,22	6
04/06/25 20:20	7f:e0	36,21	6
04/06/25 20:24	7f:e0	36,21	6
04/06/25 20:30	7f:e0	36,18	6
04/06/25 20:34	7f:e0	36,15	6
04/06/25 20:40	7f:e0	36,15	6
04/06/25 20:44	7f:e0	36,16	6
04/06/25 20:50	7f:e0	36,16	6
04/06/25 20:55	7f:e0	36,19	6
04/06/25 20:59	7f:e0	36,21	6
04/06/25 21:05	7f:e0	36,24	6
04/06/25 21:10	7f:e0	36,29	6
04/06/25 21:14	7f:e0	36,33	6
04/06/25 21:20	7f:e0	36,34	6
04/06/25 21:25	7f:e0	36,39	6
04/06/25 21:30	7f:e0	36,42	6
04/06/25 21:35	7f:e0	36,43	6
04/06/25 21:40	7f:e0	36,44	6
04/06/25 21:45	7f:e0	36,46	6
04/06/25 21:50	7f:e0	36,48	6
04/06/25 21:55	7f:e0	36,49	6
04/06/25 22:00	7f:e0	36,50	6
04/06/25 22:05	7f:e0	36,49	6
04/06/25 22:10	7f:e0	36,47	6
04/06/25 22:14	7f:e0	36,47	6
04/06/25 22:20	7f:e0	36,50	6
04/06/25 22:25	7f:e0	36,51	6
04/06/25 22:30	7f:e0	36,52	6
04/06/25 22:35	7f:e0	36,53	6
04/06/25 22:40	7f:e0	36,53	6
04/06/25 22:45	7f:e0	36,54	6
04/06/25 22:50	7f:e0	36,53	6
04/06/25 22:54	7f:e0	36,55	6
04/06/25 23:00	7f:e0	36,56	6
04/06/25 23:05	7f:e0	36,57	6
04/06/25 23:10	7f:e0	36,58	6
04/06/25 23:15	7f:e0	36,58	6
04/06/25 23:20	7f:e0	36,55	6
04/06/25 23:25	7f:e0	36,56	6
04/06/25 23:30	7f:e0	36,56	6
04/06/25 23:34	7f:e0	36,58	6
04/06/25 23:40	7f:e0	36,58	6
04/06/25 23:45	7f:e0	36,57	6
04/06/25 23:49	7f:e0	36,57	6
04/06/25 23:55	7f:e0	36,58	6
05/06/25 00:00	7f:e0	36,56	6
05/06/25 00:05	7f:e0	36,55	6
05/06/25 00:10	7f:e0	36,55	6
05/06/25 00:15	7f:e0	36,57	6
05/06/25 00:20	7f:e0	36,57	6
05/06/25 00:25	7f:e0	36,58	6
05/06/25 00:30	7f:e0	36,58	6
05/06/25 00:35	7f:e0	36,58	6
05/06/25 00:40	7f:e0	36,58	6
05/06/25 00:45	7f:e0	36,58	6
05/06/25 00:50	7f:e0	36,58	6
05/06/25 00:55	7f:e0	36,59	6
05/06/25 01:00	7f:e0	36,62	6
05/06/25 01:05	7f:e0	36,61	6
05/06/25 01:10	7f:e0	36,62	6
05/06/25 01:15	7f:e0	36,63	6
05/06/25 01:20	7f:e0	36,64	6
05/06/25 01:25	7f:e0	36,66	6
05/06/25 01:30	7f:e0	36,68	6
05/06/25 01:35	7f:e0	36,68	6
05/06/25 01:40	7f:e0	36,69	6
05/06/25 01:45	7f:e0	36,67	6
05/06/25 01:49	7f:e0	36,69	6
05/06/25 01:55	7f:e0	36,70	6
05/06/25 02:00	7f:e0	36,70	6
05/06/25 02:05	7f:e0	36,74	6
05/06/25 02:10	7f:e0	36,77	6
05/06/25 02:15	7f:e0	36,76	6
05/06/25 02:19	7f:e0	36,76	6
05/06/25 02:25	7f:e0	36,75	6
05/06/25 02:30	7f:e0	36,75	6
05/06/25 02:35	7f:e0	36,75	6
05/06/25 02:40	7f:e0	36,73	6
05/06/25 02:45	7f:e0	36,75	6
05/06/25 02:50	7f:e0	36,73	6
05/06/25 02:55	7f:e0	36,73	6
05/06/25 03:00	7f:e0	36,74	6
05/06/25 03:04	7f:e0	36,74	6
05/06/25 03:10	7f:e0	36,74	6
05/06/25 03:15	7f:e0	36,78	6
05/06/25 03:20	7f:e0	36,79	6
05/06/25 03:25	7f:e0	36,80	6
05/06/25 03:30	7f:e0	36,79	6
05/06/25 03:35	7f:e0	36,79	6
05/06/25 03:39	7f:e0	36,78	6
05/06/25 03:45	7f:e0	36,81	6
05/06/25 03:50	7f:e0	36,80	6
05/06/25 03:55	7f:e0	36,82	6
05/06/25 04:00	7f:e0	36,85	6
05/06/25 04:05	7f:e0	36,86	6
05/06/25 04:10	7f:e0	36,85	6
05/06/25 04:15	7f:e0	36,84	6
05/06/25 04:20	7f:e0	36,87	6
05/06/25 04:25	7f:e0	36,87	6
05/06/25 04:30	7f:e0	36,86	6
05/06/25 04:35	7f:e0	36,85	6
05/06/25 04:39	7f:e0	36,89	6
05/06/25 04:45	7f:e0	36,89	6
05/06/25 04:50	7f:e0	36,92	6
05/06/25 04:55	7f:e0	36,93	6
05/06/25 05:00	7f:e0	36,92	6
05/06/25 05:05	7f:e0	36,92	6
05/06/25 05:10	7f:e0	36,94	6
05/06/25 05:15	7f:e0	36,95	6
05/06/25 05:20	7f:e0	36,95	6
05/06/25 05:25	7f:e0	36,95	6
05/06/25 05:30	7f:e0	36,95	6
05/06/25 05:35	7f:e0	36,94	6
05/06/25 05:39	7f:e0	36,93	6
05/06/25 05:45	7f:e0	36,93	6
05/06/25 05:50	7f:e0	36,95	6
05/06/25 05:55	7f:e0	36,98	6
05/06/25 06:00	7f:e0	36,98	6
05/06/25 06:05	7f:e0	36,98	6
05/06/25 06:09	7f:e0	36,98	6
05/06/25 06:15	7f:e0	36,97	6
05/06/25 06:20	7f:e0	36,98	6
05/06/25 06:24	7f:e0	36,98	6
05/06/25 06:30	7f:e0	36,99	6
05/06/25 06:35	7f:e0	37,00	6
05/06/25 06:39	7f:e0	37,00	6
05/06/25 06:45	7f:e0	37,00	6
05/06/25 06:49	7f:e0	37,00	6
05/06/25 06:55	7f:e0	37,01	6
05/06/25 06:59	7f:e0	37,01	6
05/06/25 07:05	7f:e0	36,99	6
05/06/25 07:10	7f:e0	36,98	6
05/06/25 07:15	7f:e0	36,98	6
05/06/25 07:20	7f:e0	37,01	6
05/06/25 07:25	7f:e0	37,00	6
05/06/25 07:30	7f:e0	36,99	6
05/06/25 07:35	7f:e0	36,99	6
05/06/25 07:40	7f:e0	36,97	6
05/06/25 07:44	7f:e0	36,95	6
05/06/25 07:50	7f:e0	36,92	6
05/06/25 07:55	7f:e0	36,89	6
05/06/25 08:00	7f:e0	36,89	6
05/06/25 08:05	7f:e0	36,90	6
05/06/25 08:10	7f:e0	36,87	6
05/06/25 08:15	7f:e0	36,86	6
05/06/25 08:20	7f:e0	36,86	6
05/06/25 08:25	7f:e0	36,85	6
05/06/25 08:30	7f:e0	36,95	6
05/06/25 08:35	7f:e0	36,96	6
05/06/25 08:40	7f:e0	36,96	6
05/06/25 08:45	7f:e0	36,98	6
05/06/25 08:50	7f:e0	36,96	6
05/06/25 08:55	7f:e0	36,95	6
05/06/25 09:00	7f:e0	36,90	6
05/06/25 09:05	7f:e0	36,88	6
05/06/25 09:10	7f:e0	36,85	6
05/06/25 09:14	7f:e0	36,88	6
05/06/25 09:20	7f:e0	36,86	6
05/06/25 09:25	7f:e0	36,84	6
05/06/25 09:30	7f:e0	36,86	6
05/06/25 09:34	7f:e0	36,84	6
05/06/25 09:40	7f:e0	36,83	6
05/06/25 09:45	7f:e0	36,78	6
05/06/25 09:50	7f:e0	36,73	6
05/06/25 09:55	7f:e0	36,71	6
05/06/25 09:59	7f:e0	36,70	6
05/06/25 10:05	7f:e0	36,70	6
05/06/25 10:09	7f:e0	36,71	6
05/06/25 10:15	7f:e0	36,70	6
05/06/25 10:20	7f:e0	36,69	6
05/06/25 10:24	7f:e0	36,67	6
05/06/25 10:30	7f:e0	36,63	6
05/06/25 10:35	7f:e0	36,62	6
05/06/25 10:40	7f:e0	36,60	6
05/06/25 10:45	7f:e0	36,57	6
05/06/25 10:49	7f:e0	36,58	6
05/06/25 10:55	7f:e0	36,59	6
05/06/25 11:00	7f:e0	36,61	6
05/06/25 11:05	7f:e0	36,59	6
05/06/25 11:10	7f:e0	36,55	6
05/06/25 11:15	7f:e0	36,53	6
05/06/25 11:20	7f:e0	36,46	6
05/06/25 11:25	7f:e0	36,41	6
05/06/25 11:29	7f:e0	36,37	6
05/06/25 11:35	7f:e0	36,33	6
05/06/25 11:40	7f:e0	36,29	6
05/06/25 11:45	7f:e0	36,26	6
05/06/25 11:50	7f:e0	36,24	6
05/06/25 11:55	7f:e0	36,20	6
05/06/25 12:00	7f:e0	36,17	6
05/06/25 12:05	7f:e0	36,15	6
05/06/25 12:10	7f:e0	36,14	6
05/06/25 12:14	7f:e0	36,11	6
05/06/25 12:20	7f:e0	36,10	6
05/06/25 12:25	7f:e0	36,06	6
05/06/25 12:30	7f:e0	36,02	6
05/06/25 12:35	7f:e0	36,04	6
05/06/25 12:40	7f:e0	36,03	6
05/06/25 12:44	7f:e0	36,01	6
05/06/25 12:50	7f:e0	35,99	6
05/06/25 12:55	7f:e0	35,98	6
05/06/25 13:00	7f:e0	35,96	6
05/06/25 13:04	7f:e0	35,95	6
05/06/25 13:10	7f:e0	35,94	6
05/06/25 13:15	7f:e0	35,97	6
05/06/25 13:20	7f:e0	36,02	6
05/06/25 13:25	7f:e0	36,15	6
05/06/25 13:30	7f:e0	36,23	6
05/06/25 13:35	7f:e0	36,26	6
05/06/25 13:40	7f:e0	36,29	6
05/06/25 13:45	7f:e0	36,32	6
05/06/25 13:50	7f:e0	36,27	6
05/06/25 13:55	7f:e0	36,24	6
05/06/25 14:00	7f:e0	36,24	6
05/06/25 14:04	7f:e0	36,18	6
05/06/25 14:10	7f:e0	36,09	6
05/06/25 14:15	7f:e0	36,06	6
05/06/25 14:20	7f:e0	35,99	6
05/06/25 14:25	7f:e0	35,96	6
05/06/25 14:30	7f:e0	35,93	6
05/06/25 14:35	7f:e0	35,85	6
05/06/25 14:40	7f:e0	35,78	6
05/06/25 14:45	7f:e0	35,78	6
05/06/25 14:50	7f:e0	35,75	6
05/06/25 14:55	7f:e0	35,79	6
05/06/25 14:59	7f:e0	35,80	6
05/06/25 15:05	7f:e0	35,78	6
05/06/25 15:10	7f:e0	35,73	6
05/06/25 15:15	7f:e0	35,71	6
05/06/25 15:19	7f:e0	35,70	6
05/06/25 15:25	7f:e0	35,71	6
05/06/25 15:30	7f:e0	35,69	6
05/06/25 15:35	7f:e0	35,69	6
05/06/25 15:40	7f:e0	35,66	6
05/06/25 15:44	7f:e0	35,65	6
05/06/25 15:50	7f:e0	36,34	6
05/06/25 15:54	7f:e0	36,27	6
05/06/25 16:00	7f:e0	30,39	6
05/06/25 16:05	7f:e0	36,42	6
05/06/25 16:09	7f:e0	36,43	6
05/06/25 16:15	7f:e0	36,42	6
05/06/25 16:20	7f:e0	36,36	6
05/06/25 16:25	7f:e0	36,34	6
05/06/25 16:29	7f:e0	36,33	6
05/06/25 16:35	7f:e0	36,35	6
05/06/25 16:40	7f:e0	36,27	6
05/06/25 16:45	7f:e0	36,24	6
05/06/25 16:50	7f:e0	36,24	6
05/06/25 16:55	7f:e0	36,17	6
05/06/25 17:00	7f:e0	36,16	6
05/06/25 17:05	7f:e0	36,16	6
05/06/25 17:10	7f:e0	36,13	6
05/06/25 17:15	7f:e0	36,11	6
05/06/25 17:20	7f:e0	36,16	6
05/06/25 17:25	7f:e0	36,09	6
05/06/25 17:30	7f:e0	36,08	6
05/06/25 17:35	7f:e0	36,04	6
05/06/25 17:40	7f:e0	36,11	6
05/06/25 17:44	7f:e0	36,08	6
05/06/25 17:50	7f:e0	37,13	6
05/06/25 17:55	7f:e0	37,06	6
05/06/25 17:59	7f:e0	37,01	6
05/06/25 18:05	7f:e0	36,96	6
05/06/25 18:10	7f:e0	37,04	6
05/06/25 18:15	7f:e0	36,98	6
05/06/25 18:20	7f:e0	36,95	6
05/06/25 18:25	7f:e0	36,92	6
05/06/25 18:30	7f:e0	37,05	6
05/06/25 18:34	7f:e0	37,08	6
05/06/25 18:40	7f:e0	37,06	6
05/06/25 18:45	7f:e0	37,06	6
05/06/25 18:50	7f:e0	37,11	6
05/06/25 18:55	7f:e0	37,13	6
05/06/25 18:59	7f:e0	37,14	6
05/06/25 19:05	7f:e0	37,16	6
05/06/25 19:10	7f:e0	37,19	6
05/06/25 19:15	7f:e0	37,20	6
05/06/25 19:20	7f:e0	37,21	6
05/06/25 19:24	7f:e0	37,24	6
05/06/25 19:30	7f:e0	37,26	6
05/06/25 19:35	7f:e0	37,28	6
05/06/25 19:40	7f:e0	37,29	6
05/06/25 19:45	7f:e0	37,32	6
05/06/25 19:50	7f:e0	37,33	6
05/06/25 19:55	7f:e0	37,32	6
05/06/25 19:59	7f:e0	37,32	6
05/06/25 20:05	7f:e0	37,34	6
05/06/25 20:10	7f:e0	37,36	6
05/06/25 20:15	7f:e0	37,38	6
05/06/25 20:20	7f:e0	37,36	6
05/06/25 20:25	7f:e0	37,37	6
05/06/25 20:30	7f:e0	37,39	6
05/06/25 20:35	7f:e0	37,42	6
05/06/25 20:40	7f:e0	37,44	6
05/06/25 20:45	7f:e0	37,47	6
05/06/25 20:50	7f:e0	37,50	6
05/06/25 20:55	7f:e0	37,50	6
05/06/25 21:00	7f:e0	37,49	6
05/06/25 21:05	7f:e0	37,50	6
05/06/25 21:10	7f:e0	37,53	6
05/06/25 21:15	7f:e0	37,52	6
05/06/25 21:19	7f:e0	37,52	6
05/06/25 21:25	7f:e0	37,53	6
05/06/25 21:30	7f:e0	37,57	6
05/06/25 21:35	7f:e0	37,62	6
05/06/25 21:40	7f:e0	37,67	6
05/06/25 21:45	7f:e0	37,72	6
05/06/25 21:50	7f:e0	37,73	6
05/06/25 21:55	7f:e0	37,78	6
05/06/25 22:00	7f:e0	37,79	6
05/06/25 22:05	7f:e0	37,80	6
05/06/25 22:10	7f:e0	37,82	6
05/06/25 22:15	7f:e0	37,82	6
05/06/25 22:19	7f:e0	37,82	6
05/06/25 22:25	7f:e0	37,84	6
05/06/25 22:29	7f:e0	37,83	6
05/06/25 22:35	7f:e0	37,84	6
05/06/25 22:40	7f:e0	37,84	6
05/06/25 22:45	7f:e0	37,83	6
05/06/25 22:50	7f:e0	37,83	6
05/06/25 22:55	7f:e0	37,84	6
05/06/25 23:00	7f:e0	37,82	6
05/06/25 23:05	7f:e0	37,81	6
05/06/25 23:10	7f:e0	37,82	6
05/06/25 23:15	7f:e0	37,81	6
05/06/25 23:20	7f:e0	37,81	6
05/06/25 23:25	7f:e0	37,81	6
05/06/25 23:30	7f:e0	37,78	6
05/06/25 23:34	7f:e0	37,78	6
05/06/25 23:40	7f:e0	37,80	6
05/06/25 23:45	7f:e0	37,77	6
05/06/25 23:50	7f:e0	37,79	6
05/06/25 23:55	7f:e0	37,81	6
06/06/25 00:00	7f:e0	37,87	6
06/06/25 00:05	7f:e0	37,89	6
06/06/25 00:10	7f:e0	37,91	6
06/06/25 00:15	7f:e0	37,90	6
06/06/25 00:20	7f:e0	37,90	6
06/06/25 00:25	7f:e0	37,89	6
06/06/25 00:30	7f:e0	37,87	6
06/06/25 00:34	7f:e0	37,86	6
06/06/25 00:40	7f:e0	37,87	6
06/06/25 00:45	7f:e0	37,87	6
06/06/25 00:49	7f:e0	37,87	6
06/06/25 00:55	7f:e0	37,88	6
06/06/25 01:00	7f:e0	37,89	6
06/06/25 01:05	7f:e0	37,88	6
06/06/25 01:09	7f:e0	37,87	6
06/06/25 01:15	7f:e0	37,86	6
06/06/25 01:19	7f:e0	37,88	6
06/06/25 01:25	7f:e0	37,90	6
06/06/25 01:29	7f:e0	37,95	6
06/06/25 01:35	7f:e0	37,97	6
06/06/25 01:40	7f:e0	37,99	6
06/06/25 01:45	7f:e0	38,03	6
06/06/25 01:49	7f:e0	38,04	6
06/06/25 01:55	7f:e0	38,06	6
06/06/25 01:59	7f:e0	38,03	6
06/06/25 02:05	7f:e0	38,05	6
06/06/25 02:10	7f:e0	38,03	6
06/06/25 02:15	7f:e0	38,02	6
06/06/25 02:20	7f:e0	37,97	6
06/06/25 02:25	7f:e0	37,97	6
06/06/25 02:30	7f:e0	37,95	6
06/06/25 02:35	7f:e0	37,94	6
06/06/25 02:40	7f:e0	37,91	6
06/06/25 02:45	7f:e0	37,91	6
06/06/25 02:50	7f:e0	37,92	6
06/06/25 02:55	7f:e0	37,93	6
06/06/25 03:00	7f:e0	37,93	6
06/06/25 03:05	7f:e0	37,94	6
06/06/25 03:10	7f:e0	37,95	6
06/06/25 03:15	7f:e0	38,00	6
06/06/25 03:20	7f:e0	38,01	6
06/06/25 03:25	7f:e0	38,03	6
06/06/25 03:29	7f:e0	38,04	6
06/06/25 03:35	7f:e0	38,06	6
06/06/25 03:40	7f:e0	38,04	6
06/06/25 03:45	7f:e0	38,06	6
06/06/25 03:50	7f:e0	38,07	6
06/06/25 03:55	7f:e0	38,06	6
06/06/25 04:00	7f:e0	38,09	6
06/06/25 04:05	7f:e0	38,08	6
06/06/25 04:09	7f:e0	38,10	6
06/06/25 04:15	7f:e0	38,11	6
06/06/25 04:19	7f:e0	38,12	6
06/06/25 04:25	7f:e0	38,11	6
06/06/25 04:30	7f:e0	38,11	6
06/06/25 04:35	7f:e0	38,11	6
06/06/25 04:39	7f:e0	38,11	6
06/06/25 04:45	7f:e0	38,11	6
06/06/25 04:50	7f:e0	38,09	6
06/06/25 04:55	7f:e0	38,07	6
06/06/25 05:00	7f:e0	38,08	6
06/06/25 05:05	7f:e0	38,08	6
06/06/25 05:10	7f:e0	38,09	6
06/06/25 05:15	7f:e0	38,09	6
06/06/25 05:20	7f:e0	38,11	6
06/06/25 05:25	7f:e0	38,10	6
06/06/25 05:30	7f:e0	38,08	6
06/06/25 05:35	7f:e0	38,10	6
06/06/25 05:40	7f:e0	38,10	6
06/06/25 05:45	7f:e0	38,09	6
06/06/25 05:50	7f:e0	38,11	6
06/06/25 05:55	7f:e0	38,11	6
06/06/25 06:00	7f:e0	38,15	6
06/06/25 06:05	7f:e0	38,14	6
06/06/25 06:10	7f:e0	38,14	6
06/06/25 06:15	7f:e0	38,12	6
06/06/25 06:20	7f:e0	38,13	6
06/06/25 06:25	7f:e0	38,12	6
06/06/25 06:30	7f:e0	38,12	6
06/06/25 06:34	7f:e0	38,10	6
06/06/25 06:40	7f:e0	38,09	6
06/06/25 06:45	7f:e0	38,09	6
06/06/25 06:50	7f:e0	38,10	6
06/06/25 06:55	7f:e0	38,09	6
06/06/25 07:00	7f:e0	38,09	6
06/06/25 07:05	7f:e0	38,10	6
06/06/25 07:10	7f:e0	38,11	6
06/06/25 07:15	7f:e0	38,14	6
06/06/25 07:20	7f:e0	38,15	6
06/06/25 07:25	7f:e0	38,17	6
06/06/25 07:30	7f:e0	38,17	6
06/06/25 07:35	7f:e0	38,15	6
06/06/25 07:40	7f:e0	38,13	6
06/06/25 07:45	7f:e0	38,16	6
06/06/25 07:49	7f:e0	38,15	6
06/06/25 07:55	7f:e0	38,13	6
06/06/25 07:59	7f:e0	38,11	6
06/06/25 08:05	7f:e0	38,12	6
06/06/25 08:10	7f:e0	38,12	6
06/06/25 08:15	7f:e0	38,13	6
06/06/25 08:19	7f:e0	38,16	6
06/06/25 08:25	7f:e0	38,15	6
06/06/25 08:30	7f:e0	38,14	6
06/06/25 08:35	7f:e0	38,14	6
06/06/25 08:39	7f:e0	38,14	6
06/06/25 08:45	7f:e0	38,12	6
06/06/25 08:50	7f:e0	38,10	6
06/06/25 08:55	7f:e0	38,08	6
06/06/25 09:00	7f:e0	38,08	6
06/06/25 09:05	7f:e0	38,03	6
06/06/25 09:10	7f:e0	38,04	6
06/06/25 09:14	7f:e0	38,01	6
06/06/25 09:20	7f:e0	37,99	6
06/06/25 09:25	7f:e0	37,94	6
06/06/25 09:30	7f:e0	37,95	6
06/06/25 09:35	7f:e0	37,91	6
06/06/25 09:40	7f:e0	37,84	6
06/06/25 09:45	7f:e0	37,84	6
06/06/25 09:50	7f:e0	37,80	6
06/06/25 09:55	7f:e0	37,76	6
06/06/25 10:00	7f:e0	37,76	6
06/06/25 10:05	7f:e0	37,70	6
06/06/25 10:10	7f:e0	37,70	6
06/06/25 10:15	7f:e0	37,65	6
06/06/25 10:19	7f:e0	37,63	6
06/06/25 10:25	7f:e0	37,58	6
06/06/25 10:30	7f:e0	37,56	6
06/06/25 10:35	7f:e0	37,53	6
06/06/25 10:40	7f:e0	37,48	6
06/06/25 10:44	7f:e0	37,44	6
06/06/25 10:50	7f:e0	37,41	6
06/06/25 10:55	7f:e0	37,34	6
06/06/25 10:59	7f:e0	37,27	6
06/06/25 11:05	7f:e0	37,23	6
06/06/25 11:09	7f:e0	37,26	6
06/06/25 11:15	7f:e0	37,22	6
06/06/25 11:20	7f:e0	37,22	6
06/06/25 11:24	7f:e0	37,27	6
06/06/25 11:30	7f:e0	37,29	6
06/06/25 11:35	7f:e0	37,30	6
06/06/25 11:40	7f:e0	37,34	6
06/06/25 11:45	7f:e0	37,32	6
06/06/25 11:49	7f:e0	37,30	6
06/06/25 11:55	7f:e0	37,31	6
06/06/25 12:00	7f:e0	37,31	6
06/06/25 12:05	7f:e0	37,34	6
06/06/25 12:10	7f:e0	37,32	6
06/06/25 12:15	7f:e0	37,28	6
06/06/25 12:20	7f:e0	37,26	6
06/06/25 12:25	7f:e0	37,25	6
06/06/25 12:30	7f:e0	37,26	6
06/06/25 12:35	7f:e0	37,22	6
06/06/25 12:40	7f:e0	37,21	6
06/06/25 12:45	7f:e0	37,18	6
06/06/25 12:50	7f:e0	37,16	6
06/06/25 12:55	7f:e0	37,14	6
06/06/25 13:00	7f:e0	37,15	6
06/06/25 13:05	7f:e0	37,13	6
06/06/25 13:09	7f:e0	37,11	6
06/06/25 13:15	7f:e0	37,08	6
06/06/25 13:20	7f:e0	37,08	6
06/06/25 13:24	7f:e0	37,09	6
06/06/25 13:30	7f:e0	37,06	6
06/06/25 13:35	7f:e0	37,04	6
06/06/25 13:40	7f:e0	37,01	6
06/06/25 13:45	7f:e0	37,01	6
06/06/25 13:50	7f:e0	37,01	6
06/06/25 13:55	7f:e0	36,99	6
06/06/25 14:00	7f:e0	37,04	6
06/06/25 14:05	7f:e0	37,03	6
06/06/25 14:10	7f:e0	36,99	6
06/06/25 14:15	7f:e0	36,99	6
06/06/25 14:19	7f:e0	36,94	6
06/06/25 14:25	7f:e0	36,93	6
06/06/25 14:29	7f:e0	36,92	6
06/06/25 14:35	7f:e0	36,97	6
06/06/25 14:40	7f:e0	36,99	6
06/06/25 14:45	7f:e0	36,90	6
06/06/25 14:49	7f:e0	36,87	6
06/06/25 14:55	7f:e0	36,86	6
06/06/25 15:00	7f:e0	36,87	6
06/06/25 15:05	7f:e0	36,86	6
06/06/25 15:10	7f:e0	36,85	6
06/06/25 15:15	7f:e0	36,85	6
06/06/25 15:20	7f:e0	36,82	6
06/06/25 15:25	7f:e0	36,82	6
06/06/25 15:30	7f:e0	36,83	6
06/06/25 15:35	7f:e0	36,82	6
06/06/25 15:40	7f:e0	36,92	6
06/06/25 15:45	7f:e0	36,89	6
06/06/25 15:50	7f:e0	36,81	6
06/06/25 15:55	7f:e0	36,88	6
06/06/25 16:00	7f:e0	36,79	6
06/06/25 16:05	7f:e0	36,74	6
06/06/25 16:10	7f:e0	36,73	6
06/06/25 16:15	7f:e0	36,75	6
06/06/25 16:20	7f:e0	36,71	6
06/06/25 16:25	7f:e0	36,74	6
06/06/25 16:30	7f:e0	36,72	6
06/06/25 16:35	7f:e0	36,71	6
06/06/25 16:40	7f:e0	36,67	6
06/06/25 16:44	7f:e0	36,67	6
06/06/25 16:50	7f:e0	36,68	6
06/06/25 16:55	7f:e0	36,69	6
06/06/25 17:00	7f:e0	36,67	6
06/06/25 17:05	7f:e0	36,63	6
06/06/25 17:10	7f:e0	36,59	6
06/06/25 17:14	7f:e0	36,61	6
06/06/25 17:20	7f:e0	36,62	6
06/06/25 17:25	7f:e0	36,52	6
06/06/25 17:30	7f:e0	36,49	6
06/06/25 17:34	7f:e0	36,53	6
06/06/25 17:40	7f:e0	36,47	6
06/06/25 17:45	7f:e0	36,46	6
06/06/25 17:50	7f:e0	36,42	6
06/06/25 17:55	7f:e0	36,42	6
06/06/25 18:00	7f:e0	36,47	6
06/06/25 18:05	7f:e0	36,46	6
06/06/25 18:10	7f:e0	36,44	6
06/06/25 18:15	7f:e0	36,47	6
06/06/25 18:20	7f:e0	36,49	6
06/06/25 18:25	7f:e0	36,49	6
06/06/25 18:30	7f:e0	36,50	6
06/06/25 18:35	7f:e0	36,55	6
06/06/25 18:40	7f:e0	36,64	6
06/06/25 18:45	7f:e0	36,58	6
06/06/25 18:50	7f:e0	36,61	6
06/06/25 18:55	7f:e0	36,63	6
06/06/25 19:00	7f:e0	36,62	6
06/06/25 19:05	7f:e0	36,64	6
06/06/25 19:10	7f:e0	36,66	6
06/06/25 19:15	7f:e0	36,69	6
06/06/25 19:20	7f:e0	36,71	6
06/06/25 19:25	7f:e0	36,73	6
06/06/25 19:30	7f:e0	36,76	6
06/06/25 19:35	7f:e0	36,82	6
06/06/25 19:40	7f:e0	36,85	6
06/06/25 19:45	7f:e0	36,86	6
06/06/25 19:50	7f:e0	36,86	6
06/06/25 19:54	7f:e0	36,91	6
06/06/25 20:00	7f:e0	36,94	6
06/06/25 20:05	7f:e0	37,00	6
06/06/25 20:10	7f:e0	37,00	6
06/06/25 20:15	7f:e0	36,99	6
06/06/25 20:20	7f:e0	36,98	6
06/06/25 20:24	7f:e0	37,00	6
06/06/25 20:30	7f:e0	36,99	6
06/06/25 20:35	7f:e0	37,03	6
06/06/25 20:40	7f:e0	37,03	6
06/06/25 20:45	7f:e0	37,06	6
06/06/25 20:50	7f:e0	37,08	6
06/06/25 20:55	7f:e0	37,08	6
06/06/25 21:00	7f:e0	37,09	6
06/06/25 21:04	7f:e0	37,08	6
06/06/25 21:10	7f:e0	37,12	6
06/06/25 21:15	7f:e0	37,13	6
06/06/25 21:20	7f:e0	37,17	6
06/06/25 21:25	7f:e0	37,19	6
06/06/25 21:30	7f:e0	37,22	6
06/06/25 21:35	7f:e0	37,26	6
06/06/25 21:40	7f:e0	37,26	6
06/06/25 21:45	7f:e0	37,29	6
06/06/25 21:50	7f:e0	37,29	6
06/06/25 21:55	7f:e0	37,31	6
06/06/25 22:00	7f:e0	37,30	6
06/06/25 22:05	7f:e0	37,29	6
06/06/25 22:10	7f:e0	37,32	6
06/06/25 22:15	7f:e0	37,33	6
06/06/25 22:20	7f:e0	37,32	6
06/06/25 22:25	7f:e0	37,31	6
06/06/25 22:30	7f:e0	37,30	6
06/06/25 22:35	7f:e0	37,31	6
06/06/25 22:40	7f:e0	37,31	6
06/06/25 22:45	7f:e0	37,32	6
06/06/25 22:49	7f:e0	37,32	6
06/06/25 22:55	7f:e0	37,33	6
06/06/25 23:00	7f:e0	37,34	6
06/06/25 23:05	7f:e0	37,33	6
06/06/25 23:10	7f:e0	37,34	6
06/06/25 23:15	7f:e0	37,34	6
06/06/25 23:20	7f:e0	37,34	6
06/06/25 23:24	7f:e0	37,35	6
06/06/25 23:30	7f:e0	37,36	6
06/06/25 23:35	7f:e0	37,38	6
06/06/25 23:40	7f:e0	37,39	6
06/06/25 23:45	7f:e0	37,38	6
06/06/25 23:49	7f:e0	37,36	6
06/06/25 23:55	7f:e0	37,32	6
07/06/25 00:00	7f:e0	37,33	6
07/06/25 00:05	7f:e0	37,36	6
07/06/25 00:10	7f:e0	37,38	6
07/06/25 00:15	7f:e0	37,41	6
07/06/25 00:20	7f:e0	37,41	6
07/06/25 00:25	7f:e0	37,42	6
07/06/25 00:30	7f:e0	37,41	6
07/06/25 00:35	7f:e0	37,39	6
07/06/25 00:40	7f:e0	37,41	6
07/06/25 00:45	7f:e0	37,41	6
07/06/25 00:50	7f:e0	37,41	6
07/06/25 00:55	7f:e0	37,43	6
07/06/25 01:00	7f:e0	37,45	6
07/06/25 01:05	7f:e0	37,47	6
07/06/25 01:10	7f:e0	37,47	6
07/06/25 01:15	7f:e0	37,49	6
07/06/25 01:19	7f:e0	37,46	6
07/06/25 01:25	7f:e0	37,49	6
07/06/25 01:30	7f:e0	37,50	6
07/06/25 01:35	7f:e0	37,51	6
07/06/25 01:40	7f:e0	37,50	6
07/06/25 01:45	7f:e0	37,52	6
07/06/25 01:50	7f:e0	37,55	6
07/06/25 01:55	7f:e0	37,54	6
07/06/25 02:00	7f:e0	37,56	6
07/06/25 02:05	7f:e0	37,58	6
07/06/25 02:10	7f:e0	37,56	6
07/06/25 02:15	7f:e0	37,55	6
07/06/25 02:19	7f:e0	37,56	6
07/06/25 02:25	7f:e0	37,58	6
07/06/25 02:30	7f:e0	37,57	6
07/06/25 02:34	7f:e0	37,58	6
07/06/25 02:39	7f:e0	37,55	6
07/06/25 02:45	7f:e0	37,56	6
07/06/25 02:50	7f:e0	37,59	6
07/06/25 02:55	7f:e0	37,57	6
07/06/25 03:00	7f:e0	37,53	6
07/06/25 03:05	7f:e0	37,57	6
07/06/25 03:10	7f:e0	37,56	6
07/06/25 03:15	7f:e0	37,59	6
07/06/25 03:20	7f:e0	37,59	6
07/06/25 03:25	7f:e0	37,59	6
07/06/25 03:30	7f:e0	37,59	6
07/06/25 03:35	7f:e0	37,61	6
07/06/25 03:39	7f:e0	37,62	6
07/06/25 03:45	7f:e0	37,63	6
07/06/25 03:50	7f:e0	37,63	6
07/06/25 03:55	7f:e0	37,63	6
07/06/25 04:00	7f:e0	37,62	6
07/06/25 04:05	7f:e0	37,62	6
07/06/25 04:10	7f:e0	37,62	6
07/06/25 04:15	7f:e0	37,65	6
07/06/25 04:20	7f:e0	37,66	6
07/06/25 04:25	7f:e0	37,68	6
07/06/25 04:30	7f:e0	37,68	6
07/06/25 04:35	7f:e0	37,69	6
07/06/25 04:40	7f:e0	37,69	6
07/06/25 04:45	7f:e0	37,70	6
07/06/25 04:50	7f:e0	37,67	6
07/06/25 04:55	7f:e0	37,69	6
07/06/25 05:00	7f:e0	37,69	6
07/06/25 05:05	7f:e0	37,68	6
07/06/25 05:10	7f:e0	37,69	6
07/06/25 05:15	7f:e0	37,68	6
07/06/25 05:20	7f:e0	37,68	6
07/06/25 05:25	7f:e0	37,67	6
07/06/25 05:30	7f:e0	37,67	6
07/06/25 05:35	7f:e0	37,66	6
07/06/25 05:39	7f:e0	37,65	6
07/06/25 05:45	7f:e0	37,64	6
07/06/25 05:50	7f:e0	37,64	6
07/06/25 05:54	7f:e0	37,68	6
07/06/25 06:00	7f:e0	37,69	6
07/06/25 06:05	7f:e0	37,69	6
07/06/25 06:09	7f:e0	37,68	6
07/06/25 06:15	7f:e0	37,68	6
07/06/25 06:20	7f:e0	37,70	6
07/06/25 06:25	7f:e0	37,71	6
07/06/25 06:30	7f:e0	37,76	6
07/06/25 06:35	7f:e0	37,78	6
07/06/25 06:40	7f:e0	37,80	6
07/06/25 06:45	7f:e0	37,84	6
07/06/25 06:50	7f:e0	37,86	6
07/06/25 06:55	7f:e0	37,85	6
07/06/25 07:00	7f:e0	37,86	6
07/06/25 07:05	7f:e0	37,87	6
07/06/25 07:10	7f:e0	37,86	6
07/06/25 07:15	7f:e0	37,87	6
07/06/25 07:20	7f:e0	37,85	6
07/06/25 07:25	7f:e0	37,86	6
07/06/25 07:30	7f:e0	37,85	6
07/06/25 07:35	7f:e0	37,82	6
07/06/25 07:40	7f:e0	37,81	6
07/06/25 07:44	7f:e0	37,83	6
07/06/25 07:50	7f:e0	37,83	6
07/06/25 07:55	7f:e0	37,80	6
07/06/25 08:00	7f:e0	37,81	6
07/06/25 08:05	7f:e0	37,81	6
07/06/25 08:10	7f:e0	37,78	6
07/06/25 08:15	7f:e0	37,76	6
07/06/25 08:20	7f:e0	37,74	6
07/06/25 08:25	7f:e0	37,72	6
07/06/25 08:30	7f:e0	37,72	6
07/06/25 08:35	7f:e0	37,70	6
07/06/25 08:40	7f:e0	37,69	6
07/06/25 08:45	7f:e0	37,69	6
07/06/25 08:50	7f:e0	37,67	6
07/06/25 08:55	7f:e0	37,61	6
07/06/25 09:00	7f:e0	37,58	6
07/06/25 09:05	7f:e0	37,58	6
07/06/25 09:09	7f:e0	37,55	6
07/06/25 09:15	7f:e0	37,55	6
07/06/25 09:20	7f:e0	37,50	6
07/06/25 09:25	7f:e0	37,48	6
07/06/25 09:30	7f:e0	37,43	6
07/06/25 09:34	7f:e0	37,37	6
07/06/25 09:40	7f:e0	37,35	6
07/06/25 09:45	7f:e0	37,33	6
07/06/25 09:49	7f:e0	37,31	6
07/06/25 09:55	7f:e0	37,29	6
07/06/25 09:59	7f:e0	37,25	6
07/06/25 10:05	7f:e0	37,20	6
07/06/25 10:10	7f:e0	37,15	6
07/06/25 10:15	7f:e0	37,12	6
07/06/25 10:20	7f:e0	37,06	6
07/06/25 10:25	7f:e0	37,00	6
07/06/25 10:30	7f:e0	36,97	6
07/06/25 10:35	7f:e0	36,97	6
07/06/25 10:39	7f:e0	36,95	6
07/06/25 10:45	7f:e0	36,94	6
07/06/25 10:50	7f:e0	36,90	6
07/06/25 10:55	7f:e0	36,86	6
07/06/25 11:00	7f:e0	36,81	6
07/06/25 11:05	7f:e0	36,80	6
07/06/25 11:10	7f:e0	36,77	6
07/06/25 11:15	7f:e0	36,78	6
07/06/25 11:20	7f:e0	36,75	6
07/06/25 11:25	7f:e0	36,77	6
07/06/25 11:30	7f:e0	36,76	6
07/06/25 11:35	7f:e0	36,73	6
07/06/25 11:40	7f:e0	36,69	6
07/06/25 11:45	7f:e0	36,64	6
07/06/25 11:50	7f:e0	36,64	6
07/06/25 11:54	7f:e0	36,59	6
07/06/25 12:00	7f:e0	36,57	6
07/06/25 12:05	7f:e0	36,56	6
07/06/25 12:10	7f:e0	36,55	6
07/06/25 12:15	7f:e0	36,58	6
07/06/25 12:20	7f:e0	36,52	6
07/06/25 12:25	7f:e0	36,55	6
07/06/25 12:30	7f:e0	36,56	6
07/06/25 12:35	7f:e0	36,54	6
07/06/25 12:39	7f:e0	36,52	6
07/06/25 12:45	7f:e0	36,51	6
07/06/25 12:49	7f:e0	36,52	6
07/06/25 12:55	7f:e0	36,55	6
07/06/25 13:00	7f:e0	36,55	6
07/06/25 13:05	7f:e0	36,54	6
07/06/25 13:10	7f:e0	36,56	6
07/06/25 13:14	7f:e0	36,52	6
07/06/25 13:19	7f:e0	36,56	6
07/06/25 13:25	7f:e0	36,55	6
07/06/25 13:30	7f:e0	36,53	6
07/06/25 13:35	7f:e0	36,57	6
07/06/25 13:40	7f:e0	36,55	6
07/06/25 13:45	7f:e0	36,52	6
07/06/25 13:50	7f:e0	36,54	6
07/06/25 13:55	7f:e0	36,59	6
07/06/25 14:00	7f:e0	36,54	6
07/06/25 14:05	7f:e0	36,51	6
07/06/25 14:10	7f:e0	36,54	6
07/06/25 14:14	7f:e0	36,53	6
07/06/25 14:20	7f:e0	36,51	6
07/06/25 14:25	7f:e0	36,52	6
07/06/25 14:30	7f:e0	36,51	6
07/06/25 14:35	7f:e0	36,48	6
07/06/25 14:40	7f:e0	36,48	6
07/06/25 14:45	7f:e0	36,52	6
07/06/25 14:50	7f:e0	36,51	6
07/06/25 14:54	7f:e0	36,50	6
07/06/25 15:00	7f:e0	36,52	6
07/06/25 15:05	7f:e0	36,44	6
07/06/25 15:10	7f:e0	36,44	6
07/06/25 15:15	7f:e0	36,43	6
07/06/25 15:20	7f:e0	36,44	6
07/06/25 15:24	7f:e0	36,44	6
07/06/25 15:30	7f:e0	30,12	6
07/06/25 15:35	7f:e0	37,05	6
07/06/25 15:40	7f:e0	37,08	6
07/06/25 15:45	7f:e0	37,10	6
07/06/25 15:50	7f:e0	37,08	6
07/06/25 15:55	7f:e0	37,07	6
07/06/25 16:00	7f:e0	37,02	6
07/06/25 16:04	7f:e0	36,99	6
07/06/25 16:10	7f:e0	36,98	6
07/06/25 16:15	7f:e0	36,96	6
07/06/25 16:20	7f:e0	36,92	6
07/06/25 16:25	7f:e0	36,90	6
07/06/25 16:30	7f:e0	36,91	6
07/06/25 16:34	7f:e0	36,88	6
07/06/25 16:40	7f:e0	36,83	6
07/06/25 16:44	7f:e0	36,81	6
07/06/25 16:50	7f:e0	36,80	6
07/06/25 16:55	7f:e0	36,78	6
07/06/25 17:00	7f:e0	36,78	6
07/06/25 17:05	7f:e0	36,77	6
07/06/25 17:10	7f:e0	36,76	6
07/06/25 17:15	7f:e0	36,77	6
07/06/25 17:20	7f:e0	36,75	6
07/06/25 17:25	7f:e0	36,78	6
07/06/25 17:30	7f:e0	36,79	6
07/06/25 17:35	7f:e0	36,86	6
07/06/25 17:40	7f:e0	36,88	6
07/06/25 17:45	7f:e0	36,84	6
07/06/25 17:50	7f:e0	36,82	6
07/06/25 17:55	7f:e0	36,84	6
07/06/25 18:00	7f:e0	36,84	6
07/06/25 18:05	7f:e0	36,81	6
07/06/25 18:10	7f:e0	36,91	6
07/06/25 18:15	7f:e0	36,86	6
07/06/25 18:19	7f:e0	36,83	6
07/06/25 18:25	7f:e0	36,86	6
07/06/25 18:30	7f:e0	36,86	6
07/06/25 18:35	7f:e0	36,91	6
07/06/25 18:40	7f:e0	36,96	6
07/06/25 18:45	7f:e0	36,88	6
07/06/25 18:50	7f:e0	36,91	6
07/06/25 18:55	7f:e0	36,90	6
07/06/25 19:00	7f:e0	36,86	6
07/06/25 19:05	7f:e0	36,85	6
07/06/25 19:09	7f:e0	36,88	6
07/06/25 19:15	7f:e0	36,91	6
07/06/25 19:20	7f:e0	36,94	6
07/06/25 19:25	7f:e0	36,98	6
07/06/25 19:30	7f:e0	37,03	6
07/06/25 19:35	7f:e0	37,08	6
07/06/25 19:39	7f:e0	37,14	6
07/06/25 19:45	7f:e0	37,18	6
07/06/25 19:50	7f:e0	37,18	6
07/06/25 19:55	7f:e0	37,23	6
07/06/25 20:00	7f:e0	37,23	6
07/06/25 20:05	7f:e0	37,26	6
07/06/25 20:09	7f:e0	37,29	6
07/06/25 20:15	7f:e0	37,30	6
07/06/25 20:20	7f:e0	37,32	6
07/06/25 20:24	7f:e0	37,37	6
07/06/25 20:30	7f:e0	37,44	6
07/06/25 20:35	7f:e0	37,45	6
07/06/25 20:40	7f:e0	37,52	6
07/06/25 20:45	7f:e0	37,55	6
07/06/25 20:49	7f:e0	37,59	6
07/06/25 20:55	7f:e0	37,62	6
07/06/25 21:00	7f:e0	37,66	6
07/06/25 21:05	7f:e0	37,68	6
07/06/25 21:09	7f:e0	37,74	6
07/06/25 21:15	7f:e0	37,77	6
07/06/25 21:20	7f:e0	37,79	6
07/06/25 21:25	7f:e0	37,83	6
07/06/25 21:30	7f:e0	37,84	6
07/06/25 21:34	7f:e0	37,86	6
07/06/25 21:40	7f:e0	37,87	6
07/06/25 21:44	7f:e0	37,91	6
07/06/25 21:50	7f:e0	37,94	6
07/06/25 21:55	7f:e0	37,96	6
07/06/25 22:00	7f:e0	37,98	6
07/06/25 22:05	7f:e0	37,99	6
07/06/25 22:10	7f:e0	37,99	6
07/06/25 22:15	7f:e0	38,01	6
07/06/25 22:20	7f:e0	38,02	6
07/06/25 22:25	7f:e0	38,02	6
07/06/25 22:30	7f:e0	38,03	6
07/06/25 22:35	7f:e0	38,02	6
07/06/25 22:40	7f:e0	38,07	6
07/06/25 22:45	7f:e0	38,06	6
07/06/25 22:50	7f:e0	38,06	6
07/06/25 22:55	7f:e0	38,07	6
07/06/25 23:00	7f:e0	38,09	6
07/06/25 23:05	7f:e0	38,10	6
07/06/25 23:10	7f:e0	38,10	6
07/06/25 23:15	7f:e0	38,13	6
07/06/25 23:20	7f:e0	38,13	6
07/06/25 23:24	7f:e0	38,16	6
[truncated: 79,697 more rows]
