# Supplementary material for: Effect of Honey Bee Colony Strength on Foraging Productivity and Its Application to Precision Pollination
Source: Insects. 2026 Feb 2;17(2):163. doi: 10.3390/insects17020163 (PMC12942547; doi:10.3390/insects17020163)
Supplement: Supplementary file 1 [file insects-17-00163-s001.zip › insects-4083080-supplementary/Supplementary_file_S1/README.txt]

almonds_2023
Weight data taken at midnight was used for dates 17 febraury to 15 march 2023.

Pol-line P2006, P2011, P2012 and P2020 were excluded from the analysis as their pallet had been moved (not far enough!) resulting in a large drift / loss of foragers. 

There were no losses calcualtion for this study, only gains.


almonds_2024
GAINS 
Weight data taken at midnight was used for dates 18 o 27 Febraury 2024 .All hives (with reliable data flow) were included. 

LOSSES
On 27 February first 8 hives were removed so only 8 remaining hives were included in the losses analysis. 
Weight data taken at midnight was used for dates 4 to 14 March 2024.


robinia_2025
GAINS 
Weight data taken at midnight was used for dates 23 April to 9 May 2025. There was some manipulations so following values were taken off or added:

7f:e0 nil
80:e1 + 3,12 kg (swarm)
89:e3 - 8,96 kg (super) 
92:66  nil
95:85 - 8,90 kg super
96:ef - 9,49 kg (super)
96:f1 + 2,22 kg (swarm)
97:22 - 9,78 kg (super)
97:36 + 8,15 kg (super)
97:5b  nil

7f:e0 and 92:66 were headed by new queens which were first included in the analysis but then also taken out as they behaved differently


LOSSES
Weight data taken at midnight was used for dates 23 to 29 April  2025. The only values that was corrected here was: 

96:f1 + 2,22 kg (swarm)
 
7f:e0 and 92:66 were headed by new queens which were first included in the analysis but then also taken out 


chestnut_2025
GAINS
Weight data at midnight was used to calculate gains from 1 to 30 June 2025. Following manipualtions were accounted for: 

7f:e0 - 7,70 kg (super on)
80:1e - 7,5kg (super on)
89:e3 +19,89 (super off)
92:66 - 6,97 kg (super on)
95:85 + 13,91 (super off)
95:a1 +0,82 kg (power bank off)
96:ef +27,89 kg (super off)
97:22 +22,5 kg (super off)
97:36 +10,5 kg (super off)
97:5b - 7,56 kg (super on)

7f:e0 and 92:66 were headed by new queens which were first included in the analysis but then also taken out as they behaved differently


LOSSES
Weight data at midnight was used to calculate losses from 1 to 7 June 2025. No manipulations in this period. 

7f:e0 and 92:66 were headed by new queens which were first included in the analysis but then also taken out as they behaved differently
