# Supplementary material for: Effect of Honey Bee Colony Strength on Foraging Productivity and Its Application to Precision Pollination
Source: Insects. 2026 Feb 2;17(2):163. doi: 10.3390/insects17020163 (PMC12942547; doi:10.3390/insects17020163)
Supplement: Supplementary file 1 [file insects-17-00163-s001.zip › insects-4083080-supplementary/Supplementary_file_S1/robinia_2025.csv]

local_time	hive_id	weight_kg	FOB
23/04/25 01:55	7f:e0	29,25	4,1
23/04/25 02:00	7f:e0	29,27	4,1
23/04/25 02:05	7f:e0	29,27	4,1
23/04/25 02:10	7f:e0	29,28	4,1
23/04/25 02:14	7f:e0	29,28	4,1
23/04/25 02:20	7f:e0	29,27	4,1
23/04/25 02:25	7f:e0	29,27	4,1
23/04/25 02:30	7f:e0	29,27	4,1
23/04/25 02:34	7f:e0	29,26	4,1
23/04/25 02:40	7f:e0	29,26	4,1
23/04/25 02:45	7f:e0	29,28	4,1
23/04/25 02:49	7f:e0	29,27	4,1
23/04/25 02:55	7f:e0	29,27	4,1
23/04/25 02:59	7f:e0	29,27	4,1
23/04/25 03:05	7f:e0	29,26	4,1
23/04/25 03:10	7f:e0	29,26	4,1
23/04/25 03:15	7f:e0	29,27	4,1
23/04/25 03:19	7f:e0	29,29	4,1
23/04/25 03:25	7f:e0	29,30	4,1
23/04/25 03:30	7f:e0	29,32	4,1
23/04/25 03:35	7f:e0	29,32	4,1
23/04/25 03:40	7f:e0	29,32	4,1
23/04/25 03:44	7f:e0	29,34	4,1
23/04/25 03:50	7f:e0	29,32	4,1
23/04/25 03:55	7f:e0	29,32	4,1
23/04/25 03:59	7f:e0	29,34	4,1
23/04/25 04:05	7f:e0	29,33	4,1
23/04/25 04:09	7f:e0	29,32	4,1
23/04/25 04:15	7f:e0	29,34	4,1
23/04/25 04:20	7f:e0	29,37	4,1
23/04/25 04:25	7f:e0	29,36	4,1
23/04/25 04:30	7f:e0	29,35	4,1
23/04/25 04:35	7f:e0	29,37	4,1
23/04/25 04:40	7f:e0	29,36	4,1
23/04/25 04:45	7f:e0	29,34	4,1
23/04/25 04:50	7f:e0	29,37	4,1
23/04/25 04:55	7f:e0	29,38	4,1
23/04/25 05:00	7f:e0	29,38	4,1
23/04/25 05:04	7f:e0	29,39	4,1
23/04/25 05:09	7f:e0	29,38	4,1
23/04/25 05:15	7f:e0	29,38	4,1
23/04/25 05:20	7f:e0	29,40	4,1
23/04/25 05:24	7f:e0	29,40	4,1
23/04/25 05:30	7f:e0	29,39	4,1
23/04/25 05:34	7f:e0	29,40	4,1
23/04/25 05:40	7f:e0	29,38	4,1
23/04/25 05:45	7f:e0	29,40	4,1
23/04/25 05:50	7f:e0	29,39	4,1
23/04/25 05:55	7f:e0	29,38	4,1
23/04/25 05:59	7f:e0	29,38	4,1
23/04/25 06:05	7f:e0	29,38	4,1
23/04/25 06:10	7f:e0	29,37	4,1
23/04/25 06:15	7f:e0	29,36	4,1
23/04/25 06:20	7f:e0	29,37	4,1
23/04/25 06:25	7f:e0	29,37	4,1
23/04/25 06:29	7f:e0	29,38	4,1
23/04/25 06:35	7f:e0	29,37	4,1
23/04/25 06:40	7f:e0	29,38	4,1
23/04/25 06:45	7f:e0	29,39	4,1
23/04/25 06:49	7f:e0	29,38	4,1
23/04/25 06:55	7f:e0	29,39	4,1
23/04/25 07:00	7f:e0	29,40	4,1
23/04/25 07:05	7f:e0	29,40	4,1
23/04/25 07:10	7f:e0	29,42	4,1
23/04/25 07:15	7f:e0	29,41	4,1
23/04/25 07:19	7f:e0	29,41	4,1
23/04/25 07:25	7f:e0	29,40	4,1
23/04/25 07:30	7f:e0	29,40	4,1
23/04/25 07:35	7f:e0	29,40	4,1
23/04/25 07:39	7f:e0	29,40	4,1
23/04/25 07:45	7f:e0	29,39	4,1
23/04/25 07:50	7f:e0	29,39	4,1
23/04/25 07:54	7f:e0	29,38	4,1
23/04/25 08:00	7f:e0	29,36	4,1
23/04/25 08:05	7f:e0	29,35	4,1
23/04/25 08:10	7f:e0	29,34	4,1
23/04/25 08:15	7f:e0	29,33	4,1
23/04/25 08:20	7f:e0	29,31	4,1
23/04/25 08:25	7f:e0	29,30	4,1
23/04/25 08:30	7f:e0	29,30	4,1
23/04/25 08:35	7f:e0	29,29	4,1
23/04/25 08:40	7f:e0	29,27	4,1
23/04/25 08:44	7f:e0	29,27	4,1
23/04/25 08:50	7f:e0	29,27	4,1
23/04/25 08:55	7f:e0	29,27	4,1
23/04/25 09:00	7f:e0	29,27	4,1
23/04/25 09:05	7f:e0	29,26	4,1
23/04/25 09:10	7f:e0	29,22	4,1
23/04/25 09:15	7f:e0	29,23	4,1
23/04/25 09:20	7f:e0	29,22	4,1
23/04/25 09:25	7f:e0	29,20	4,1
23/04/25 09:29	7f:e0	29,19	4,1
23/04/25 09:35	7f:e0	29,18	4,1
23/04/25 09:40	7f:e0	29,19	4,1
23/04/25 09:44	7f:e0	29,20	4,1
23/04/25 09:50	7f:e0	29,20	4,1
23/04/25 09:55	7f:e0	29,19	4,1
23/04/25 10:00	7f:e0	29,16	4,1
23/04/25 10:05	7f:e0	29,17	4,1
23/04/25 10:10	7f:e0	29,17	4,1
23/04/25 10:15	7f:e0	29,15	4,1
23/04/25 10:19	7f:e0	29,15	4,1
23/04/25 10:25	7f:e0	29,12	4,1
23/04/25 10:30	7f:e0	29,13	4,1
23/04/25 10:35	7f:e0	29,12	4,1
23/04/25 10:40	7f:e0	29,13	4,1
23/04/25 10:45	7f:e0	29,12	4,1
23/04/25 10:50	7f:e0	29,10	4,1
23/04/25 10:55	7f:e0	29,09	4,1
23/04/25 11:00	7f:e0	29,09	4,1
23/04/25 11:05	7f:e0	29,08	4,1
23/04/25 11:10	7f:e0	29,06	4,1
23/04/25 11:15	7f:e0	29,05	4,1
23/04/25 11:20	7f:e0	29,02	4,1
23/04/25 11:24	7f:e0	29,04	4,1
23/04/25 11:30	7f:e0	29,03	4,1
23/04/25 11:35	7f:e0	29,02	4,1
23/04/25 11:40	7f:e0	29,04	4,1
23/04/25 11:45	7f:e0	29,02	4,1
23/04/25 11:50	7f:e0	28,99	4,1
23/04/25 11:55	7f:e0	28,98	4,1
23/04/25 11:59	7f:e0	28,95	4,1
23/04/25 12:05	7f:e0	28,91	4,1
23/04/25 12:10	7f:e0	28,86	4,1
23/04/25 12:15	7f:e0	28,80	4,1
23/04/25 12:20	7f:e0	28,78	4,1
23/04/25 12:25	7f:e0	28,72	4,1
23/04/25 12:30	7f:e0	28,67	4,1
23/04/25 12:35	7f:e0	28,63	4,1
23/04/25 12:40	7f:e0	28,56	4,1
23/04/25 12:45	7f:e0	28,52	4,1
23/04/25 12:49	7f:e0	28,50	4,1
23/04/25 12:55	7f:e0	28,46	4,1
23/04/25 13:00	7f:e0	28,51	4,1
23/04/25 13:05	7f:e0	28,53	4,1
23/04/25 13:09	7f:e0	28,52	4,1
23/04/25 13:15	7f:e0	28,49	4,1
23/04/25 13:20	7f:e0	28,49	4,1
23/04/25 13:24	7f:e0	28,52	4,1
23/04/25 13:30	7f:e0	28,49	4,1
23/04/25 13:34	7f:e0	28,48	4,1
23/04/25 13:40	7f:e0	28,46	4,1
23/04/25 13:45	7f:e0	28,55	4,1
23/04/25 13:50	7f:e0	28,50	4,1
23/04/25 13:55	7f:e0	28,63	4,1
23/04/25 13:59	7f:e0	28,49	4,1
23/04/25 14:05	7f:e0	28,49	4,1
23/04/25 14:10	7f:e0	28,48	4,1
23/04/25 14:15	7f:e0	28,52	4,1
23/04/25 14:19	7f:e0	28,49	4,1
23/04/25 14:25	7f:e0	28,47	4,1
23/04/25 14:29	7f:e0	28,45	4,1
23/04/25 14:35	7f:e0	28,49	4,1
23/04/25 14:40	7f:e0	28,47	4,1
23/04/25 14:45	7f:e0	28,49	4,1
23/04/25 14:50	7f:e0	28,43	4,1
23/04/25 14:55	7f:e0	28,43	4,1
23/04/25 15:00	7f:e0	28,42	4,1
23/04/25 15:05	7f:e0	28,40	4,1
23/04/25 15:10	7f:e0	28,38	4,1
23/04/25 15:15	7f:e0	28,42	4,1
23/04/25 15:20	7f:e0	28,38	4,1
23/04/25 15:24	7f:e0	28,38	4,1
23/04/25 15:30	7f:e0	28,40	4,1
23/04/25 15:35	7f:e0	28,40	4,1
23/04/25 15:40	7f:e0	28,38	4,1
23/04/25 15:44	7f:e0	28,39	4,1
23/04/25 15:50	7f:e0	28,39	4,1
23/04/25 15:55	7f:e0	28,39	4,1
23/04/25 15:59	7f:e0	28,36	4,1
23/04/25 16:05	7f:e0	28,33	4,1
23/04/25 16:10	7f:e0	28,35	4,1
23/04/25 16:15	7f:e0	28,35	4,1
23/04/25 16:19	7f:e0	28,37	4,1
23/04/25 16:25	7f:e0	28,36	4,1
23/04/25 16:30	7f:e0	28,32	4,1
23/04/25 16:35	7f:e0	28,34	4,1
23/04/25 16:40	7f:e0	28,34	4,1
23/04/25 16:45	7f:e0	28,31	4,1
23/04/25 16:50	7f:e0	28,38	4,1
23/04/25 16:55	7f:e0	28,38	4,1
23/04/25 17:00	7f:e0	28,36	4,1
23/04/25 17:05	7f:e0	28,36	4,1
23/04/25 17:10	7f:e0	28,37	4,1
23/04/25 17:15	7f:e0	28,42	4,1
23/04/25 17:20	7f:e0	28,46	4,1
23/04/25 17:25	7f:e0	28,40	4,1
23/04/25 17:30	7f:e0	28,43	4,1
23/04/25 17:35	7f:e0	28,45	4,1
23/04/25 17:40	7f:e0	28,54	4,1
23/04/25 17:44	7f:e0	28,51	4,1
23/04/25 17:49	7f:e0	28,55	4,1
23/04/25 17:55	7f:e0	28,55	4,1
23/04/25 18:00	7f:e0	28,51	4,1
23/04/25 18:05	7f:e0	28,54	4,1
23/04/25 18:10	7f:e0	28,57	4,1
23/04/25 18:15	7f:e0	28,55	4,1
23/04/25 18:19	7f:e0	28,54	4,1
23/04/25 18:25	7f:e0	28,55	4,1
23/04/25 18:30	7f:e0	28,60	4,1
23/04/25 18:34	7f:e0	28,62	4,1
23/04/25 18:40	7f:e0	28,60	4,1
23/04/25 18:44	7f:e0	28,66	4,1
23/04/25 18:50	7f:e0	28,66	4,1
23/04/25 18:55	7f:e0	28,69	4,1
23/04/25 19:00	7f:e0	28,75	4,1
23/04/25 19:05	7f:e0	28,77	4,1
23/04/25 19:09	7f:e0	28,79	4,1
23/04/25 19:15	7f:e0	28,78	4,1
23/04/25 19:20	7f:e0	28,80	4,1
23/04/25 19:25	7f:e0	28,80	4,1
23/04/25 19:30	7f:e0	28,83	4,1
23/04/25 19:35	7f:e0	28,84	4,1
23/04/25 19:40	7f:e0	28,85	4,1
23/04/25 19:45	7f:e0	28,87	4,1
23/04/25 19:50	7f:e0	28,90	4,1
23/04/25 19:55	7f:e0	28,88	4,1
23/04/25 20:00	7f:e0	28,88	4,1
23/04/25 20:05	7f:e0	28,89	4,1
23/04/25 20:09	7f:e0	28,87	4,1
23/04/25 20:15	7f:e0	28,86	4,1
23/04/25 20:20	7f:e0	28,86	4,1
23/04/25 20:24	7f:e0	28,89	4,1
23/04/25 20:30	7f:e0	28,89	4,1
23/04/25 20:35	7f:e0	28,90	4,1
23/04/25 20:40	7f:e0	28,91	4,1
23/04/25 20:45	7f:e0	28,90	4,1
23/04/25 20:50	7f:e0	28,90	4,1
23/04/25 20:55	7f:e0	28,92	4,1
23/04/25 21:00	7f:e0	28,92	4,1
23/04/25 21:05	7f:e0	28,93	4,1
23/04/25 21:10	7f:e0	28,94	4,1
23/04/25 21:14	7f:e0	28,96	4,1
23/04/25 21:20	7f:e0	28,94	4,1
23/04/25 21:25	7f:e0	28,95	4,1
23/04/25 21:30	7f:e0	28,93	4,1
23/04/25 21:34	7f:e0	28,93	4,1
23/04/25 21:40	7f:e0	28,93	4,1
23/04/25 21:45	7f:e0	28,94	4,1
23/04/25 21:50	7f:e0	28,93	4,1
23/04/25 21:55	7f:e0	28,94	4,1
23/04/25 21:59	7f:e0	28,93	4,1
23/04/25 22:05	7f:e0	28,95	4,1
23/04/25 22:09	7f:e0	28,94	4,1
23/04/25 22:15	7f:e0	28,93	4,1
23/04/25 22:19	7f:e0	28,93	4,1
23/04/25 22:25	7f:e0	28,95	4,1
23/04/25 22:30	7f:e0	28,96	4,1
23/04/25 22:35	7f:e0	28,96	4,1
23/04/25 22:40	7f:e0	28,95	4,1
23/04/25 22:45	7f:e0	28,98	4,1
23/04/25 22:50	7f:e0	28,98	4,1
23/04/25 22:54	7f:e0	28,99	4,1
23/04/25 23:00	7f:e0	29,02	4,1
23/04/25 23:05	7f:e0	29,01	4,1
23/04/25 23:10	7f:e0	29,01	4,1
23/04/25 23:15	7f:e0	29,02	4,1
23/04/25 23:20	7f:e0	29,02	4,1
23/04/25 23:25	7f:e0	29,03	4,1
23/04/25 23:30	7f:e0	29,00	4,1
23/04/25 23:35	7f:e0	29,01	4,1
23/04/25 23:40	7f:e0	29,02	4,1
23/04/25 23:45	7f:e0	29,01	4,1
23/04/25 23:50	7f:e0	29,02	4,1
23/04/25 23:55	7f:e0	29,01	4,1
23/04/25 23:59	7f:e0	28,99	4,1
24/04/25 00:05	7f:e0	28,98	4,1
24/04/25 00:10	7f:e0	28,98	4,1
24/04/25 00:14	7f:e0	28,97	4,1
24/04/25 00:20	7f:e0	28,98	4,1
24/04/25 00:25	7f:e0	28,96	4,1
24/04/25 00:30	7f:e0	28,97	4,1
24/04/25 00:35	7f:e0	28,98	4,1
24/04/25 00:40	7f:e0	29,00	4,1
24/04/25 00:45	7f:e0	29,01	4,1
24/04/25 00:50	7f:e0	29,02	4,1
24/04/25 00:55	7f:e0	29,02	4,1
24/04/25 01:00	7f:e0	29,02	4,1
24/04/25 01:04	7f:e0	29,03	4,1
24/04/25 01:10	7f:e0	29,02	4,1
24/04/25 01:14	7f:e0	29,03	4,1
24/04/25 01:20	7f:e0	29,02	4,1
24/04/25 01:25	7f:e0	29,03	4,1
24/04/25 01:30	7f:e0	29,02	4,1
24/04/25 01:35	7f:e0	29,02	4,1
24/04/25 01:40	7f:e0	29,01	4,1
24/04/25 01:45	7f:e0	29,01	4,1
24/04/25 01:49	7f:e0	29,00	4,1
24/04/25 01:55	7f:e0	28,99	4,1
24/04/25 02:00	7f:e0	28,99	4,1
24/04/25 02:05	7f:e0	28,99	4,1
24/04/25 02:09	7f:e0	28,98	4,1
24/04/25 02:15	7f:e0	28,99	4,1
24/04/25 02:19	7f:e0	28,98	4,1
24/04/25 02:25	7f:e0	28,97	4,1
24/04/25 02:30	7f:e0	28,97	4,1
24/04/25 02:35	7f:e0	28,98	4,1
24/04/25 02:40	7f:e0	28,97	4,1
24/04/25 02:44	7f:e0	28,98	4,1
24/04/25 02:50	7f:e0	28,98	4,1
24/04/25 02:55	7f:e0	28,98	4,1
24/04/25 03:00	7f:e0	28,99	4,1
24/04/25 03:05	7f:e0	29,01	4,1
24/04/25 03:10	7f:e0	29,01	4,1
24/04/25 03:15	7f:e0	29,02	4,1
24/04/25 03:20	7f:e0	29,03	4,1
24/04/25 03:24	7f:e0	29,05	4,1
24/04/25 03:30	7f:e0	29,01	4,1
24/04/25 03:35	7f:e0	29,02	4,1
24/04/25 03:40	7f:e0	29,03	4,1
24/04/25 03:44	7f:e0	29,05	4,1
24/04/25 03:50	7f:e0	29,07	4,1
24/04/25 03:55	7f:e0	29,08	4,1
24/04/25 04:00	7f:e0	29,11	4,1
24/04/25 04:05	7f:e0	29,11	4,1
24/04/25 04:09	7f:e0	29,14	4,1
24/04/25 04:15	7f:e0	29,17	4,1
24/04/25 04:20	7f:e0	29,18	4,1
24/04/25 04:25	7f:e0	29,19	4,1
24/04/25 04:30	7f:e0	29,21	4,1
24/04/25 04:35	7f:e0	29,22	4,1
24/04/25 04:40	7f:e0	29,22	4,1
24/04/25 04:45	7f:e0	29,22	4,1
24/04/25 04:50	7f:e0	29,22	4,1
24/04/25 04:55	7f:e0	29,23	4,1
24/04/25 04:59	7f:e0	29,24	4,1
24/04/25 05:05	7f:e0	29,22	4,1
24/04/25 05:09	7f:e0	29,23	4,1
24/04/25 05:15	7f:e0	29,25	4,1
24/04/25 05:19	7f:e0	29,24	4,1
24/04/25 05:25	7f:e0	29,22	4,1
24/04/25 05:30	7f:e0	29,24	4,1
24/04/25 05:34	7f:e0	29,26	4,1
24/04/25 05:40	7f:e0	29,29	4,1
24/04/25 05:45	7f:e0	29,31	4,1
24/04/25 05:50	7f:e0	29,32	4,1
24/04/25 05:55	7f:e0	29,33	4,1
24/04/25 06:00	7f:e0	29,33	4,1
24/04/25 06:04	7f:e0	29,33	4,1
24/04/25 06:10	7f:e0	29,32	4,1
24/04/25 06:15	7f:e0	29,33	4,1
24/04/25 06:20	7f:e0	29,36	4,1
24/04/25 06:25	7f:e0	29,38	4,1
24/04/25 06:30	7f:e0	29,37	4,1
24/04/25 06:34	7f:e0	29,38	4,1
24/04/25 06:40	7f:e0	29,36	4,1
24/04/25 06:45	7f:e0	29,37	4,1
24/04/25 06:49	7f:e0	29,36	4,1
24/04/25 06:55	7f:e0	29,36	4,1
24/04/25 07:00	7f:e0	29,40	4,1
24/04/25 07:05	7f:e0	29,41	4,1
24/04/25 07:10	7f:e0	29,43	4,1
24/04/25 07:15	7f:e0	29,44	4,1
24/04/25 07:20	7f:e0	29,41	4,1
24/04/25 07:24	7f:e0	29,40	4,1
24/04/25 07:30	7f:e0	29,41	4,1
24/04/25 07:35	7f:e0	29,42	4,1
24/04/25 07:40	7f:e0	29,42	4,1
24/04/25 07:44	7f:e0	29,42	4,1
24/04/25 07:50	7f:e0	29,42	4,1
24/04/25 07:55	7f:e0	29,40	4,1
24/04/25 08:00	7f:e0	29,40	4,1
24/04/25 08:05	7f:e0	29,40	4,1
24/04/25 08:10	7f:e0	29,41	4,1
24/04/25 08:14	7f:e0	29,39	4,1
24/04/25 08:20	7f:e0	29,39	4,1
24/04/25 08:24	7f:e0	29,38	4,1
24/04/25 08:30	7f:e0	29,41	4,1
24/04/25 08:35	7f:e0	29,38	4,1
24/04/25 08:40	7f:e0	29,37	4,1
24/04/25 08:45	7f:e0	29,39	4,1
24/04/25 08:50	7f:e0	29,39	4,1
24/04/25 08:54	7f:e0	29,38	4,1
24/04/25 09:00	7f:e0	29,40	4,1
24/04/25 09:05	7f:e0	29,37	4,1
24/04/25 09:10	7f:e0	29,37	4,1
24/04/25 09:15	7f:e0	29,37	4,1
24/04/25 09:20	7f:e0	29,36	4,1
24/04/25 09:25	7f:e0	29,35	4,1
24/04/25 09:30	7f:e0	29,32	4,1
24/04/25 09:35	7f:e0	29,30	4,1
24/04/25 09:40	7f:e0	29,29	4,1
24/04/25 09:45	7f:e0	29,26	4,1
24/04/25 09:50	7f:e0	29,26	4,1
24/04/25 09:55	7f:e0	29,23	4,1
24/04/25 10:00	7f:e0	29,21	4,1
24/04/25 10:04	7f:e0	29,19	4,1
24/04/25 10:10	7f:e0	29,15	4,1
24/04/25 10:15	7f:e0	29,22	4,1
24/04/25 10:20	7f:e0	29,22	4,1
24/04/25 10:25	7f:e0	29,22	4,1
24/04/25 10:30	7f:e0	29,24	4,1
24/04/25 10:35	7f:e0	29,24	4,1
24/04/25 10:40	7f:e0	29,22	4,1
24/04/25 10:45	7f:e0	29,23	4,1
24/04/25 10:50	7f:e0	29,22	4,1
24/04/25 10:54	7f:e0	29,21	4,1
24/04/25 11:00	7f:e0	29,17	4,1
24/04/25 11:05	7f:e0	29,12	4,1
24/04/25 11:10	7f:e0	29,09	4,1
24/04/25 11:15	7f:e0	29,08	4,1
24/04/25 11:20	7f:e0	29,10	4,1
24/04/25 11:25	7f:e0	29,13	4,1
24/04/25 11:30	7f:e0	29,15	4,1
24/04/25 11:34	7f:e0	29,13	4,1
24/04/25 11:40	7f:e0	29,10	4,1
24/04/25 11:45	7f:e0	29,08	4,1
24/04/25 11:50	7f:e0	29,09	4,1
24/04/25 11:55	7f:e0	29,06	4,1
24/04/25 11:59	7f:e0	29,04	4,1
24/04/25 12:05	7f:e0	29,00	4,1
24/04/25 12:10	7f:e0	28,99	4,1
24/04/25 12:15	7f:e0	29,01	4,1
24/04/25 12:20	7f:e0	29,01	4,1
24/04/25 12:24	7f:e0	29,00	4,1
24/04/25 12:30	7f:e0	28,95	4,1
24/04/25 12:34	7f:e0	28,92	4,1
24/04/25 12:40	7f:e0	28,92	4,1
24/04/25 12:45	7f:e0	28,92	4,1
24/04/25 12:50	7f:e0	28,92	4,1
24/04/25 12:55	7f:e0	28,92	4,1
24/04/25 13:00	7f:e0	28,92	4,1
24/04/25 13:05	7f:e0	28,89	4,1
24/04/25 13:09	7f:e0	28,80	4,1
24/04/25 13:15	7f:e0	28,78	4,1
24/04/25 13:20	7f:e0	28,72	4,1
24/04/25 13:25	7f:e0	28,70	4,1
24/04/25 13:30	7f:e0	28,64	4,1
24/04/25 13:35	7f:e0	28,64	4,1
24/04/25 13:40	7f:e0	28,66	4,1
24/04/25 13:45	7f:e0	28,65	4,1
24/04/25 13:50	7f:e0	28,86	4,1
24/04/25 13:55	7f:e0	29,02	4,1
24/04/25 14:00	7f:e0	29,10	4,1
24/04/25 14:05	7f:e0	29,17	4,1
24/04/25 14:09	7f:e0	20,56	4,1
24/04/25 14:15	7f:e0	29,01	4,1
24/04/25 14:20	7f:e0	28,98	4,1
24/04/25 14:25	7f:e0	28,96	4,1
24/04/25 14:30	7f:e0	28,95	4,1
24/04/25 14:34	7f:e0	28,94	4,1
24/04/25 14:40	7f:e0	28,93	4,1
24/04/25 14:45	7f:e0	28,95	4,1
24/04/25 14:49	7f:e0	28,94	4,1
24/04/25 14:55	7f:e0	28,93	4,1
24/04/25 15:00	7f:e0	28,95	4,1
24/04/25 15:04	7f:e0	28,97	4,1
24/04/25 15:10	7f:e0	28,99	4,1
24/04/25 15:14	7f:e0	29,00	4,1
24/04/25 15:19	7f:e0	28,99	4,1
24/04/25 15:25	7f:e0	28,99	4,1
24/04/25 15:30	7f:e0	28,99	4,1
24/04/25 15:35	7f:e0	28,97	4,1
24/04/25 15:40	7f:e0	28,96	4,1
24/04/25 15:45	7f:e0	28,95	4,1
24/04/25 15:49	7f:e0	28,95	4,1
24/04/25 15:55	7f:e0	28,92	4,1
24/04/25 16:00	7f:e0	28,89	4,1
24/04/25 16:05	7f:e0	28,91	4,1
24/04/25 16:10	7f:e0	28,94	4,1
24/04/25 16:15	7f:e0	28,97	4,1
24/04/25 16:20	7f:e0	29,02	4,1
24/04/25 16:25	7f:e0	29,04	4,1
24/04/25 16:29	7f:e0	29,02	4,1
24/04/25 16:35	7f:e0	29,04	4,1
24/04/25 16:40	7f:e0	29,07	4,1
24/04/25 16:45	7f:e0	29,06	4,1
24/04/25 16:50	7f:e0	29,07	4,1
24/04/25 16:55	7f:e0	29,04	4,1
24/04/25 17:00	7f:e0	29,02	4,1
24/04/25 17:05	7f:e0	29,01	4,1
24/04/25 17:10	7f:e0	28,98	4,1
24/04/25 17:15	7f:e0	28,97	4,1
24/04/25 17:20	7f:e0	28,91	4,1
24/04/25 17:25	7f:e0	28,85	4,1
24/04/25 17:30	7f:e0	28,80	4,1
24/04/25 17:35	7f:e0	28,74	4,1
24/04/25 17:40	7f:e0	28,71	4,1
24/04/25 17:45	7f:e0	28,71	4,1
24/04/25 17:50	7f:e0	28,67	4,1
24/04/25 17:55	7f:e0	28,68	4,1
24/04/25 18:00	7f:e0	28,67	4,1
24/04/25 18:05	7f:e0	28,63	4,1
24/04/25 18:09	7f:e0	28,62	4,1
24/04/25 18:15	7f:e0	28,58	4,1
24/04/25 18:20	7f:e0	28,59	4,1
24/04/25 18:25	7f:e0	28,58	4,1
24/04/25 18:30	7f:e0	28,58	4,1
24/04/25 18:35	7f:e0	28,59	4,1
24/04/25 18:40	7f:e0	28,59	4,1
24/04/25 18:45	7f:e0	28,63	4,1
24/04/25 18:50	7f:e0	28,68	4,1
24/04/25 18:54	7f:e0	28,70	4,1
24/04/25 19:00	7f:e0	28,70	4,1
24/04/25 19:04	7f:e0	28,75	4,1
24/04/25 19:10	7f:e0	28,77	4,1
24/04/25 19:15	7f:e0	28,78	4,1
24/04/25 19:20	7f:e0	28,80	4,1
24/04/25 19:25	7f:e0	28,82	4,1
24/04/25 19:29	7f:e0	28,83	4,1
24/04/25 19:35	7f:e0	28,84	4,1
24/04/25 19:39	7f:e0	28,84	4,1
24/04/25 19:45	7f:e0	28,85	4,1
24/04/25 19:50	7f:e0	28,86	4,1
24/04/25 19:55	7f:e0	28,85	4,1
24/04/25 20:00	7f:e0	28,86	4,1
24/04/25 20:05	7f:e0	28,86	4,1
24/04/25 20:09	7f:e0	28,89	4,1
24/04/25 20:15	7f:e0	28,89	4,1
24/04/25 20:19	7f:e0	28,89	4,1
24/04/25 20:25	7f:e0	28,89	4,1
24/04/25 20:30	7f:e0	28,90	4,1
24/04/25 20:35	7f:e0	28,93	4,1
24/04/25 20:39	7f:e0	28,96	4,1
24/04/25 20:45	7f:e0	28,97	4,1
24/04/25 20:50	7f:e0	28,97	4,1
24/04/25 20:55	7f:e0	28,98	4,1
24/04/25 21:00	7f:e0	28,97	4,1
24/04/25 21:05	7f:e0	29,00	4,1
24/04/25 21:10	7f:e0	29,01	4,1
24/04/25 21:14	7f:e0	29,01	4,1
24/04/25 21:20	7f:e0	29,02	4,1
24/04/25 21:25	7f:e0	29,03	4,1
24/04/25 21:30	7f:e0	29,03	4,1
24/04/25 21:35	7f:e0	29,06	4,1
24/04/25 21:39	7f:e0	29,04	4,1
24/04/25 21:45	7f:e0	29,05	4,1
24/04/25 21:50	7f:e0	29,05	4,1
24/04/25 21:55	7f:e0	29,03	4,1
24/04/25 22:00	7f:e0	29,06	4,1
24/04/25 22:04	7f:e0	29,04	4,1
24/04/25 22:10	7f:e0	29,07	4,1
24/04/25 22:15	7f:e0	29,08	4,1
24/04/25 22:20	7f:e0	29,07	4,1
24/04/25 22:25	7f:e0	29,10	4,1
24/04/25 22:30	7f:e0	29,10	4,1
24/04/25 22:34	7f:e0	29,12	4,1
24/04/25 22:40	7f:e0	29,10	4,1
24/04/25 22:45	7f:e0	29,11	4,1
24/04/25 22:49	7f:e0	29,11	4,1
24/04/25 22:55	7f:e0	29,13	4,1
24/04/25 23:00	7f:e0	29,14	4,1
24/04/25 23:05	7f:e0	29,11	4,1
24/04/25 23:10	7f:e0	29,14	4,1
24/04/25 23:15	7f:e0	29,13	4,1
24/04/25 23:19	7f:e0	29,15	4,1
24/04/25 23:25	7f:e0	29,16	4,1
24/04/25 23:30	7f:e0	29,16	4,1
24/04/25 23:35	7f:e0	29,17	4,1
24/04/25 23:39	7f:e0	29,18	4,1
24/04/25 23:45	7f:e0	29,17	4,1
24/04/25 23:50	7f:e0	29,19	4,1
24/04/25 23:55	7f:e0	29,19	4,1
25/04/25 00:00	7f:e0	29,19	4,1
25/04/25 00:05	7f:e0	29,19	4,1
25/04/25 00:10	7f:e0	29,19	4,1
25/04/25 00:14	7f:e0	29,19	4,1
25/04/25 00:20	7f:e0	29,19	4,1
25/04/25 00:24	7f:e0	29,20	4,1
25/04/25 00:30	7f:e0	29,19	4,1
25/04/25 00:34	7f:e0	29,21	4,1
25/04/25 00:40	7f:e0	29,22	4,1
25/04/25 00:45	7f:e0	29,22	4,1
25/04/25 00:50	7f:e0	29,21	4,1
25/04/25 00:54	7f:e0	29,21	4,1
25/04/25 01:00	7f:e0	29,24	4,1
25/04/25 01:05	7f:e0	29,22	4,1
25/04/25 01:10	7f:e0	29,19	4,1
25/04/25 01:15	7f:e0	29,21	4,1
25/04/25 01:20	7f:e0	29,24	4,1
25/04/25 01:25	7f:e0	29,23	4,1
25/04/25 01:30	7f:e0	29,24	4,1
25/04/25 01:35	7f:e0	29,26	4,1
25/04/25 01:39	7f:e0	29,26	4,1
25/04/25 01:45	7f:e0	29,27	4,1
25/04/25 01:50	7f:e0	29,28	4,1
25/04/25 01:55	7f:e0	29,27	4,1
25/04/25 02:00	7f:e0	29,29	4,1
25/04/25 02:05	7f:e0	29,31	4,1
25/04/25 02:10	7f:e0	29,31	4,1
25/04/25 02:15	7f:e0	29,33	4,1
25/04/25 02:20	7f:e0	29,33	4,1
25/04/25 02:25	7f:e0	29,33	4,1
25/04/25 02:29	7f:e0	29,34	4,1
25/04/25 02:35	7f:e0	29,35	4,1
25/04/25 02:40	7f:e0	29,35	4,1
25/04/25 02:45	7f:e0	29,35	4,1
25/04/25 02:50	7f:e0	29,38	4,1
25/04/25 02:55	7f:e0	29,37	4,1
25/04/25 03:00	7f:e0	29,38	4,1
25/04/25 03:04	7f:e0	29,39	4,1
25/04/25 03:10	7f:e0	29,38	4,1
25/04/25 03:15	7f:e0	29,39	4,1
25/04/25 03:19	7f:e0	29,41	4,1
25/04/25 03:25	7f:e0	29,40	4,1
25/04/25 03:30	7f:e0	29,41	4,1
25/04/25 03:34	7f:e0	29,41	4,1
25/04/25 03:40	7f:e0	29,43	4,1
25/04/25 03:44	7f:e0	29,43	4,1
25/04/25 03:50	7f:e0	29,42	4,1
25/04/25 03:55	7f:e0	29,42	4,1
25/04/25 04:00	7f:e0	29,44	4,1
25/04/25 04:05	7f:e0	29,44	4,1
25/04/25 04:10	7f:e0	29,46	4,1
25/04/25 04:15	7f:e0	29,46	4,1
25/04/25 04:20	7f:e0	29,46	4,1
25/04/25 04:25	7f:e0	29,46	4,1
25/04/25 04:30	7f:e0	29,45	4,1
25/04/25 04:35	7f:e0	29,48	4,1
25/04/25 04:40	7f:e0	29,49	4,1
25/04/25 04:45	7f:e0	29,48	4,1
25/04/25 04:50	7f:e0	29,48	4,1
25/04/25 04:55	7f:e0	29,50	4,1
25/04/25 04:59	7f:e0	29,50	4,1
25/04/25 05:05	7f:e0	29,50	4,1
25/04/25 05:10	7f:e0	29,51	4,1
25/04/25 05:15	7f:e0	29,51	4,1
25/04/25 05:20	7f:e0	29,51	4,1
25/04/25 05:25	7f:e0	29,52	4,1
25/04/25 05:30	7f:e0	29,52	4,1
25/04/25 05:35	7f:e0	29,53	4,1
25/04/25 05:40	7f:e0	29,53	4,1
25/04/25 05:45	7f:e0	29,54	4,1
25/04/25 05:50	7f:e0	29,55	4,1
25/04/25 05:55	7f:e0	29,56	4,1
25/04/25 06:00	7f:e0	29,57	4,1
25/04/25 06:05	7f:e0	29,60	4,1
25/04/25 06:10	7f:e0	29,59	4,1
25/04/25 06:15	7f:e0	29,60	4,1
25/04/25 06:20	7f:e0	29,59	4,1
25/04/25 06:25	7f:e0	29,60	4,1
25/04/25 06:30	7f:e0	29,61	4,1
25/04/25 06:35	7f:e0	29,61	4,1
25/04/25 06:40	7f:e0	29,62	4,1
25/04/25 06:45	7f:e0	29,63	4,1
25/04/25 06:50	7f:e0	29,62	4,1
25/04/25 06:55	7f:e0	29,62	4,1
25/04/25 06:59	7f:e0	29,63	4,1
25/04/25 07:05	7f:e0	29,63	4,1
25/04/25 07:09	7f:e0	29,64	4,1
25/04/25 07:15	7f:e0	29,64	4,1
25/04/25 07:20	7f:e0	29,64	4,1
25/04/25 07:24	7f:e0	29,64	4,1
25/04/25 07:30	7f:e0	29,64	4,1
25/04/25 07:35	7f:e0	29,63	4,1
25/04/25 07:40	7f:e0	29,60	4,1
25/04/25 07:44	7f:e0	29,62	4,1
25/04/25 07:50	7f:e0	29,58	4,1
25/04/25 07:55	7f:e0	29,58	4,1
25/04/25 07:59	7f:e0	29,59	4,1
25/04/25 08:05	7f:e0	29,57	4,1
25/04/25 08:10	7f:e0	29,59	4,1
25/04/25 08:15	7f:e0	29,59	4,1
25/04/25 08:20	7f:e0	29,59	4,1
25/04/25 08:25	7f:e0	29,59	4,1
25/04/25 08:30	7f:e0	29,60	4,1
25/04/25 08:35	7f:e0	29,60	4,1
25/04/25 08:40	7f:e0	29,59	4,1
25/04/25 08:45	7f:e0	29,63	4,1
25/04/25 08:50	7f:e0	29,64	4,1
25/04/25 08:55	7f:e0	29,63	4,1
25/04/25 09:00	7f:e0	29,62	4,1
25/04/25 09:05	7f:e0	29,63	4,1
25/04/25 09:10	7f:e0	29,61	4,1
25/04/25 09:15	7f:e0	29,60	4,1
25/04/25 09:20	7f:e0	29,54	4,1
25/04/25 09:25	7f:e0	29,51	4,1
25/04/25 09:30	7f:e0	29,45	4,1
25/04/25 09:35	7f:e0	29,41	4,1
25/04/25 09:40	7f:e0	29,40	4,1
25/04/25 09:45	7f:e0	29,36	4,1
25/04/25 09:50	7f:e0	29,33	4,1
25/04/25 09:55	7f:e0	29,31	4,1
25/04/25 09:59	7f:e0	29,29	4,1
25/04/25 10:05	7f:e0	29,26	4,1
25/04/25 10:09	7f:e0	29,22	4,1
25/04/25 10:15	7f:e0	29,19	4,1
25/04/25 10:20	7f:e0	29,16	4,1
25/04/25 10:25	7f:e0	29,14	4,1
25/04/25 10:29	7f:e0	29,11	4,1
25/04/25 10:35	7f:e0	29,10	4,1
25/04/25 10:40	7f:e0	29,09	4,1
25/04/25 10:45	7f:e0	29,06	4,1
25/04/25 10:50	7f:e0	29,05	4,1
25/04/25 10:55	7f:e0	29,00	4,1
25/04/25 10:59	7f:e0	28,99	4,1
25/04/25 11:05	7f:e0	28,97	4,1
25/04/25 11:10	7f:e0	28,94	4,1
25/04/25 11:15	7f:e0	28,93	4,1
25/04/25 11:20	7f:e0	28,90	4,1
25/04/25 11:25	7f:e0	28,86	4,1
25/04/25 11:30	7f:e0	28,84	4,1
25/04/25 11:35	7f:e0	28,80	4,1
25/04/25 11:40	7f:e0	28,79	4,1
25/04/25 11:45	7f:e0	28,76	4,1
25/04/25 11:50	7f:e0	28,73	4,1
25/04/25 11:55	7f:e0	28,72	4,1
25/04/25 12:00	7f:e0	28,76	4,1
25/04/25 12:05	7f:e0	28,73	4,1
25/04/25 12:10	7f:e0	28,71	4,1
25/04/25 12:15	7f:e0	28,70	4,1
25/04/25 12:20	7f:e0	28,67	4,1
25/04/25 12:25	7f:e0	28,64	4,1
25/04/25 12:29	7f:e0	28,62	4,1
25/04/25 12:35	7f:e0	28,61	4,1
25/04/25 12:40	7f:e0	28,61	4,1
25/04/25 12:45	7f:e0	28,60	4,1
25/04/25 12:50	7f:e0	28,64	4,1
25/04/25 12:55	7f:e0	28,71	4,1
25/04/25 12:59	7f:e0	28,66	4,1
25/04/25 13:05	7f:e0	28,60	4,1
25/04/25 13:10	7f:e0	28,59	4,1
25/04/25 13:15	7f:e0	28,65	4,1
25/04/25 13:19	7f:e0	28,55	4,1
25/04/25 13:25	7f:e0	28,57	4,1
25/04/25 13:30	7f:e0	28,63	4,1
25/04/25 13:35	7f:e0	28,69	4,1
25/04/25 13:39	7f:e0	28,72	4,1
25/04/25 13:45	7f:e0	28,67	4,1
25/04/25 13:50	7f:e0	28,82	4,1
25/04/25 13:55	7f:e0	28,75	4,1
25/04/25 14:00	7f:e0	28,78	4,1
25/04/25 14:04	7f:e0	28,76	4,1
25/04/25 14:10	7f:e0	28,82	4,1
25/04/25 14:15	7f:e0	28,91	4,1
25/04/25 14:20	7f:e0	28,94	4,1
25/04/25 14:25	7f:e0	28,95	4,1
25/04/25 14:30	7f:e0	28,97	4,1
25/04/25 14:35	7f:e0	28,97	4,1
25/04/25 14:40	7f:e0	28,94	4,1
25/04/25 14:45	7f:e0	28,86	4,1
25/04/25 14:50	7f:e0	28,77	4,1
25/04/25 14:55	7f:e0	28,74	4,1
25/04/25 14:59	7f:e0	28,65	4,1
25/04/25 15:05	7f:e0	28,64	4,1
25/04/25 15:10	7f:e0	28,67	4,1
25/04/25 15:15	7f:e0	28,67	4,1
25/04/25 15:19	7f:e0	28,66	4,1
25/04/25 15:25	7f:e0	28,63	4,1
25/04/25 15:30	7f:e0	28,63	4,1
25/04/25 15:35	7f:e0	28,66	4,1
25/04/25 15:40	7f:e0	28,70	4,1
25/04/25 15:45	7f:e0	28,73	4,1
25/04/25 15:50	7f:e0	28,75	4,1
25/04/25 15:55	7f:e0	28,68	4,1
25/04/25 16:00	7f:e0	28,63	4,1
25/04/25 16:04	7f:e0	28,63	4,1
25/04/25 16:10	7f:e0	28,59	4,1
25/04/25 16:15	7f:e0	28,59	4,1
25/04/25 16:19	7f:e0	28,57	4,1
25/04/25 16:25	7f:e0	28,60	4,1
25/04/25 16:30	7f:e0	28,61	4,1
25/04/25 16:35	7f:e0	28,66	4,1
25/04/25 16:40	7f:e0	28,68	4,1
25/04/25 16:45	7f:e0	28,69	4,1
25/04/25 16:50	7f:e0	28,66	4,1
25/04/25 16:55	7f:e0	28,69	4,1
25/04/25 17:00	7f:e0	28,73	4,1
25/04/25 17:05	7f:e0	28,74	4,1
25/04/25 17:10	7f:e0	28,78	4,1
25/04/25 17:15	7f:e0	28,79	4,1
25/04/25 17:20	7f:e0	28,79	4,1
25/04/25 17:25	7f:e0	28,82	4,1
25/04/25 17:30	7f:e0	28,84	4,1
25/04/25 17:35	7f:e0	28,82	4,1
25/04/25 17:40	7f:e0	28,85	4,1
25/04/25 17:45	7f:e0	28,93	4,1
25/04/25 17:49	7f:e0	28,96	4,1
25/04/25 17:55	7f:e0	28,96	4,1
25/04/25 18:00	7f:e0	28,99	4,1
25/04/25 18:05	7f:e0	29,05	4,1
25/04/25 18:10	7f:e0	29,11	4,1
25/04/25 18:14	7f:e0	29,09	4,1
25/04/25 18:20	7f:e0	29,03	4,1
25/04/25 18:24	7f:e0	29,00	4,1
25/04/25 18:30	7f:e0	29,01	4,1
25/04/25 18:35	7f:e0	28,97	4,1
25/04/25 18:40	7f:e0	28,92	4,1
25/04/25 18:44	7f:e0	28,89	4,1
25/04/25 18:50	7f:e0	28,87	4,1
25/04/25 18:55	7f:e0	28,87	4,1
25/04/25 19:00	7f:e0	28,87	4,1
25/04/25 19:05	7f:e0	28,89	4,1
25/04/25 19:10	7f:e0	28,93	4,1
25/04/25 19:14	7f:e0	28,95	4,1
25/04/25 19:20	7f:e0	29,00	4,1
25/04/25 19:25	7f:e0	29,06	4,1
25/04/25 19:30	7f:e0	29,09	4,1
25/04/25 19:34	7f:e0	29,12	4,1
25/04/25 19:40	7f:e0	29,14	4,1
25/04/25 19:45	7f:e0	29,16	4,1
25/04/25 19:50	7f:e0	29,17	4,1
25/04/25 19:55	7f:e0	29,19	4,1
25/04/25 20:00	7f:e0	29,19	4,1
25/04/25 20:05	7f:e0	29,21	4,1
25/04/25 20:10	7f:e0	29,22	4,1
25/04/25 20:15	7f:e0	29,24	4,1
25/04/25 20:20	7f:e0	29,23	4,1
25/04/25 20:24	7f:e0	29,26	4,1
25/04/25 20:30	7f:e0	29,27	4,1
25/04/25 20:35	7f:e0	29,29	4,1
25/04/25 20:40	7f:e0	29,28	4,1
25/04/25 20:44	7f:e0	29,30	4,1
25/04/25 20:50	7f:e0	29,31	4,1
25/04/25 20:54	7f:e0	29,33	4,1
25/04/25 21:00	7f:e0	29,35	4,1
25/04/25 21:05	7f:e0	29,39	4,1
25/04/25 21:10	7f:e0	29,38	4,1
25/04/25 21:14	7f:e0	29,41	4,1
25/04/25 21:20	7f:e0	29,43	4,1
25/04/25 21:25	7f:e0	29,45	4,1
25/04/25 21:30	7f:e0	29,47	4,1
25/04/25 21:35	7f:e0	29,50	4,1
25/04/25 21:40	7f:e0	29,49	4,1
25/04/25 21:45	7f:e0	29,50	4,1
25/04/25 21:50	7f:e0	29,53	4,1
25/04/25 21:55	7f:e0	29,53	4,1
25/04/25 22:00	7f:e0	29,55	4,1
25/04/25 22:05	7f:e0	29,55	4,1
25/04/25 22:09	7f:e0	29,57	4,1
25/04/25 22:15	7f:e0	29,58	4,1
25/04/25 22:19	7f:e0	29,60	4,1
25/04/25 22:25	7f:e0	29,62	4,1
25/04/25 22:30	7f:e0	29,63	4,1
25/04/25 22:35	7f:e0	29,64	4,1
25/04/25 22:40	7f:e0	29,66	4,1
25/04/25 22:44	7f:e0	29,66	4,1
25/04/25 22:50	7f:e0	29,67	4,1
25/04/25 22:55	7f:e0	29,67	4,1
25/04/25 23:00	7f:e0	29,69	4,1
25/04/25 23:05	7f:e0	29,69	4,1
25/04/25 23:10	7f:e0	29,70	4,1
25/04/25 23:14	7f:e0	29,69	4,1
25/04/25 23:20	7f:e0	29,71	4,1
25/04/25 23:25	7f:e0	29,72	4,1
25/04/25 23:29	7f:e0	29,72	4,1
25/04/25 23:35	7f:e0	29,73	4,1
25/04/25 23:39	7f:e0	29,74	4,1
25/04/25 23:45	7f:e0	29,75	4,1
25/04/25 23:50	7f:e0	29,73	4,1
25/04/25 23:55	7f:e0	29,76	4,1
26/04/25 00:00	7f:e0	29,78	4,1
26/04/25 00:05	7f:e0	29,78	4,1
26/04/25 00:10	7f:e0	29,79	4,1
26/04/25 00:15	7f:e0	29,79	4,1
26/04/25 00:20	7f:e0	29,80	4,1
26/04/25 00:25	7f:e0	29,81	4,1
26/04/25 00:29	7f:e0	29,81	4,1
26/04/25 00:35	7f:e0	29,81	4,1
26/04/25 00:40	7f:e0	29,83	4,1
26/04/25 00:45	7f:e0	29,83	4,1
26/04/25 00:50	7f:e0	29,86	4,1
26/04/25 00:55	7f:e0	29,85	4,1
26/04/25 01:00	7f:e0	29,87	4,1
26/04/25 01:05	7f:e0	29,87	4,1
26/04/25 01:10	7f:e0	29,88	4,1
26/04/25 01:15	7f:e0	29,88	4,1
26/04/25 01:19	7f:e0	29,89	4,1
26/04/25 01:25	7f:e0	29,89	4,1
26/04/25 01:29	7f:e0	29,90	4,1
26/04/25 01:34	7f:e0	29,90	4,1
26/04/25 01:40	7f:e0	29,90	4,1
26/04/25 01:45	7f:e0	29,91	4,1
26/04/25 01:50	7f:e0	29,92	4,1
26/04/25 01:55	7f:e0	29,90	4,1
26/04/25 02:00	7f:e0	29,93	4,1
26/04/25 02:05	7f:e0	29,94	4,1
26/04/25 02:10	7f:e0	29,94	4,1
26/04/25 02:14	7f:e0	29,96	4,1
26/04/25 02:20	7f:e0	29,95	4,1
26/04/25 02:24	7f:e0	29,95	4,1
26/04/25 02:30	7f:e0	29,95	4,1
26/04/25 02:35	7f:e0	29,95	4,1
26/04/25 02:40	7f:e0	29,95	4,1
26/04/25 02:45	7f:e0	29,97	4,1
26/04/25 02:50	7f:e0	29,97	4,1
26/04/25 02:55	7f:e0	29,99	4,1
26/04/25 02:59	7f:e0	29,98	4,1
26/04/25 03:05	7f:e0	29,98	4,1
26/04/25 03:10	7f:e0	29,99	4,1
26/04/25 03:15	7f:e0	30,00	4,1
26/04/25 03:19	7f:e0	30,01	4,1
26/04/25 03:25	7f:e0	30,00	4,1
26/04/25 03:30	7f:e0	30,01	4,1
26/04/25 03:35	7f:e0	30,02	4,1
26/04/25 03:40	7f:e0	30,03	4,1
26/04/25 03:45	7f:e0	30,03	4,1
26/04/25 03:50	7f:e0	30,05	4,1
26/04/25 03:55	7f:e0	30,06	4,1
26/04/25 04:00	7f:e0	30,05	4,1
26/04/25 04:05	7f:e0	30,06	4,1
26/04/25 04:10	7f:e0	30,05	4,1
26/04/25 04:15	7f:e0	30,06	4,1
26/04/25 04:20	7f:e0	30,05	4,1
26/04/25 04:25	7f:e0	30,06	4,1
26/04/25 04:30	7f:e0	30,07	4,1
26/04/25 04:34	7f:e0	30,07	4,1
26/04/25 04:40	7f:e0	30,06	4,1
26/04/25 04:45	7f:e0	30,07	4,1
26/04/25 04:50	7f:e0	30,08	4,1
26/04/25 04:55	7f:e0	30,08	4,1
26/04/25 05:00	7f:e0	30,09	4,1
26/04/25 05:05	7f:e0	30,09	4,1
26/04/25 05:09	7f:e0	30,09	4,1
26/04/25 05:15	7f:e0	30,09	4,1
26/04/25 05:20	7f:e0	30,08	4,1
26/04/25 05:25	7f:e0	30,09	4,1
26/04/25 05:30	7f:e0	30,09	4,1
26/04/25 05:34	7f:e0	30,10	4,1
26/04/25 05:40	7f:e0	30,10	4,1
26/04/25 05:45	7f:e0	30,08	4,1
26/04/25 05:49	7f:e0	30,11	4,1
26/04/25 05:55	7f:e0	30,11	4,1
26/04/25 06:00	7f:e0	30,10	4,1
26/04/25 06:05	7f:e0	30,12	4,1
26/04/25 06:10	7f:e0	30,12	4,1
26/04/25 06:15	7f:e0	30,14	4,1
26/04/25 06:19	7f:e0	30,13	4,1
26/04/25 06:25	7f:e0	30,12	4,1
26/04/25 06:29	7f:e0	30,14	4,1
26/04/25 06:35	7f:e0	30,15	4,1
26/04/25 06:40	7f:e0	30,16	4,1
26/04/25 06:45	7f:e0	30,15	4,1
26/04/25 06:49	7f:e0	30,14	4,1
26/04/25 06:55	7f:e0	30,17	4,1
26/04/25 07:00	7f:e0	30,18	4,1
26/04/25 07:05	7f:e0	30,17	4,1
26/04/25 07:10	7f:e0	30,19	4,1
26/04/25 07:15	7f:e0	30,19	4,1
26/04/25 07:20	7f:e0	30,19	4,1
26/04/25 07:25	7f:e0	30,18	4,1
26/04/25 07:30	7f:e0	30,19	4,1
26/04/25 07:35	7f:e0	30,18	4,1
26/04/25 07:40	7f:e0	30,19	4,1
26/04/25 07:44	7f:e0	30,19	4,1
26/04/25 07:50	7f:e0	30,18	4,1
26/04/25 07:55	7f:e0	30,18	4,1
26/04/25 08:00	7f:e0	30,18	4,1
26/04/25 08:05	7f:e0	30,17	4,1
26/04/25 08:10	7f:e0	30,18	4,1
26/04/25 08:15	7f:e0	30,18	4,1
26/04/25 08:20	7f:e0	30,17	4,1
26/04/25 08:25	7f:e0	30,17	4,1
26/04/25 08:30	7f:e0	30,18	4,1
26/04/25 08:35	7f:e0	30,18	4,1
26/04/25 08:40	7f:e0	30,17	4,1
26/04/25 08:45	7f:e0	30,17	4,1
26/04/25 08:50	7f:e0	30,17	4,1
26/04/25 08:54	7f:e0	30,17	4,1
26/04/25 09:00	7f:e0	30,17	4,1
26/04/25 09:04	7f:e0	30,18	4,1
26/04/25 09:09	7f:e0	30,18	4,1
26/04/25 09:15	7f:e0	30,15	4,1
26/04/25 09:20	7f:e0	30,09	4,1
26/04/25 09:24	7f:e0	30,03	4,1
26/04/25 09:30	7f:e0	30,00	4,1
26/04/25 09:35	7f:e0	29,96	4,1
26/04/25 09:39	7f:e0	29,93	4,1
26/04/25 09:45	7f:e0	29,89	4,1
26/04/25 09:50	7f:e0	29,86	4,1
26/04/25 09:55	7f:e0	29,82	4,1
26/04/25 10:00	7f:e0	29,80	4,1
26/04/25 10:04	7f:e0	29,77	4,1
26/04/25 10:10	7f:e0	29,74	4,1
26/04/25 10:15	7f:e0	29,70	4,1
26/04/25 10:20	7f:e0	29,68	4,1
26/04/25 10:25	7f:e0	29,65	4,1
26/04/25 10:30	7f:e0	29,66	4,1
26/04/25 10:35	7f:e0	29,61	4,1
26/04/25 10:40	7f:e0	29,58	4,1
26/04/25 10:45	7f:e0	29,57	4,1
26/04/25 10:50	7f:e0	29,54	4,1
26/04/25 10:55	7f:e0	29,50	4,1
26/04/25 10:59	7f:e0	29,47	4,1
26/04/25 11:05	7f:e0	29,44	4,1
26/04/25 11:10	7f:e0	29,40	4,1
26/04/25 11:15	7f:e0	29,37	4,1
26/04/25 11:20	7f:e0	29,34	4,1
26/04/25 11:25	7f:e0	29,33	4,1
26/04/25 11:30	7f:e0	29,29	4,1
26/04/25 11:35	7f:e0	29,24	4,1
26/04/25 11:40	7f:e0	29,23	4,1
26/04/25 11:45	7f:e0	29,23	4,1
26/04/25 11:49	7f:e0	29,27	4,1
26/04/25 11:55	7f:e0	29,32	4,1
26/04/25 12:00	7f:e0	29,38	4,1
26/04/25 12:05	7f:e0	29,41	4,1
26/04/25 12:10	7f:e0	29,44	4,1
26/04/25 12:15	7f:e0	29,44	4,1
26/04/25 12:20	7f:e0	29,42	4,1
26/04/25 12:24	7f:e0	29,38	4,1
26/04/25 12:30	7f:e0	29,35	4,1
26/04/25 12:35	7f:e0	29,33	4,1
26/04/25 12:40	7f:e0	29,33	4,1
26/04/25 12:45	7f:e0	29,32	4,1
26/04/25 12:50	7f:e0	29,28	4,1
26/04/25 12:55	7f:e0	29,24	4,1
26/04/25 13:00	7f:e0	29,21	4,1
26/04/25 13:05	7f:e0	29,20	4,1
26/04/25 13:09	7f:e0	29,19	4,1
26/04/25 13:14	7f:e0	29,17	4,1
26/04/25 13:20	7f:e0	29,15	4,1
26/04/25 13:25	7f:e0	29,12	4,1
26/04/25 13:30	7f:e0	29,14	4,1
26/04/25 13:34	7f:e0	29,15	4,1
26/04/25 13:40	7f:e0	29,15	4,1
26/04/25 13:45	7f:e0	29,15	4,1
26/04/25 13:50	7f:e0	29,16	4,1
26/04/25 13:54	7f:e0	29,15	4,1
26/04/25 14:00	7f:e0	29,16	4,1
26/04/25 14:05	7f:e0	29,17	4,1
26/04/25 14:10	7f:e0	29,19	4,1
26/04/25 14:15	7f:e0	29,18	4,1
26/04/25 14:20	7f:e0	29,16	4,1
26/04/25 14:24	7f:e0	29,16	4,1
26/04/25 14:30	7f:e0	29,17	4,1
26/04/25 14:35	7f:e0	29,16	4,1
26/04/25 14:40	7f:e0	29,16	4,1
26/04/25 14:45	7f:e0	29,21	4,1
26/04/25 14:50	7f:e0	29,19	4,1
26/04/25 14:55	7f:e0	29,16	4,1
26/04/25 15:00	7f:e0	29,13	4,1
26/04/25 15:05	7f:e0	29,12	4,1
26/04/25 15:10	7f:e0	29,10	4,1
26/04/25 15:15	7f:e0	29,11	4,1
26/04/25 15:20	7f:e0	29,12	4,1
26/04/25 15:25	7f:e0	29,09	4,1
26/04/25 15:29	7f:e0	29,08	4,1
26/04/25 15:35	7f:e0	29,10	4,1
26/04/25 15:40	7f:e0	29,12	4,1
26/04/25 15:45	7f:e0	29,13	4,1
26/04/25 15:50	7f:e0	29,11	4,1
26/04/25 15:55	7f:e0	29,10	4,1
26/04/25 16:00	7f:e0	29,13	4,1
26/04/25 16:05	7f:e0	29,14	4,1
26/04/25 16:10	7f:e0	29,12	4,1
26/04/25 16:14	7f:e0	29,08	4,1
26/04/25 16:20	7f:e0	29,02	4,1
26/04/25 16:25	7f:e0	29,00	4,1
26/04/25 16:30	7f:e0	29,00	4,1
26/04/25 16:35	7f:e0	29,00	4,1
26/04/25 16:40	7f:e0	29,03	4,1
26/04/25 16:45	7f:e0	29,05	4,1
26/04/25 16:49	7f:e0	29,09	4,1
26/04/25 16:55	7f:e0	29,11	4,1
26/04/25 17:00	7f:e0	29,09	4,1
26/04/25 17:05	7f:e0	29,06	4,1
26/04/25 17:10	7f:e0	29,02	4,1
26/04/25 17:15	7f:e0	28,98	4,1
26/04/25 17:20	7f:e0	28,97	4,1
26/04/25 17:25	7f:e0	28,97	4,1
26/04/25 17:30	7f:e0	29,01	4,1
26/04/25 17:35	7f:e0	29,05	4,1
26/04/25 17:39	7f:e0	29,07	4,1
26/04/25 17:45	7f:e0	29,07	4,1
26/04/25 17:50	7f:e0	29,09	4,1
26/04/25 17:54	7f:e0	29,04	4,1
26/04/25 18:00	7f:e0	29,00	4,1
26/04/25 18:05	7f:e0	28,94	4,1
26/04/25 18:10	7f:e0	28,91	4,1
26/04/25 18:15	7f:e0	28,90	4,1
26/04/25 18:19	7f:e0	28,91	4,1
26/04/25 18:25	7f:e0	28,91	4,1
26/04/25 18:30	7f:e0	28,90	4,1
26/04/25 18:35	7f:e0	28,89	4,1
26/04/25 18:40	7f:e0	28,90	4,1
26/04/25 18:45	7f:e0	28,95	4,1
26/04/25 18:50	7f:e0	28,96	4,1
26/04/25 18:55	7f:e0	28,99	4,1
26/04/25 19:00	7f:e0	29,02	4,1
26/04/25 19:05	7f:e0	29,04	4,1
26/04/25 19:10	7f:e0	29,02	4,1
26/04/25 19:15	7f:e0	29,02	4,1
26/04/25 19:20	7f:e0	29,02	4,1
26/04/25 19:25	7f:e0	29,03	4,1
26/04/25 19:30	7f:e0	29,05	4,1
26/04/25 19:35	7f:e0	29,08	4,1
26/04/25 19:40	7f:e0	29,08	4,1
26/04/25 19:44	7f:e0	29,11	4,1
26/04/25 19:50	7f:e0	29,11	4,1
26/04/25 19:54	7f:e0	29,12	4,1
26/04/25 20:00	7f:e0	29,13	4,1
26/04/25 20:05	7f:e0	29,13	4,1
26/04/25 20:09	7f:e0	29,15	4,1
26/04/25 20:15	7f:e0	29,15	4,1
26/04/25 20:20	7f:e0	29,15	4,1
26/04/25 20:25	7f:e0	29,16	4,1
26/04/25 20:30	7f:e0	29,16	4,1
26/04/25 20:35	7f:e0	29,16	4,1
26/04/25 20:40	7f:e0	29,17	4,1
26/04/25 20:45	7f:e0	29,17	4,1
26/04/25 20:49	7f:e0	29,19	4,1
26/04/25 20:55	7f:e0	29,19	4,1
26/04/25 21:00	7f:e0	29,21	4,1
26/04/25 21:05	7f:e0	29,21	4,1
26/04/25 21:10	7f:e0	29,23	4,1
26/04/25 21:15	7f:e0	29,23	4,1
26/04/25 21:20	7f:e0	29,24	4,1
26/04/25 21:25	7f:e0	29,22	4,1
26/04/25 21:29	7f:e0	29,25	4,1
26/04/25 21:35	7f:e0	29,25	4,1
26/04/25 21:40	7f:e0	29,26	4,1
26/04/25 21:45	7f:e0	29,28	4,1
26/04/25 21:50	7f:e0	29,27	4,1
26/04/25 21:55	7f:e0	29,28	4,1
26/04/25 22:00	7f:e0	29,28	4,1
26/04/25 22:05	7f:e0	29,29	4,1
26/04/25 22:10	7f:e0	29,29	4,1
26/04/25 22:15	7f:e0	29,32	4,1
26/04/25 22:20	7f:e0	29,30	4,1
26/04/25 22:25	7f:e0	29,31	4,1
26/04/25 22:30	7f:e0	29,33	4,1
26/04/25 22:35	7f:e0	29,35	4,1
26/04/25 22:40	7f:e0	29,37	4,1
26/04/25 22:45	7f:e0	29,38	4,1
26/04/25 22:50	7f:e0	29,36	4,1
26/04/25 22:55	7f:e0	29,37	4,1
26/04/25 23:00	7f:e0	29,37	4,1
26/04/25 23:04	7f:e0	29,38	4,1
26/04/25 23:10	7f:e0	29,37	4,1
26/04/25 23:15	7f:e0	29,35	4,1
26/04/25 23:19	7f:e0	29,33	4,1
26/04/25 23:25	7f:e0	29,34	4,1
26/04/25 23:30	7f:e0	29,34	4,1
26/04/25 23:35	7f:e0	29,34	4,1
26/04/25 23:40	7f:e0	29,32	4,1
26/04/25 23:45	7f:e0	29,32	4,1
26/04/25 23:50	7f:e0	29,32	4,1
26/04/25 23:55	7f:e0	29,32	4,1
27/04/25 00:00	7f:e0	29,32	4,1
27/04/25 00:05	7f:e0	29,33	4,1
27/04/25 00:10	7f:e0	29,35	4,1
27/04/25 00:15	7f:e0	29,35	4,1
27/04/25 00:20	7f:e0	29,34	4,1
27/04/25 00:25	7f:e0	29,34	4,1
27/04/25 00:30	7f:e0	29,34	4,1
27/04/25 00:35	7f:e0	29,35	4,1
27/04/25 00:39	7f:e0	29,34	4,1
27/04/25 00:45	7f:e0	29,35	4,1
27/04/25 00:50	7f:e0	29,35	4,1
27/04/25 00:55	7f:e0	29,35	4,1
27/04/25 01:00	7f:e0	29,37	4,1
27/04/25 01:05	7f:e0	29,36	4,1
27/04/25 01:10	7f:e0	29,36	4,1
27/04/25 01:15	7f:e0	29,36	4,1
27/04/25 01:20	7f:e0	29,37	4,1
27/04/25 01:25	7f:e0	29,37	4,1
27/04/25 01:30	7f:e0	29,36	4,1
27/04/25 01:34	7f:e0	29,35	4,1
27/04/25 01:40	7f:e0	29,36	4,1
27/04/25 01:45	7f:e0	29,36	4,1
27/04/25 01:50	7f:e0	29,37	4,1
27/04/25 01:55	7f:e0	29,38	4,1
27/04/25 02:00	7f:e0	29,37	4,1
27/04/25 02:05	7f:e0	29,37	4,1
27/04/25 02:10	7f:e0	29,38	4,1
27/04/25 02:15	7f:e0	29,38	4,1
27/04/25 02:20	7f:e0	29,37	4,1
27/04/25 02:25	7f:e0	29,40	4,1
27/04/25 02:30	7f:e0	29,40	4,1
27/04/25 02:34	7f:e0	29,42	4,1
27/04/25 02:40	7f:e0	29,42	4,1
27/04/25 02:45	7f:e0	29,43	4,1
27/04/25 02:50	7f:e0	29,44	4,1
27/04/25 02:55	7f:e0	29,46	4,1
27/04/25 03:00	7f:e0	29,48	4,1
27/04/25 03:04	7f:e0	29,49	4,1
27/04/25 03:10	7f:e0	29,50	4,1
27/04/25 03:14	7f:e0	29,50	4,1
27/04/25 03:20	7f:e0	29,50	4,1
27/04/25 03:25	7f:e0	29,52	4,1
27/04/25 03:30	7f:e0	29,52	4,1
27/04/25 03:35	7f:e0	29,53	4,1
27/04/25 03:40	7f:e0	29,53	4,1
27/04/25 03:45	7f:e0	29,54	4,1
27/04/25 03:50	7f:e0	29,55	4,1
27/04/25 03:55	7f:e0	29,56	4,1
27/04/25 04:00	7f:e0	29,56	4,1
27/04/25 04:05	7f:e0	29,56	4,1
27/04/25 04:10	7f:e0	29,55	4,1
27/04/25 04:15	7f:e0	29,56	4,1
27/04/25 04:20	7f:e0	29,56	4,1
27/04/25 04:25	7f:e0	29,56	4,1
27/04/25 04:29	7f:e0	29,56	4,1
27/04/25 04:35	7f:e0	29,56	4,1
27/04/25 04:40	7f:e0	29,57	4,1
27/04/25 04:45	7f:e0	29,56	4,1
27/04/25 04:50	7f:e0	29,57	4,1
27/04/25 04:55	7f:e0	29,56	4,1
27/04/25 05:00	7f:e0	29,56	4,1
27/04/25 05:05	7f:e0	29,57	4,1
27/04/25 05:10	7f:e0	29,57	4,1
27/04/25 05:14	7f:e0	29,58	4,1
27/04/25 05:20	7f:e0	29,58	4,1
27/04/25 05:25	7f:e0	29,59	4,1
27/04/25 05:30	7f:e0	29,60	4,1
27/04/25 05:35	7f:e0	29,59	4,1
27/04/25 05:40	7f:e0	29,59	4,1
27/04/25 05:44	7f:e0	29,59	4,1
27/04/25 05:50	7f:e0	29,60	4,1
27/04/25 05:55	7f:e0	29,60	4,1
27/04/25 06:00	7f:e0	29,60	4,1
27/04/25 06:05	7f:e0	29,61	4,1
27/04/25 06:10	7f:e0	29,61	4,1
27/04/25 06:15	7f:e0	29,63	4,1
27/04/25 06:20	7f:e0	29,62	4,1
27/04/25 06:24	7f:e0	29,65	4,1
27/04/25 06:30	7f:e0	29,64	4,1
27/04/25 06:35	7f:e0	29,64	4,1
27/04/25 06:40	7f:e0	29,63	4,1
27/04/25 06:45	7f:e0	29,64	4,1
27/04/25 06:49	7f:e0	29,65	4,1
27/04/25 06:55	7f:e0	29,64	4,1
27/04/25 07:00	7f:e0	29,64	4,1
27/04/25 07:05	7f:e0	29,65	4,1
27/04/25 07:10	7f:e0	29,66	4,1
27/04/25 07:15	7f:e0	29,66	4,1
27/04/25 07:20	7f:e0	29,66	4,1
27/04/25 07:25	7f:e0	29,66	4,1
27/04/25 07:30	7f:e0	29,65	4,1
27/04/25 07:35	7f:e0	29,66	4,1
27/04/25 07:40	7f:e0	29,67	4,1
27/04/25 07:45	7f:e0	29,67	4,1
27/04/25 07:50	7f:e0	29,65	4,1
27/04/25 07:55	7f:e0	29,66	4,1
27/04/25 08:00	7f:e0	29,66	4,1
27/04/25 08:05	7f:e0	29,65	4,1
27/04/25 08:09	7f:e0	29,65	4,1
27/04/25 08:14	7f:e0	29,63	4,1
27/04/25 08:20	7f:e0	29,63	4,1
27/04/25 08:25	7f:e0	29,62	4,1
27/04/25 08:30	7f:e0	29,62	4,1
27/04/25 08:34	7f:e0	29,62	4,1
27/04/25 08:40	7f:e0	29,61	4,1
27/04/25 08:44	7f:e0	29,58	4,1
27/04/25 08:50	7f:e0	29,59	4,1
27/04/25 08:55	7f:e0	29,57	4,1
27/04/25 09:00	7f:e0	29,55	4,1
27/04/25 09:05	7f:e0	29,53	4,1
27/04/25 09:10	7f:e0	29,52	4,1
27/04/25 09:15	7f:e0	29,50	4,1
27/04/25 09:20	7f:e0	29,49	4,1
27/04/25 09:24	7f:e0	29,45	4,1
27/04/25 09:30	7f:e0	29,43	4,1
27/04/25 09:35	7f:e0	29,42	4,1
27/04/25 09:40	7f:e0	29,39	4,1
27/04/25 09:45	7f:e0	29,38	4,1
27/04/25 09:50	7f:e0	29,32	4,1
27/04/25 09:54	7f:e0	29,28	4,1
27/04/25 10:00	7f:e0	29,24	4,1
27/04/25 10:05	7f:e0	29,18	4,1
27/04/25 10:09	7f:e0	29,16	4,1
27/04/25 10:15	7f:e0	29,14	4,1
27/04/25 10:20	7f:e0	29,16	4,1
27/04/25 10:25	7f:e0	29,18	4,1
27/04/25 10:30	7f:e0	29,19	4,1
27/04/25 10:35	7f:e0	29,16	4,1
27/04/25 10:40	7f:e0	29,16	4,1
27/04/25 10:45	7f:e0	29,13	4,1
27/04/25 10:49	7f:e0	29,11	4,1
27/04/25 10:55	7f:e0	29,06	4,1
27/04/25 11:00	7f:e0	29,02	4,1
27/04/25 11:05	7f:e0	28,97	4,1
27/04/25 11:10	7f:e0	28,92	4,1
27/04/25 11:15	7f:e0	28,93	4,1
27/04/25 11:20	7f:e0	28,90	4,1
27/04/25 11:25	7f:e0	28,90	4,1
27/04/25 11:30	7f:e0	28,87	4,1
27/04/25 11:35	7f:e0	28,85	4,1
27/04/25 11:39	7f:e0	28,86	4,1
27/04/25 11:45	7f:e0	28,86	4,1
27/04/25 11:49	7f:e0	28,85	4,1
27/04/25 11:55	7f:e0	28,84	4,1
27/04/25 12:00	7f:e0	28,83	4,1
27/04/25 12:05	7f:e0	28,85	4,1
27/04/25 12:10	7f:e0	28,84	4,1
27/04/25 12:15	7f:e0	28,85	4,1
27/04/25 12:20	7f:e0	28,86	4,1
27/04/25 12:25	7f:e0	28,85	4,1
27/04/25 12:30	7f:e0	28,90	4,1
27/04/25 12:35	7f:e0	28,90	4,1
27/04/25 12:40	7f:e0	28,92	4,1
27/04/25 12:45	7f:e0	28,85	4,1
27/04/25 12:50	7f:e0	28,79	4,1
27/04/25 12:55	7f:e0	28,75	4,1
27/04/25 12:59	7f:e0	28,72	4,1
27/04/25 13:05	7f:e0	28,72	4,1
27/04/25 13:10	7f:e0	28,70	4,1
27/04/25 13:15	7f:e0	28,73	4,1
27/04/25 13:20	7f:e0	28,74	4,1
27/04/25 13:25	7f:e0	28,76	4,1
27/04/25 13:30	7f:e0	28,73	4,1
27/04/25 13:35	7f:e0	28,68	4,1
27/04/25 13:40	7f:e0	28,66	4,1
27/04/25 13:45	7f:e0	28,66	4,1
27/04/25 13:50	7f:e0	28,62	4,1
27/04/25 13:55	7f:e0	28,66	4,1
27/04/25 14:00	7f:e0	28,67	4,1
27/04/25 14:05	7f:e0	28,67	4,1
27/04/25 14:10	7f:e0	28,69	4,1
27/04/25 14:15	7f:e0	28,69	4,1
27/04/25 14:19	7f:e0	28,58	4,1
27/04/25 14:25	7f:e0	28,64	4,1
27/04/25 14:30	7f:e0	28,61	4,1
27/04/25 14:34	7f:e0	28,64	4,1
27/04/25 14:40	7f:e0	28,64	4,1
27/04/25 14:45	7f:e0	28,64	4,1
27/04/25 14:50	7f:e0	28,67	4,1
27/04/25 14:55	7f:e0	28,60	4,1
27/04/25 14:59	7f:e0	28,57	4,1
27/04/25 15:05	7f:e0	28,52	4,1
27/04/25 15:10	7f:e0	28,46	4,1
27/04/25 15:15	7f:e0	28,46	4,1
27/04/25 15:20	7f:e0	28,51	4,1
27/04/25 15:25	7f:e0	28,56	4,1
27/04/25 15:30	7f:e0	28,63	4,1
27/04/25 15:35	7f:e0	28,67	4,1
27/04/25 15:40	7f:e0	28,75	4,1
27/04/25 15:44	7f:e0	28,70	4,1
27/04/25 15:49	7f:e0	28,67	4,1
27/04/25 15:55	7f:e0	28,66	4,1
27/04/25 16:00	7f:e0	28,67	4,1
27/04/25 16:05	7f:e0	28,62	4,1
27/04/25 16:10	7f:e0	28,64	4,1
27/04/25 16:15	7f:e0	28,64	4,1
27/04/25 16:20	7f:e0	28,63	4,1
27/04/25 16:25	7f:e0	28,64	4,1
27/04/25 16:30	7f:e0	28,62	4,1
27/04/25 16:34	7f:e0	28,66	4,1
27/04/25 16:40	7f:e0	28,67	4,1
27/04/25 16:45	7f:e0	28,67	4,1
27/04/25 16:50	7f:e0	28,61	4,1
27/04/25 16:55	7f:e0	28,56	4,1
27/04/25 17:00	7f:e0	28,53	4,1
27/04/25 17:05	7f:e0	28,53	4,1
27/04/25 17:10	7f:e0	28,54	4,1
27/04/25 17:15	7f:e0	28,52	4,1
27/04/25 17:20	7f:e0	28,50	4,1
27/04/25 17:25	7f:e0	28,45	4,1
27/04/25 17:30	7f:e0	28,55	4,1
27/04/25 17:35	7f:e0	28,58	4,1
27/04/25 17:40	7f:e0	28,64	4,1
27/04/25 17:45	7f:e0	28,71	4,1
27/04/25 17:50	7f:e0	28,71	4,1
27/04/25 17:55	7f:e0	28,75	4,1
27/04/25 18:00	7f:e0	28,79	4,1
27/04/25 18:05	7f:e0	28,79	4,1
27/04/25 18:10	7f:e0	28,76	4,1
27/04/25 18:15	7f:e0	28,76	4,1
27/04/25 18:20	7f:e0	28,69	4,1
27/04/25 18:25	7f:e0	28,67	4,1
27/04/25 18:29	7f:e0	28,65	4,1
27/04/25 18:35	7f:e0	28,64	4,1
27/04/25 18:39	7f:e0	28,59	4,1
27/04/25 18:45	7f:e0	28,64	4,1
27/04/25 18:50	7f:e0	28,65	4,1
27/04/25 18:55	7f:e0	28,67	4,1
27/04/25 19:00	7f:e0	28,68	4,1
27/04/25 19:05	7f:e0	28,70	4,1
27/04/25 19:10	7f:e0	28,72	4,1
27/04/25 19:15	7f:e0	28,72	4,1
27/04/25 19:20	7f:e0	28,70	4,1
27/04/25 19:25	7f:e0	28,70	4,1
27/04/25 19:30	7f:e0	28,74	4,1
27/04/25 19:35	7f:e0	28,74	4,1
27/04/25 19:40	7f:e0	28,76	4,1
27/04/25 19:45	7f:e0	28,77	4,1
27/04/25 19:50	7f:e0	28,79	4,1
27/04/25 19:55	7f:e0	28,81	4,1
27/04/25 20:00	7f:e0	28,81	4,1
27/04/25 20:05	7f:e0	28,82	4,1
27/04/25 20:10	7f:e0	28,87	4,1
27/04/25 20:15	7f:e0	28,86	4,1
27/04/25 20:20	7f:e0	28,87	4,1
27/04/25 20:25	7f:e0	28,88	4,1
27/04/25 20:30	7f:e0	28,88	4,1
27/04/25 20:35	7f:e0	28,90	4,1
27/04/25 20:39	7f:e0	28,91	4,1
27/04/25 20:45	7f:e0	28,93	4,1
27/04/25 20:50	7f:e0	28,94	4,1
27/04/25 20:55	7f:e0	28,94	4,1
27/04/25 21:00	7f:e0	28,95	4,1
27/04/25 21:05	7f:e0	28,96	4,1
27/04/25 21:09	7f:e0	28,96	4,1
27/04/25 21:15	7f:e0	28,94	4,1
27/04/25 21:19	7f:e0	28,96	4,1
27/04/25 21:25	7f:e0	28,96	4,1
27/04/25 21:30	7f:e0	28,97	4,1
27/04/25 21:34	7f:e0	28,97	4,1
27/04/25 21:40	7f:e0	28,98	4,1
27/04/25 21:44	7f:e0	28,97	4,1
27/04/25 21:50	7f:e0	28,97	4,1
27/04/25 21:55	7f:e0	28,98	4,1
27/04/25 21:59	7f:e0	28,99	4,1
27/04/25 22:05	7f:e0	28,99	4,1
27/04/25 22:10	7f:e0	28,99	4,1
27/04/25 22:15	7f:e0	28,99	4,1
27/04/25 22:20	7f:e0	29,00	4,1
27/04/25 22:25	7f:e0	29,00	4,1
27/04/25 22:30	7f:e0	29,01	4,1
27/04/25 22:35	7f:e0	29,03	4,1
27/04/25 22:40	7f:e0	29,03	4,1
27/04/25 22:45	7f:e0	29,01	4,1
27/04/25 22:50	7f:e0	29,03	4,1
27/04/25 22:55	7f:e0	29,03	4,1
27/04/25 23:00	7f:e0	29,03	4,1
27/04/25 23:05	7f:e0	29,04	4,1
27/04/25 23:10	7f:e0	29,06	4,1
27/04/25 23:15	7f:e0	29,08	4,1
27/04/25 23:20	7f:e0	29,09	4,1
27/04/25 23:25	7f:e0	29,07	4,1
27/04/25 23:30	7f:e0	29,08	4,1
27/04/25 23:34	7f:e0	29,08	4,1
27/04/25 23:40	7f:e0	29,09	4,1
27/04/25 23:45	7f:e0	29,09	4,1
27/04/25 23:50	7f:e0	29,10	4,1
27/04/25 23:54	7f:e0	29,11	4,1
28/04/25 00:00	7f:e0	29,11	4,1
28/04/25 00:05	7f:e0	29,11	4,1
28/04/25 00:10	7f:e0	29,12	4,1
28/04/25 00:15	7f:e0	29,11	4,1
28/04/25 00:19	7f:e0	29,12	4,1
28/04/25 00:25	7f:e0	29,13	4,1
28/04/25 00:30	7f:e0	29,13	4,1
28/04/25 00:35	7f:e0	29,11	4,1
28/04/25 00:39	7f:e0	29,12	4,1
28/04/25 00:45	7f:e0	29,12	4,1
28/04/25 00:50	7f:e0	29,11	4,1
28/04/25 00:55	7f:e0	29,13	4,1
28/04/25 01:00	7f:e0	29,13	4,1
28/04/25 01:05	7f:e0	29,14	4,1
28/04/25 01:10	7f:e0	29,14	4,1
28/04/25 01:15	7f:e0	29,13	4,1
28/04/25 01:20	7f:e0	29,13	4,1
28/04/25 01:24	7f:e0	29,14	4,1
28/04/25 01:30	7f:e0	29,13	4,1
28/04/25 01:35	7f:e0	29,13	4,1
28/04/25 01:40	7f:e0	29,14	4,1
28/04/25 01:45	7f:e0	29,15	4,1
28/04/25 01:50	7f:e0	29,15	4,1
28/04/25 01:54	7f:e0	29,16	4,1
28/04/25 02:00	7f:e0	29,16	4,1
28/04/25 02:05	7f:e0	29,17	4,1
28/04/25 02:09	7f:e0	29,17	4,1
28/04/25 02:15	7f:e0	29,18	4,1
28/04/25 02:20	7f:e0	29,18	4,1
28/04/25 02:25	7f:e0	29,17	4,1
28/04/25 02:30	7f:e0	29,19	4,1
28/04/25 02:35	7f:e0	29,18	4,1
28/04/25 02:40	7f:e0	29,20	4,1
28/04/25 02:45	7f:e0	29,19	4,1
28/04/25 02:49	7f:e0	29,19	4,1
28/04/25 02:55	7f:e0	29,21	4,1
28/04/25 03:00	7f:e0	29,22	4,1
28/04/25 03:05	7f:e0	29,22	4,1
28/04/25 03:09	7f:e0	29,22	4,1
28/04/25 03:15	7f:e0	29,22	4,1
28/04/25 03:20	7f:e0	29,22	4,1
28/04/25 03:25	7f:e0	29,22	4,1
28/04/25 03:30	7f:e0	29,24	4,1
28/04/25 03:34	7f:e0	29,23	4,1
28/04/25 03:40	7f:e0	29,25	4,1
28/04/25 03:45	7f:e0	29,23	4,1
28/04/25 03:50	7f:e0	29,22	4,1
28/04/25 03:55	7f:e0	29,22	4,1
28/04/25 03:59	7f:e0	29,22	4,1
28/04/25 04:05	7f:e0	29,24	4,1
28/04/25 04:10	7f:e0	29,25	4,1
28/04/25 04:15	7f:e0	29,25	4,1
28/04/25 04:20	7f:e0	29,24	4,1
28/04/25 04:25	7f:e0	29,26	4,1
28/04/25 04:30	7f:e0	29,27	4,1
28/04/25 04:35	7f:e0	29,26	4,1
28/04/25 04:40	7f:e0	29,26	4,1
28/04/25 04:44	7f:e0	29,26	4,1
28/04/25 04:50	7f:e0	29,26	4,1
28/04/25 04:55	7f:e0	29,28	4,1
28/04/25 05:00	7f:e0	29,28	4,1
28/04/25 05:04	7f:e0	29,29	4,1
28/04/25 05:09	7f:e0	29,29	4,1
28/04/25 05:15	7f:e0	29,29	4,1
28/04/25 05:20	7f:e0	29,29	4,1
28/04/25 05:24	7f:e0	29,28	4,1
28/04/25 05:30	7f:e0	29,29	4,1
28/04/25 05:35	7f:e0	29,30	4,1
28/04/25 05:40	7f:e0	29,30	4,1
28/04/25 05:44	7f:e0	29,30	4,1
28/04/25 05:50	7f:e0	29,31	4,1
28/04/25 05:55	7f:e0	29,32	4,1
28/04/25 06:00	7f:e0	29,32	4,1
28/04/25 06:04	7f:e0	29,33	4,1
28/04/25 06:10	7f:e0	29,34	4,1
28/04/25 06:15	7f:e0	29,35	4,1
28/04/25 06:20	7f:e0	29,35	4,1
28/04/25 06:25	7f:e0	29,35	4,1
28/04/25 06:30	7f:e0	29,37	4,1
28/04/25 06:35	7f:e0	29,36	4,1
28/04/25 06:39	7f:e0	29,35	4,1
28/04/25 06:45	7f:e0	29,36	4,1
28/04/25 06:50	7f:e0	29,36	4,1
28/04/25 06:55	7f:e0	29,37	4,1
28/04/25 07:00	7f:e0	29,38	4,1
28/04/25 07:05	7f:e0	29,37	4,1
28/04/25 07:10	7f:e0	29,38	4,1
28/04/25 07:15	7f:e0	29,39	4,1
28/04/25 07:20	7f:e0	29,37	4,1
28/04/25 07:24	7f:e0	29,39	4,1
28/04/25 07:30	7f:e0	29,37	4,1
28/04/25 07:35	7f:e0	29,38	4,1
28/04/25 07:40	7f:e0	29,38	4,1
28/04/25 07:45	7f:e0	29,36	4,1
28/04/25 07:49	7f:e0	29,35	4,1
28/04/25 07:54	7f:e0	29,35	4,1
28/04/25 08:00	7f:e0	29,38	4,1
28/04/25 08:05	7f:e0	29,36	4,1
28/04/25 08:10	7f:e0	29,35	4,1
28/04/25 08:15	7f:e0	29,36	4,1
28/04/25 08:20	7f:e0	29,35	4,1
28/04/25 08:24	7f:e0	29,35	4,1
28/04/25 08:30	7f:e0	29,34	4,1
28/04/25 08:35	7f:e0	29,34	4,1
28/04/25 08:40	7f:e0	29,34	4,1
28/04/25 08:45	7f:e0	29,32	4,1
28/04/25 08:50	7f:e0	29,32	4,1
28/04/25 08:55	7f:e0	29,31	4,1
28/04/25 09:00	7f:e0	29,30	4,1
28/04/25 09:05	7f:e0	29,26	4,1
28/04/25 09:10	7f:e0	29,24	4,1
28/04/25 09:14	7f:e0	29,22	4,1
28/04/25 09:20	7f:e0	29,16	4,1
28/04/25 09:25	7f:e0	29,13	4,1
28/04/25 09:30	7f:e0	29,09	4,1
28/04/25 09:35	7f:e0	29,05	4,1
28/04/25 09:40	7f:e0	29,04	4,1
28/04/25 09:45	7f:e0	28,99	4,1
28/04/25 09:50	7f:e0	28,97	4,1
28/04/25 09:55	7f:e0	28,94	4,1
28/04/25 10:00	7f:e0	28,92	4,1
28/04/25 10:05	7f:e0	28,88	4,1
28/04/25 10:10	7f:e0	28,85	4,1
28/04/25 10:14	7f:e0	28,82	4,1
28/04/25 10:20	7f:e0	28,81	4,1
28/04/25 10:25	7f:e0	28,79	4,1
28/04/25 10:30	7f:e0	28,76	4,1
28/04/25 10:35	7f:e0	28,73	4,1
28/04/25 10:39	7f:e0	28,71	4,1
28/04/25 10:45	7f:e0	28,67	4,1
28/04/25 10:49	7f:e0	28,67	4,1
28/04/25 10:55	7f:e0	28,65	4,1
28/04/25 11:00	7f:e0	28,62	4,1
28/04/25 11:05	7f:e0	28,62	4,1
28/04/25 11:10	7f:e0	28,63	4,1
28/04/25 11:15	7f:e0	28,59	4,1
28/04/25 11:20	7f:e0	28,57	4,1
28/04/25 11:25	7f:e0	28,54	4,1
28/04/25 11:30	7f:e0	28,52	4,1
28/04/25 11:35	7f:e0	28,51	4,1
28/04/25 11:39	7f:e0	28,48	4,1
28/04/25 11:45	7f:e0	28,44	4,1
28/04/25 11:50	7f:e0	28,46	4,1
28/04/25 11:54	7f:e0	28,42	4,1
28/04/25 12:00	7f:e0	28,44	4,1
28/04/25 12:04	7f:e0	28,39	4,1
28/04/25 12:10	7f:e0	28,36	4,1
28/04/25 12:15	7f:e0	28,39	4,1
28/04/25 12:20	7f:e0	28,43	4,1
28/04/25 12:25	7f:e0	28,45	4,1
28/04/25 12:30	7f:e0	28,40	4,1
28/04/25 12:35	7f:e0	28,37	4,1
28/04/25 12:40	7f:e0	28,36	4,1
28/04/25 12:45	7f:e0	28,36	4,1
28/04/25 12:50	7f:e0	28,39	4,1
28/04/25 12:55	7f:e0	28,41	4,1
28/04/25 12:59	7f:e0	28,40	4,1
28/04/25 13:05	7f:e0	28,34	4,1
28/04/25 13:10	7f:e0	28,34	4,1
28/04/25 13:15	7f:e0	28,33	4,1
28/04/25 13:20	7f:e0	28,35	4,1
28/04/25 13:25	7f:e0	28,31	4,1
28/04/25 13:30	7f:e0	28,33	4,1
28/04/25 13:34	7f:e0	28,30	4,1
28/04/25 13:40	7f:e0	28,27	4,1
28/04/25 13:45	7f:e0	28,26	4,1
28/04/25 13:50	7f:e0	28,24	4,1
28/04/25 13:55	7f:e0	28,21	4,1
28/04/25 14:00	7f:e0	28,20	4,1
28/04/25 14:05	7f:e0	28,20	4,1
28/04/25 14:10	7f:e0	28,17	4,1
28/04/25 14:15	7f:e0	28,15	4,1
28/04/25 14:19	7f:e0	28,13	4,1
28/04/25 14:25	7f:e0	28,16	4,1
28/04/25 14:30	7f:e0	28,17	4,1
28/04/25 14:34	7f:e0	28,13	4,1
28/04/25 14:40	7f:e0	28,14	4,1
28/04/25 14:45	7f:e0	28,13	4,1
28/04/25 14:49	7f:e0	28,09	4,1
28/04/25 14:55	7f:e0	28,05	4,1
28/04/25 15:00	7f:e0	28,09	4,1
28/04/25 15:05	7f:e0	28,12	4,1
28/04/25 15:09	7f:e0	28,17	4,1
28/04/25 15:15	7f:e0	28,18	4,1
28/04/25 15:19	7f:e0	28,11	4,1
28/04/25 15:25	7f:e0	28,11	4,1
28/04/25 15:30	7f:e0	28,06	4,1
28/04/25 15:35	7f:e0	28,04	4,1
28/04/25 15:40	7f:e0	28,03	4,1
28/04/25 15:45	7f:e0	27,96	4,1
28/04/25 15:50	7f:e0	27,96	4,1
28/04/25 15:55	7f:e0	27,96	4,1
28/04/25 15:59	7f:e0	27,91	4,1
28/04/25 16:05	7f:e0	27,93	4,1
28/04/25 16:10	7f:e0	27,88	4,1
28/04/25 16:15	7f:e0	27,82	4,1
28/04/25 16:19	7f:e0	27,84	4,1
28/04/25 16:25	7f:e0	27,84	4,1
28/04/25 16:30	7f:e0	27,85	4,1
28/04/25 16:34	7f:e0	27,85	4,1
28/04/25 16:40	7f:e0	27,83	4,1
28/04/25 16:45	7f:e0	27,81	4,1
28/04/25 16:50	7f:e0	27,79	4,1
28/04/25 16:55	7f:e0	27,80	4,1
28/04/25 17:00	7f:e0	27,80	4,1
28/04/25 17:05	7f:e0	27,82	4,1
28/04/25 17:10	7f:e0	27,82	4,1
28/04/25 17:15	7f:e0	27,86	4,1
28/04/25 17:20	7f:e0	27,89	4,1
28/04/25 17:25	7f:e0	27,90	4,1
28/04/25 17:30	7f:e0	27,93	4,1
28/04/25 17:35	7f:e0	27,98	4,1
28/04/25 17:40	7f:e0	28,02	4,1
28/04/25 17:45	7f:e0	28,02	4,1
28/04/25 17:50	7f:e0	28,01	4,1
28/04/25 17:55	7f:e0	28,01	4,1
28/04/25 18:00	7f:e0	28,01	4,1
28/04/25 18:05	7f:e0	28,04	4,1
28/04/25 18:10	7f:e0	28,05	4,1
28/04/25 18:15	7f:e0	27,96	4,1
28/04/25 18:20	7f:e0	27,92	4,1
28/04/25 18:25	7f:e0	27,91	4,1
28/04/25 18:30	7f:e0	27,89	4,1
28/04/25 18:35	7f:e0	27,89	4,1
28/04/25 18:40	7f:e0	27,89	4,1
28/04/25 18:45	7f:e0	27,96	4,1
28/04/25 18:49	7f:e0	27,97	4,1
28/04/25 18:55	7f:e0	27,96	4,1
28/04/25 19:00	7f:e0	28,00	4,1
28/04/25 19:05	7f:e0	28,02	4,1
28/04/25 19:10	7f:e0	28,05	4,1
28/04/25 19:15	7f:e0	28,11	4,1
28/04/25 19:20	7f:e0	28,15	4,1
28/04/25 19:24	7f:e0	28,16	4,1
28/04/25 19:30	7f:e0	28,22	4,1
28/04/25 19:34	7f:e0	28,25	4,1
28/04/25 19:40	7f:e0	28,32	4,1
28/04/25 19:45	7f:e0	28,35	4,1
28/04/25 19:50	7f:e0	28,38	4,1
28/04/25 19:55	7f:e0	28,39	4,1
28/04/25 20:00	7f:e0	28,42	4,1
28/04/25 20:04	7f:e0	28,44	4,1
28/04/25 20:10	7f:e0	28,46	4,1
28/04/25 20:15	7f:e0	28,43	4,1
28/04/25 20:20	7f:e0	28,43	4,1
28/04/25 20:25	7f:e0	28,45	4,1
28/04/25 20:29	7f:e0	28,43	4,1
28/04/25 20:35	7f:e0	28,41	4,1
28/04/25 20:40	7f:e0	28,40	4,1
28/04/25 20:45	7f:e0	28,42	4,1
28/04/25 20:50	7f:e0	28,41	4,1
28/04/25 20:55	7f:e0	28,40	4,1
28/04/25 21:00	7f:e0	28,40	4,1
28/04/25 21:05	7f:e0	28,41	4,1
28/04/25 21:10	7f:e0	28,42	4,1
28/04/25 21:15	7f:e0	28,43	4,1
28/04/25 21:20	7f:e0	28,45	4,1
28/04/25 21:25	7f:e0	28,44	4,1
28/04/25 21:30	7f:e0	28,44	4,1
28/04/25 21:35	7f:e0	28,44	4,1
28/04/25 21:39	7f:e0	28,45	4,1
28/04/25 21:45	7f:e0	28,41	4,1
28/04/25 21:50	7f:e0	28,44	4,1
28/04/25 21:55	7f:e0	28,44	4,1
28/04/25 22:00	7f:e0	28,44	4,1
28/04/25 22:05	7f:e0	28,45	4,1
28/04/25 22:10	7f:e0	28,44	4,1
28/04/25 22:15	7f:e0	28,43	4,1
28/04/25 22:20	7f:e0	28,43	4,1
28/04/25 22:24	7f:e0	28,43	4,1
28/04/25 22:30	7f:e0	28,44	4,1
28/04/25 22:35	7f:e0	28,41	4,1
28/04/25 22:40	7f:e0	28,41	4,1
28/04/25 22:45	7f:e0	28,42	4,1
28/04/25 22:50	7f:e0	28,40	4,1
28/04/25 22:55	7f:e0	28,43	4,1
28/04/25 22:59	7f:e0	28,42	4,1
28/04/25 23:04	7f:e0	28,41	4,1
28/04/25 23:10	7f:e0	28,40	4,1
28/04/25 23:14	7f:e0	28,40	4,1
28/04/25 23:20	7f:e0	28,40	4,1
28/04/25 23:25	7f:e0	28,40	4,1
28/04/25 23:30	7f:e0	28,41	4,1
28/04/25 23:35	7f:e0	28,40	4,1
28/04/25 23:40	7f:e0	28,42	4,1
28/04/25 23:44	7f:e0	28,42	4,1
28/04/25 23:50	7f:e0	28,41	4,1
28/04/25 23:55	7f:e0	28,43	4,1
29/04/25 00:00	7f:e0	28,44	4,1
29/04/25 00:05	7f:e0	28,42	4,1
29/04/25 00:10	7f:e0	28,42	4,1
29/04/25 00:15	7f:e0	28,42	4,1
29/04/25 00:20	7f:e0	28,41	4,1
29/04/25 00:25	7f:e0	28,40	4,1
29/04/25 00:30	7f:e0	28,39	4,1
29/04/25 00:35	7f:e0	28,41	4,1
29/04/25 00:40	7f:e0	28,41	4,1
29/04/25 00:45	7f:e0	28,41	4,1
29/04/25 00:49	7f:e0	28,40	4,1
29/04/25 00:55	7f:e0	28,40	4,1
29/04/25 01:00	7f:e0	28,39	4,1
29/04/25 01:05	7f:e0	28,39	4,1
29/04/25 01:10	7f:e0	28,40	4,1
29/04/25 01:15	7f:e0	28,44	4,1
29/04/25 01:20	7f:e0	28,42	4,1
29/04/25 01:25	7f:e0	28,41	4,1
29/04/25 01:30	7f:e0	28,42	4,1
29/04/25 01:35	7f:e0	28,43	4,1
29/04/25 01:40	7f:e0	28,44	4,1
29/04/25 01:45	7f:e0	28,47	4,1
29/04/25 01:50	7f:e0	28,47	4,1
29/04/25 01:54	7f:e0	28,48	4,1
29/04/25 02:00	7f:e0	28,49	4,1
29/04/25 02:05	7f:e0	28,48	4,1
29/04/25 02:10	7f:e0	28,49	4,1
29/04/25 02:15	7f:e0	28,46	4,1
29/04/25 02:20	7f:e0	28,45	4,1
29/04/25 02:24	7f:e0	28,44	4,1
29/04/25 02:30	7f:e0	28,44	4,1
29/04/25 02:35	7f:e0	28,45	4,1
29/04/25 02:40	7f:e0	28,46	4,1
29/04/25 02:45	7f:e0	28,46	4,1
29/04/25 02:50	7f:e0	28,46	4,1
29/04/25 02:55	7f:e0	28,45	4,1
29/04/25 02:59	7f:e0	28,47	4,1
29/04/25 03:05	7f:e0	28,47	4,1
29/04/25 03:10	7f:e0	28,45	4,1
29/04/25 03:14	7f:e0	28,46	4,1
29/04/25 03:20	7f:e0	28,47	4,1
29/04/25 03:24	7f:e0	28,48	4,1
29/04/25 03:30	7f:e0	28,47	4,1
29/04/25 03:35	7f:e0	28,49	4,1
29/04/25 03:40	7f:e0	28,49	4,1
29/04/25 03:45	7f:e0	28,49	4,1
29/04/25 03:50	7f:e0	28,49	4,1
29/04/25 03:55	7f:e0	28,49	4,1
29/04/25 04:00	7f:e0	28,48	4,1
29/04/25 04:05	7f:e0	28,49	4,1
29/04/25 04:10	7f:e0	28,48	4,1
29/04/25 04:15	7f:e0	28,49	4,1
29/04/25 04:20	7f:e0	28,51	4,1
29/04/25 04:25	7f:e0	28,49	4,1
29/04/25 04:30	7f:e0	28,50	4,1
29/04/25 04:35	7f:e0	28,49	4,1
29/04/25 04:40	7f:e0	28,49	4,1
29/04/25 04:45	7f:e0	28,50	4,1
29/04/25 04:50	7f:e0	28,50	4,1
29/04/25 04:55	7f:e0	28,50	4,1
29/04/25 04:59	7f:e0	28,50	4,1
29/04/25 05:05	7f:e0	28,50	4,1
29/04/25 05:10	7f:e0	28,53	4,1
29/04/25 05:14	7f:e0	28,52	4,1
29/04/25 05:20	7f:e0	28,54	4,1
29/04/25 05:24	7f:e0	28,55	4,1
29/04/25 05:30	7f:e0	28,55	4,1
29/04/25 05:35	7f:e0	28,56	4,1
29/04/25 05:40	7f:e0	28,57	4,1
29/04/25 05:45	7f:e0	28,57	4,1
29/04/25 05:50	7f:e0	28,57	4,1
29/04/25 13:55	7f:e0	27,51	4,1
29/04/25 14:00	7f:e0	27,51	4,1
29/04/25 14:05	7f:e0	27,52	4,1
29/04/25 14:10	7f:e0	27,52	4,1
29/04/25 14:15	7f:e0	27,50	4,1
29/04/25 14:19	7f:e0	27,53	4,1
29/04/25 14:25	7f:e0	27,50	4,1
29/04/25 14:30	7f:e0	27,47	4,1
29/04/25 14:35	7f:e0	27,44	4,1
29/04/25 14:40	7f:e0	27,41	4,1
29/04/25 14:45	7f:e0	27,38	4,1
29/04/25 14:50	7f:e0	27,34	4,1
29/04/25 14:55	7f:e0	27,32	4,1
29/04/25 15:00	7f:e0	27,34	4,1
29/04/25 15:05	7f:e0	27,33	4,1
29/04/25 15:10	7f:e0	27,30	4,1
29/04/25 15:15	7f:e0	28,76	4,1
29/04/25 15:20	7f:e0	28,06	4,1
29/04/25 15:24	7f:e0	28,06	4,1
29/04/25 15:30	7f:e0	28,08	4,1
29/04/25 15:34	7f:e0	28,03	4,1
29/04/25 15:40	7f:e0	28,02	4,1
29/04/25 15:45	7f:e0	28,00	4,1
29/04/25 15:50	7f:e0	28,00	4,1
29/04/25 15:54	7f:e0	27,96	4,1
29/04/25 16:00	7f:e0	27,94	4,1
29/04/25 16:05	7f:e0	28,03	4,1
29/04/25 16:10	7f:e0	28,06	4,1
29/04/25 16:15	7f:e0	28,12	4,1
29/04/25 16:20	7f:e0	28,19	4,1
29/04/25 16:25	7f:e0	28,18	4,1
29/04/25 16:30	7f:e0	28,28	4,1
29/04/25 16:35	7f:e0	28,36	4,1
29/04/25 16:39	7f:e0	28,40	4,1
29/04/25 16:45	7f:e0	28,41	4,1
29/04/25 16:50	7f:e0	28,41	4,1
29/04/25 16:55	7f:e0	28,40	4,1
29/04/25 17:00	7f:e0	28,33	4,1
29/04/25 17:05	7f:e0	28,24	4,1
29/04/25 17:10	7f:e0	28,17	4,1
29/04/25 17:15	7f:e0	28,15	4,1
29/04/25 17:20	7f:e0	28,17	4,1
29/04/25 17:24	7f:e0	28,20	4,1
29/04/25 17:30	7f:e0	28,25	4,1
29/04/25 17:35	7f:e0	28,29	4,1
29/04/25 17:40	7f:e0	28,35	4,1
29/04/25 17:45	7f:e0	28,38	4,1
29/04/25 17:50	7f:e0	28,38	4,1
29/04/25 17:55	7f:e0	28,39	4,1
29/04/25 18:00	7f:e0	28,39	4,1
29/04/25 18:05	7f:e0	28,41	4,1
29/04/25 18:10	7f:e0	28,41	4,1
29/04/25 18:15	7f:e0	28,39	4,1
29/04/25 18:20	7f:e0	28,39	4,1
29/04/25 18:25	7f:e0	28,38	4,1
29/04/25 18:29	7f:e0	28,38	4,1
29/04/25 18:35	7f:e0	28,34	4,1
29/04/25 18:40	7f:e0	28,35	4,1
29/04/25 18:45	7f:e0	28,39	4,1
29/04/25 18:50	7f:e0	28,37	4,1
29/04/25 18:55	7f:e0	28,35	4,1
29/04/25 19:00	7f:e0	28,37	4,1
29/04/25 19:05	7f:e0	28,37	4,1
29/04/25 19:10	7f:e0	28,36	4,1
29/04/25 19:15	7f:e0	28,35	4,1
29/04/25 19:20	7f:e0	28,35	4,1
29/04/25 19:25	7f:e0	28,34	4,1
29/04/25 19:30	7f:e0	28,34	4,1
29/04/25 19:34	7f:e0	28,39	4,1
29/04/25 19:40	7f:e0	28,40	4,1
29/04/25 19:45	7f:e0	28,42	4,1
29/04/25 19:50	7f:e0	28,42	4,1
29/04/25 19:55	7f:e0	28,42	4,1
29/04/25 20:00	7f:e0	28,41	4,1
29/04/25 20:05	7f:e0	28,42	4,1
29/04/25 20:10	7f:e0	28,43	4,1
29/04/25 20:15	7f:e0	28,44	4,1
29/04/25 20:20	7f:e0	28,44	4,1
29/04/25 20:25	7f:e0	28,44	4,1
29/04/25 20:30	7f:e0	28,44	4,1
29/04/25 20:34	7f:e0	28,44	4,1
29/04/25 20:40	7f:e0	28,46	4,1
29/04/25 20:45	7f:e0	28,45	4,1
29/04/25 20:50	7f:e0	28,47	4,1
29/04/25 20:55	7f:e0	28,46	4,1
29/04/25 21:00	7f:e0	28,47	4,1
29/04/25 21:05	7f:e0	28,47	4,1
29/04/25 21:09	7f:e0	28,46	4,1
29/04/25 21:15	7f:e0	28,44	4,1
29/04/25 21:20	7f:e0	28,46	4,1
29/04/25 21:25	7f:e0	28,47	4,1
29/04/25 21:30	7f:e0	28,46	4,1
29/04/25 21:35	7f:e0	28,46	4,1
29/04/25 21:40	7f:e0	28,45	4,1
29/04/25 21:44	7f:e0	28,44	4,1
29/04/25 21:50	7f:e0	28,46	4,1
29/04/25 21:55	7f:e0	28,46	4,1
29/04/25 22:00	7f:e0	28,43	4,1
29/04/25 22:05	7f:e0	28,43	4,1
29/04/25 22:10	7f:e0	28,43	4,1
29/04/25 22:15	7f:e0	28,44	4,1
29/04/25 22:20	7f:e0	28,46	4,1
29/04/25 22:25	7f:e0	28,46	4,1
29/04/25 22:30	7f:e0	28,46	4,1
29/04/25 22:35	7f:e0	28,48	4,1
29/04/25 22:39	7f:e0	28,46	4,1
29/04/25 22:45	7f:e0	28,47	4,1
29/04/25 22:50	7f:e0	28,47	4,1
29/04/25 22:54	7f:e0	28,48	4,1
29/04/25 23:00	7f:e0	28,52	4,1
29/04/25 23:05	7f:e0	28,50	4,1
29/04/25 23:10	7f:e0	28,51	4,1
29/04/25 23:14	7f:e0	28,52	4,1
29/04/25 23:20	7f:e0	28,50	4,1
29/04/25 23:25	7f:e0	28,51	4,1
29/04/25 23:30	7f:e0	28,49	4,1
29/04/25 23:35	7f:e0	28,50	4,1
29/04/25 23:40	7f:e0	28,48	4,1
29/04/25 23:45	7f:e0	28,48	4,1
29/04/25 23:50	7f:e0	28,49	4,1
29/04/25 23:55	7f:e0	28,49	4,1
30/04/25 00:00	7f:e0	28,49	4,1
30/04/25 00:05	7f:e0	28,50	4,1
30/04/25 00:10	7f:e0	28,49	4,1
30/04/25 00:14	7f:e0	28,51	4,1
30/04/25 00:20	7f:e0	28,52	4,1
30/04/25 00:24	7f:e0	28,53	4,1
30/04/25 00:30	7f:e0	28,53	4,1
30/04/25 00:35	7f:e0	28,53	4,1
30/04/25 00:40	7f:e0	28,54	4,1
30/04/25 00:45	7f:e0	28,55	4,1
30/04/25 00:50	7f:e0	28,51	4,1
30/04/25 00:55	7f:e0	28,52	4,1
30/04/25 01:00	7f:e0	28,52	4,1
30/04/25 01:05	7f:e0	28,53	4,1
30/04/25 01:10	7f:e0	28,53	4,1
30/04/25 01:15	7f:e0	28,52	4,1
30/04/25 01:20	7f:e0	28,54	4,1
30/04/25 01:25	7f:e0	28,54	4,1
30/04/25 01:30	7f:e0	28,55	4,1
30/04/25 01:35	7f:e0	28,55	4,1
30/04/25 01:40	7f:e0	28,55	4,1
30/04/25 01:45	7f:e0	28,55	4,1
30/04/25 01:49	7f:e0	28,54	4,1
30/04/25 01:55	7f:e0	28,55	4,1
30/04/25 01:59	7f:e0	28,54	4,1
30/04/25 02:05	7f:e0	28,54	4,1
30/04/25 02:10	7f:e0	28,56	4,1
30/04/25 02:15	7f:e0	28,55	4,1
30/04/25 02:20	7f:e0	28,56	4,1
30/04/25 02:25	7f:e0	28,57	4,1
30/04/25 02:30	7f:e0	28,58	4,1
30/04/25 02:34	7f:e0	28,55	4,1
30/04/25 02:40	7f:e0	28,58	4,1
30/04/25 02:44	7f:e0	28,58	4,1
30/04/25 02:50	7f:e0	28,59	4,1
30/04/25 02:55	7f:e0	28,58	4,1
30/04/25 03:00	7f:e0	28,58	4,1
30/04/25 03:05	7f:e0	28,58	4,1
30/04/25 03:10	7f:e0	28,58	4,1
30/04/25 03:14	7f:e0	28,57	4,1
30/04/25 03:20	7f:e0	28,60	4,1
30/04/25 03:25	7f:e0	28,58	4,1
30/04/25 03:30	7f:e0	28,61	4,1
30/04/25 03:34	7f:e0	28,61	4,1
30/04/25 03:40	7f:e0	28,60	4,1
30/04/25 03:44	7f:e0	28,58	4,1
30/04/25 03:50	7f:e0	28,60	4,1
30/04/25 03:55	7f:e0	28,60	4,1
30/04/25 04:00	7f:e0	28,60	4,1
30/04/25 04:05	7f:e0	28,59	4,1
30/04/25 04:10	7f:e0	28,61	4,1
30/04/25 04:15	7f:e0	28,60	4,1
30/04/25 04:20	7f:e0	28,62	4,1
30/04/25 04:25	7f:e0	28,62	4,1
30/04/25 04:30	7f:e0	28,63	4,1
30/04/25 04:34	7f:e0	28,61	4,1
30/04/25 04:39	7f:e0	28,63	4,1
30/04/25 04:45	7f:e0	28,62	4,1
30/04/25 04:50	7f:e0	28,64	4,1
30/04/25 04:55	7f:e0	28,65	4,1
30/04/25 05:00	7f:e0	28,66	4,1
30/04/25 05:05	7f:e0	28,68	4,1
30/04/25 05:10	7f:e0	28,68	4,1
30/04/25 05:15	7f:e0	28,68	4,1
30/04/25 05:20	7f:e0	28,69	4,1
30/04/25 05:25	7f:e0	28,70	4,1
30/04/25 05:29	7f:e0	28,68	4,1
30/04/25 05:35	7f:e0	28,70	4,1
30/04/25 05:39	7f:e0	28,70	4,1
30/04/25 05:45	7f:e0	28,69	4,1
30/04/25 05:49	7f:e0	28,70	4,1
30/04/25 05:55	7f:e0	28,70	4,1
30/04/25 06:00	7f:e0	28,71	4,1
30/04/25 06:04	7f:e0	28,70	4,1
30/04/25 06:10	7f:e0	28,71	4,1
30/04/25 06:15	7f:e0	28,71	4,1
30/04/25 06:19	7f:e0	28,69	4,1
30/04/25 06:25	7f:e0	28,73	4,1
30/04/25 06:29	7f:e0	28,72	4,1
30/04/25 06:35	7f:e0	28,73	4,1
30/04/25 06:40	7f:e0	28,73	4,1
30/04/25 06:45	7f:e0	28,73	4,1
30/04/25 06:50	7f:e0	28,72	4,1
30/04/25 06:54	7f:e0	28,73	4,1
30/04/25 07:00	7f:e0	28,73	4,1
30/04/25 07:05	7f:e0	28,73	4,1
30/04/25 07:10	7f:e0	28,73	4,1
30/04/25 07:15	7f:e0	28,73	4,1
30/04/25 07:20	7f:e0	28,73	4,1
30/04/25 07:25	7f:e0	28,72	4,1
30/04/25 07:30	7f:e0	28,73	4,1
30/04/25 07:35	7f:e0	28,71	4,1
30/04/25 07:40	7f:e0	28,74	4,1
30/04/25 07:44	7f:e0	28,75	4,1
30/04/25 07:50	7f:e0	28,74	4,1
30/04/25 07:55	7f:e0	28,73	4,1
30/04/25 08:00	7f:e0	28,73	4,1
30/04/25 08:04	7f:e0	28,73	4,1
30/04/25 08:10	7f:e0	28,73	4,1
30/04/25 08:14	7f:e0	28,72	4,1
30/04/25 08:20	7f:e0	28,71	4,1
30/04/25 08:25	7f:e0	28,72	4,1
[truncated: 45,428 more rows]
