# Supplementary material for: Effect of Honey Bee Colony Strength on Foraging Productivity and Its Application to Precision Pollination
Source: Insects. 2026 Feb 2;17(2):163. doi: 10.3390/insects17020163 (PMC12942547; doi:10.3390/insects17020163)
Supplement: Supplementary file 1 [file insects-17-00163-s001.zip › insects-4083080-supplementary/Supplementary_file_S1/weather_2023.csv]

dt	dt_iso	Local_time	temp	rain_1h	Local_time	rainfall	weather_description
1675987200	2023-02-10 00:00:00 +0000 UTC	09/02/23 16:00	18,94		09/02/23 16:00	0,00	sky is clear
1675990800	2023-02-10 01:00:00 +0000 UTC	09/02/23 17:00	18,64		09/02/23 17:00	0,00	sky is clear
1675994400	2023-02-10 02:00:00 +0000 UTC	09/02/23 18:00	15,8		09/02/23 18:00	0,00	sky is clear
1675998000	2023-02-10 03:00:00 +0000 UTC	09/02/23 19:00	12,54		09/02/23 19:00	0,00	sky is clear
1676001600	2023-02-10 04:00:00 +0000 UTC	09/02/23 20:00	11,23		09/02/23 20:00	0,00	sky is clear
1676005200	2023-02-10 05:00:00 +0000 UTC	09/02/23 21:00	10,18		09/02/23 21:00	0,00	sky is clear
1676008800	2023-02-10 06:00:00 +0000 UTC	09/02/23 22:00	10,17		09/02/23 22:00	0,00	sky is clear
1676012400	2023-02-10 07:00:00 +0000 UTC	09/02/23 23:00	9,12		09/02/23 23:00	0,00	sky is clear
1676016000	2023-02-10 08:00:00 +0000 UTC	10/02/23 00:00	7,28		10/02/23 00:00	0,00	sky is clear
1676019600	2023-02-10 09:00:00 +0000 UTC	10/02/23 01:00	6,23		10/02/23 01:00	0,00	sky is clear
1676023200	2023-02-10 10:00:00 +0000 UTC	10/02/23 02:00	6,23		10/02/23 02:00	0,00	scattered clouds
1676026800	2023-02-10 11:00:00 +0000 UTC	10/02/23 03:00	5,18		10/02/23 03:00	0,00	scattered clouds
1676030400	2023-02-10 12:00:00 +0000 UTC	10/02/23 04:00	6,23		10/02/23 04:00	0,00	scattered clouds
1676034000	2023-02-10 13:00:00 +0000 UTC	10/02/23 05:00	5,18		10/02/23 05:00	0,00	scattered clouds
1676037600	2023-02-10 14:00:00 +0000 UTC	10/02/23 06:00	4,38		10/02/23 06:00	0,00	broken clouds
1676041200	2023-02-10 15:00:00 +0000 UTC	10/02/23 07:00	5,18		10/02/23 07:00	0,00	overcast clouds
1676044800	2023-02-10 16:00:00 +0000 UTC	10/02/23 08:00	8,09		10/02/23 08:00	0,00	overcast clouds
1676048400	2023-02-10 17:00:00 +0000 UTC	10/02/23 09:00	10,97		10/02/23 09:00	0,00	overcast clouds
1676052000	2023-02-10 18:00:00 +0000 UTC	10/02/23 10:00	13,09		10/02/23 10:00	0,00	overcast clouds
1676055600	2023-02-10 19:00:00 +0000 UTC	10/02/23 11:00	15,8		10/02/23 11:00	0,00	overcast clouds
1676059200	2023-02-10 20:00:00 +0000 UTC	10/02/23 12:00	17,99		10/02/23 12:00	0,00	overcast clouds
1676062800	2023-02-10 21:00:00 +0000 UTC	10/02/23 13:00	19,09		10/02/23 13:00	0,00	overcast clouds
1676066400	2023-02-10 22:00:00 +0000 UTC	10/02/23 14:00	20,04		10/02/23 14:00	0,00	overcast clouds
1676070000	2023-02-10 23:00:00 +0000 UTC	10/02/23 15:00	20,19		10/02/23 15:00	0,00	overcast clouds
1676073600	2023-02-11 00:00:00 +0000 UTC	10/02/23 16:00	19,84		10/02/23 16:00	0,00	overcast clouds
1676077200	2023-02-11 01:00:00 +0000 UTC	10/02/23 17:00	17,34		10/02/23 17:00	0,00	overcast clouds
1676080800	2023-02-11 02:00:00 +0000 UTC	10/02/23 18:00	15,04		10/02/23 18:00	0,00	overcast clouds
1676084400	2023-02-11 03:00:00 +0000 UTC	10/02/23 19:00	13,49		10/02/23 19:00	0,00	overcast clouds
1676088000	2023-02-11 04:00:00 +0000 UTC	10/02/23 20:00	12,39		10/02/23 20:00	0,00	broken clouds
1676091600	2023-02-11 05:00:00 +0000 UTC	10/02/23 21:00	11,45		10/02/23 21:00	0,00	broken clouds
1676095200	2023-02-11 06:00:00 +0000 UTC	10/02/23 22:00	12,02		10/02/23 22:00	0,00	broken clouds
1676098800	2023-02-11 07:00:00 +0000 UTC	10/02/23 23:00	10,8		10/02/23 23:00	0,00	broken clouds
1676102400	2023-02-11 08:00:00 +0000 UTC	11/02/23 00:00	9,74		11/02/23 00:00	0,00	broken clouds
1676106000	2023-02-11 09:00:00 +0000 UTC	11/02/23 01:00	9,15		11/02/23 01:00	0,00	scattered clouds
1676109600	2023-02-11 10:00:00 +0000 UTC	11/02/23 02:00	8,65		11/02/23 02:00	0,00	scattered clouds
1676113200	2023-02-11 11:00:00 +0000 UTC	11/02/23 03:00	6,9		11/02/23 03:00	0,00	few clouds
1676116800	2023-02-11 12:00:00 +0000 UTC	11/02/23 04:00	5,64		11/02/23 04:00	0,00	few clouds
1676120400	2023-02-11 13:00:00 +0000 UTC	11/02/23 05:00	5,04		11/02/23 05:00	0,00	few clouds
1676124000	2023-02-11 14:00:00 +0000 UTC	11/02/23 06:00	4,09		11/02/23 06:00	0,00	sky is clear
1676127600	2023-02-11 15:00:00 +0000 UTC	11/02/23 07:00	3,69		11/02/23 07:00	0,00	sky is clear
1676131200	2023-02-11 16:00:00 +0000 UTC	11/02/23 08:00	5,97		11/02/23 08:00	0,00	sky is clear
1676134800	2023-02-11 17:00:00 +0000 UTC	11/02/23 09:00	8,04		11/02/23 09:00	0,00	few clouds
1676138400	2023-02-11 18:00:00 +0000 UTC	11/02/23 10:00	10,35		11/02/23 10:00	0,00	scattered clouds
1676142000	2023-02-11 19:00:00 +0000 UTC	11/02/23 11:00	11,45		11/02/23 11:00	0,00	scattered clouds
1676145600	2023-02-11 20:00:00 +0000 UTC	11/02/23 12:00	12,19		11/02/23 12:00	0,00	scattered clouds
1676149200	2023-02-11 21:00:00 +0000 UTC	11/02/23 13:00	12,39		11/02/23 13:00	0,00	broken clouds
1676152800	2023-02-11 22:00:00 +0000 UTC	11/02/23 14:00	12,6		11/02/23 14:00	0,00	broken clouds
1676156400	2023-02-11 23:00:00 +0000 UTC	11/02/23 15:00	14,54		11/02/23 15:00	0,00	broken clouds
1676160000	2023-02-12 00:00:00 +0000 UTC	11/02/23 16:00	14,14		11/02/23 16:00	0,00	broken clouds
1676163600	2023-02-12 01:00:00 +0000 UTC	11/02/23 17:00	12,84		11/02/23 17:00	0,00	scattered clouds
1676167200	2023-02-12 02:00:00 +0000 UTC	11/02/23 18:00	10,8		11/02/23 18:00	0,00	scattered clouds
1676170800	2023-02-12 03:00:00 +0000 UTC	11/02/23 19:00	8,94		11/02/23 19:00	0,00	broken clouds
1676174400	2023-02-12 04:00:00 +0000 UTC	11/02/23 20:00	7,54		11/02/23 20:00	0,00	broken clouds
1676178000	2023-02-12 05:00:00 +0000 UTC	11/02/23 21:00	7,79		11/02/23 21:00	0,00	broken clouds
1676181600	2023-02-12 06:00:00 +0000 UTC	11/02/23 22:00	7,1		11/02/23 22:00	0,00	few clouds
1676185200	2023-02-12 07:00:00 +0000 UTC	11/02/23 23:00	6,9		11/02/23 23:00	0,00	scattered clouds
1676188800	2023-02-12 08:00:00 +0000 UTC	12/02/23 00:00	6,24		12/02/23 00:00	0,00	broken clouds
1676192400	2023-02-12 09:00:00 +0000 UTC	12/02/23 01:00	4,59		12/02/23 01:00	0,00	broken clouds
1676196000	2023-02-12 10:00:00 +0000 UTC	12/02/23 02:00	4,38		12/02/23 02:00	0,00	broken clouds
1676199600	2023-02-12 11:00:00 +0000 UTC	12/02/23 03:00	4,58		12/02/23 03:00	0,00	few clouds
1676203200	2023-02-12 12:00:00 +0000 UTC	12/02/23 04:00	4,54		12/02/23 04:00	0,00	sky is clear
1676206800	2023-02-12 13:00:00 +0000 UTC	12/02/23 05:00	2,99		12/02/23 05:00	0,00	sky is clear
1676210400	2023-02-12 14:00:00 +0000 UTC	12/02/23 06:00	2,84		12/02/23 06:00	0,00	sky is clear
1676214000	2023-02-12 15:00:00 +0000 UTC	12/02/23 07:00	1,9		12/02/23 07:00	0,00	sky is clear
1676217600	2023-02-12 16:00:00 +0000 UTC	12/02/23 08:00	3,33		12/02/23 08:00	0,00	sky is clear
1676221200	2023-02-12 17:00:00 +0000 UTC	12/02/23 09:00	6,44		12/02/23 09:00	0,00	sky is clear
1676224800	2023-02-12 18:00:00 +0000 UTC	12/02/23 10:00	8,69		12/02/23 10:00	0,00	few clouds
1676228400	2023-02-12 19:00:00 +0000 UTC	12/02/23 11:00	12,03		12/02/23 11:00	0,00	few clouds
1676232000	2023-02-12 20:00:00 +0000 UTC	12/02/23 12:00	12,84		12/02/23 12:00	0,00	scattered clouds
1676235600	2023-02-12 21:00:00 +0000 UTC	12/02/23 13:00	13,74		12/02/23 13:00	0,00	scattered clouds
1676239200	2023-02-12 22:00:00 +0000 UTC	12/02/23 14:00	14,83		12/02/23 14:00	0,00	scattered clouds
1676242800	2023-02-12 23:00:00 +0000 UTC	12/02/23 15:00	15,04		12/02/23 15:00	0,00	broken clouds
1676246400	2023-02-13 00:00:00 +0000 UTC	12/02/23 16:00	15,49		12/02/23 16:00	0,00	scattered clouds
1676250000	2023-02-13 01:00:00 +0000 UTC	12/02/23 17:00	14,13		12/02/23 17:00	0,00	few clouds
1676253600	2023-02-13 02:00:00 +0000 UTC	12/02/23 18:00	12,39		12/02/23 18:00	0,00	sky is clear
1676257200	2023-02-13 03:00:00 +0000 UTC	12/02/23 19:00	9,89		12/02/23 19:00	0,00	sky is clear
1676260800	2023-02-13 04:00:00 +0000 UTC	12/02/23 20:00	9,09		12/02/23 20:00	0,00	sky is clear
1676264400	2023-02-13 05:00:00 +0000 UTC	12/02/23 21:00	8,25		12/02/23 21:00	0,00	sky is clear
1676268000	2023-02-13 06:00:00 +0000 UTC	12/02/23 22:00	7,1		12/02/23 22:00	0,00	sky is clear
1676271600	2023-02-13 07:00:00 +0000 UTC	12/02/23 23:00	7,28		12/02/23 23:00	0,00	sky is clear
1676275200	2023-02-13 08:00:00 +0000 UTC	13/02/23 00:00	7,02		13/02/23 00:00	0,00	sky is clear
1676278800	2023-02-13 09:00:00 +0000 UTC	13/02/23 01:00	6,23		13/02/23 01:00	0,00	sky is clear
1676282400	2023-02-13 10:00:00 +0000 UTC	13/02/23 02:00	6,23		13/02/23 02:00	0,00	sky is clear
1676286000	2023-02-13 11:00:00 +0000 UTC	13/02/23 03:00	5,97		13/02/23 03:00	0,00	sky is clear
1676289600	2023-02-13 12:00:00 +0000 UTC	13/02/23 04:00	5,17		13/02/23 04:00	0,00	sky is clear
1676293200	2023-02-13 13:00:00 +0000 UTC	13/02/23 05:00	4,38		13/02/23 05:00	0,00	sky is clear
1676296800	2023-02-13 14:00:00 +0000 UTC	13/02/23 06:00	4,38		13/02/23 06:00	0,00	sky is clear
1676300400	2023-02-13 15:00:00 +0000 UTC	13/02/23 07:00	4,38		13/02/23 07:00	0,00	sky is clear
1676304000	2023-02-13 16:00:00 +0000 UTC	13/02/23 08:00	7,02		13/02/23 08:00	0,00	sky is clear
1676307600	2023-02-13 17:00:00 +0000 UTC	13/02/23 09:00	10,18		13/02/23 09:00	0,00	sky is clear
1676311200	2023-02-13 18:00:00 +0000 UTC	13/02/23 10:00	12,39		13/02/23 10:00	0,00	sky is clear
1676314800	2023-02-13 19:00:00 +0000 UTC	13/02/23 11:00	14,54		13/02/23 11:00	0,00	sky is clear
1676318400	2023-02-13 20:00:00 +0000 UTC	13/02/23 12:00	15,64		13/02/23 12:00	0,00	sky is clear
1676322000	2023-02-13 21:00:00 +0000 UTC	13/02/23 13:00	16,29		13/02/23 13:00	0,00	sky is clear
1676325600	2023-02-13 22:00:00 +0000 UTC	13/02/23 14:00	17,39		13/02/23 14:00	0,00	sky is clear
1676329200	2023-02-13 23:00:00 +0000 UTC	13/02/23 15:00	18,44		13/02/23 15:00	0,00	sky is clear
1676332800	2023-02-14 00:00:00 +0000 UTC	13/02/23 16:00	18,49		13/02/23 16:00	0,00	sky is clear
1676336400	2023-02-14 01:00:00 +0000 UTC	13/02/23 17:00	18,06		13/02/23 17:00	0,00	sky is clear
1676340000	2023-02-14 02:00:00 +0000 UTC	13/02/23 18:00	15,49		13/02/23 18:00	0,00	sky is clear
1676343600	2023-02-14 03:00:00 +0000 UTC	13/02/23 19:00	11,65		13/02/23 19:00	0,00	sky is clear
1676347200	2023-02-14 04:00:00 +0000 UTC	13/02/23 20:00	9,14		13/02/23 20:00	0,00	scattered clouds
1676350800	2023-02-14 05:00:00 +0000 UTC	13/02/23 21:00	10,55		13/02/23 21:00	0,00	overcast clouds
1676354400	2023-02-14 06:00:00 +0000 UTC	13/02/23 22:00	9,51		13/02/23 22:00	0,00	overcast clouds
1676358000	2023-02-14 07:00:00 +0000 UTC	13/02/23 23:00	9,45		13/02/23 23:00	0,00	overcast clouds
1676361600	2023-02-14 08:00:00 +0000 UTC	14/02/23 00:00	9,95		14/02/23 00:00	0,00	broken clouds
1676365200	2023-02-14 09:00:00 +0000 UTC	14/02/23 01:00	9,74		14/02/23 01:00	0,00	broken clouds
1676368800	2023-02-14 10:00:00 +0000 UTC	14/02/23 02:00	8,94		14/02/23 02:00	0,00	overcast clouds
1676372400	2023-02-14 11:00:00 +0000 UTC	14/02/23 03:00	8,94		14/02/23 03:00	0,00	overcast clouds
1676376000	2023-02-14 12:00:00 +0000 UTC	14/02/23 04:00	7,55		14/02/23 04:00	0,00	overcast clouds
1676379600	2023-02-14 13:00:00 +0000 UTC	14/02/23 05:00	6,9		14/02/23 05:00	0,00	overcast clouds
1676383200	2023-02-14 14:00:00 +0000 UTC	14/02/23 06:00	6,45		14/02/23 06:00	0,00	broken clouds
1676386800	2023-02-14 15:00:00 +0000 UTC	14/02/23 07:00	6,45		14/02/23 07:00	0,00	scattered clouds
1676390400	2023-02-14 16:00:00 +0000 UTC	14/02/23 08:00	6,45		14/02/23 08:00	0,00	broken clouds
1676394000	2023-02-14 17:00:00 +0000 UTC	14/02/23 09:00	7,54		14/02/23 09:00	0,00	broken clouds
1676397600	2023-02-14 18:00:00 +0000 UTC	14/02/23 10:00	8,64		14/02/23 10:00	0,00	few clouds
1676401200	2023-02-14 19:00:00 +0000 UTC	14/02/23 11:00	9,74		14/02/23 11:00	0,00	sky is clear
1676404800	2023-02-14 20:00:00 +0000 UTC	14/02/23 12:00	11,3		14/02/23 12:00	0,00	sky is clear
1676408400	2023-02-14 21:00:00 +0000 UTC	14/02/23 13:00	12,41		14/02/23 13:00	0,00	sky is clear
1676412000	2023-02-14 22:00:00 +0000 UTC	14/02/23 14:00	12,48		14/02/23 14:00	0,00	broken clouds
1676415600	2023-02-14 23:00:00 +0000 UTC	14/02/23 15:00	11,87		14/02/23 15:00	0,00	overcast clouds
1676419200	2023-02-15 00:00:00 +0000 UTC	14/02/23 16:00	10,81		14/02/23 16:00	0,00	broken clouds
1676422800	2023-02-15 01:00:00 +0000 UTC	14/02/23 17:00	9,63		14/02/23 17:00	0,00	broken clouds
1676426400	2023-02-15 02:00:00 +0000 UTC	14/02/23 18:00	7,92		14/02/23 18:00	0,00	broken clouds
1676430000	2023-02-15 03:00:00 +0000 UTC	14/02/23 19:00	6,26		14/02/23 19:00	0,00	few clouds
1676433600	2023-02-15 04:00:00 +0000 UTC	14/02/23 20:00	5,76		14/02/23 20:00	0,00	sky is clear
1676437200	2023-02-15 05:00:00 +0000 UTC	14/02/23 21:00	5,01		14/02/23 21:00	0,00	sky is clear
1676440800	2023-02-15 06:00:00 +0000 UTC	14/02/23 22:00	4,46		14/02/23 22:00	0,00	sky is clear
1676444400	2023-02-15 07:00:00 +0000 UTC	14/02/23 23:00	3,54		14/02/23 23:00	0,00	sky is clear
1676448000	2023-02-15 08:00:00 +0000 UTC	15/02/23 00:00	2,98		15/02/23 00:00	0,00	sky is clear
1676451600	2023-02-15 09:00:00 +0000 UTC	15/02/23 01:00	1,93		15/02/23 01:00	0,00	sky is clear
1676455200	2023-02-15 10:00:00 +0000 UTC	15/02/23 02:00	1,31		15/02/23 02:00	0,00	sky is clear
1676458800	2023-02-15 11:00:00 +0000 UTC	15/02/23 03:00	1,31		15/02/23 03:00	0,00	sky is clear
1676462400	2023-02-15 12:00:00 +0000 UTC	15/02/23 04:00	1,12		15/02/23 04:00	0,00	sky is clear
1676466000	2023-02-15 13:00:00 +0000 UTC	15/02/23 05:00	0,08		15/02/23 05:00	0,00	sky is clear
1676469600	2023-02-15 14:00:00 +0000 UTC	15/02/23 06:00	0,08		15/02/23 06:00	0,00	sky is clear
1676473200	2023-02-15 15:00:00 +0000 UTC	15/02/23 07:00	-1,36		15/02/23 07:00	0,00	sky is clear
1676476800	2023-02-15 16:00:00 +0000 UTC	15/02/23 08:00	0,81		15/02/23 08:00	0,00	sky is clear
1676480400	2023-02-15 17:00:00 +0000 UTC	15/02/23 09:00	3,47		15/02/23 09:00	0,00	sky is clear
1676484000	2023-02-15 18:00:00 +0000 UTC	15/02/23 10:00	4,7		15/02/23 10:00	0,00	sky is clear
1676487600	2023-02-15 19:00:00 +0000 UTC	15/02/23 11:00	7,41		15/02/23 11:00	0,00	sky is clear
1676491200	2023-02-15 20:00:00 +0000 UTC	15/02/23 12:00	9,02		15/02/23 12:00	0,00	sky is clear
1676494800	2023-02-15 21:00:00 +0000 UTC	15/02/23 13:00	10,69		15/02/23 13:00	0,00	sky is clear
1676498400	2023-02-15 22:00:00 +0000 UTC	15/02/23 14:00	11,3		15/02/23 14:00	0,00	sky is clear
1676502000	2023-02-15 23:00:00 +0000 UTC	15/02/23 15:00	11,8		15/02/23 15:00	0,00	sky is clear
1676505600	2023-02-16 00:00:00 +0000 UTC	15/02/23 16:00	13,23		15/02/23 16:00	0,00	sky is clear
1676509200	2023-02-16 01:00:00 +0000 UTC	15/02/23 17:00	12,34		15/02/23 17:00	0,00	sky is clear
1676512800	2023-02-16 02:00:00 +0000 UTC	15/02/23 18:00	10,31		15/02/23 18:00	0,00	sky is clear
1676516400	2023-02-16 03:00:00 +0000 UTC	15/02/23 19:00	6,35		15/02/23 19:00	0,00	sky is clear
1676520000	2023-02-16 04:00:00 +0000 UTC	15/02/23 20:00	4,53		15/02/23 20:00	0,00	sky is clear
1676523600	2023-02-16 05:00:00 +0000 UTC	15/02/23 21:00	6,28		15/02/23 21:00	0,00	sky is clear
1676527200	2023-02-16 06:00:00 +0000 UTC	15/02/23 22:00	5,21		15/02/23 22:00	0,00	sky is clear
1676530800	2023-02-16 07:00:00 +0000 UTC	15/02/23 23:00	4,16		15/02/23 23:00	0,00	sky is clear
1676534400	2023-02-16 08:00:00 +0000 UTC	16/02/23 00:00	3,26		16/02/23 00:00	0,00	sky is clear
1676538000	2023-02-16 09:00:00 +0000 UTC	16/02/23 01:00	3,58		16/02/23 01:00	0,00	sky is clear
1676541600	2023-02-16 10:00:00 +0000 UTC	16/02/23 02:00	3,1		16/02/23 02:00	0,00	sky is clear
1676545200	2023-02-16 11:00:00 +0000 UTC	16/02/23 03:00	2,05		16/02/23 03:00	0,00	sky is clear
1676548800	2023-02-16 12:00:00 +0000 UTC	16/02/23 04:00	2,05		16/02/23 04:00	0,00	scattered clouds
1676552400	2023-02-16 13:00:00 +0000 UTC	16/02/23 05:00	1,73		16/02/23 05:00	0,00	overcast clouds
1676556000	2023-02-16 14:00:00 +0000 UTC	16/02/23 06:00	1,73		16/02/23 06:00	0,00	overcast clouds
1676559600	2023-02-16 15:00:00 +0000 UTC	16/02/23 07:00	1,73		16/02/23 07:00	0,00	overcast clouds
1676563200	2023-02-16 16:00:00 +0000 UTC	16/02/23 08:00	2,85		16/02/23 08:00	0,00	overcast clouds
1676566800	2023-02-16 17:00:00 +0000 UTC	16/02/23 09:00	4,91		16/02/23 09:00	0,00	overcast clouds
1676570400	2023-02-16 18:00:00 +0000 UTC	16/02/23 10:00	7,17		16/02/23 10:00	0,00	overcast clouds
1676574000	2023-02-16 19:00:00 +0000 UTC	16/02/23 11:00	10,2		16/02/23 11:00	0,00	overcast clouds
1676577600	2023-02-16 20:00:00 +0000 UTC	16/02/23 12:00	12,79		16/02/23 12:00	0,00	overcast clouds
1676581200	2023-02-16 21:00:00 +0000 UTC	16/02/23 13:00	13,6		16/02/23 13:00	0,00	overcast clouds
1676584800	2023-02-16 22:00:00 +0000 UTC	16/02/23 14:00	14,65		16/02/23 14:00	0,00	overcast clouds
1676588400	2023-02-16 23:00:00 +0000 UTC	16/02/23 15:00	15,58		16/02/23 15:00	0,00	overcast clouds
1676592000	2023-02-17 00:00:00 +0000 UTC	16/02/23 16:00	15,59		16/02/23 16:00	0,00	overcast clouds
1676595600	2023-02-17 01:00:00 +0000 UTC	16/02/23 17:00	14,65		16/02/23 17:00	0,00	overcast clouds
1676599200	2023-02-17 02:00:00 +0000 UTC	16/02/23 18:00	11,57		16/02/23 18:00	0,00	overcast clouds
1676602800	2023-02-17 03:00:00 +0000 UTC	16/02/23 19:00	8,53		16/02/23 19:00	0,00	overcast clouds
1676606400	2023-02-17 04:00:00 +0000 UTC	16/02/23 20:00	8,12		16/02/23 20:00	0,00	broken clouds
1676610000	2023-02-17 05:00:00 +0000 UTC	16/02/23 21:00	7,07		16/02/23 21:00	0,00	broken clouds
1676613600	2023-02-17 06:00:00 +0000 UTC	16/02/23 22:00	6,54		16/02/23 22:00	0,00	broken clouds
1676617200	2023-02-17 07:00:00 +0000 UTC	16/02/23 23:00	5,73		16/02/23 23:00	0,00	broken clouds
1676620800	2023-02-17 08:00:00 +0000 UTC	17/02/23 00:00	5,18		17/02/23 00:00	0,00	broken clouds
1676624400	2023-02-17 09:00:00 +0000 UTC	17/02/23 01:00	5,25		17/02/23 01:00	0,00	broken clouds
1676628000	2023-02-17 10:00:00 +0000 UTC	17/02/23 02:00	4,4		17/02/23 02:00	0,00	broken clouds
1676631600	2023-02-17 11:00:00 +0000 UTC	17/02/23 03:00	3,69		17/02/23 03:00	0,00	broken clouds
1676635200	2023-02-17 12:00:00 +0000 UTC	17/02/23 04:00	2,59		17/02/23 04:00	0,00	scattered clouds
1676638800	2023-02-17 13:00:00 +0000 UTC	17/02/23 05:00	2,83		17/02/23 05:00	0,00	broken clouds
1676642400	2023-02-17 14:00:00 +0000 UTC	17/02/23 06:00	2,3		17/02/23 06:00	0,00	broken clouds
1676646000	2023-02-17 15:00:00 +0000 UTC	17/02/23 07:00	0,74		17/02/23 07:00	0,00	overcast clouds
1676649600	2023-02-17 16:00:00 +0000 UTC	17/02/23 08:00	1,28		17/02/23 08:00	0,00	overcast clouds
1676653200	2023-02-17 17:00:00 +0000 UTC	17/02/23 09:00	5,84		17/02/23 09:00	0,00	overcast clouds
1676656800	2023-02-17 18:00:00 +0000 UTC	17/02/23 10:00	7,48		17/02/23 10:00	0,00	overcast clouds
1676660400	2023-02-17 19:00:00 +0000 UTC	17/02/23 11:00	10,81		17/02/23 11:00	0,00	overcast clouds
1676664000	2023-02-17 20:00:00 +0000 UTC	17/02/23 12:00	12,44		17/02/23 12:00	0,00	overcast clouds
1676667600	2023-02-17 21:00:00 +0000 UTC	17/02/23 13:00	13,1		17/02/23 13:00	0,00	overcast clouds
1676671200	2023-02-17 22:00:00 +0000 UTC	17/02/23 14:00	14,76		17/02/23 14:00	0,00	overcast clouds
1676674800	2023-02-17 23:00:00 +0000 UTC	17/02/23 15:00	16,25		17/02/23 15:00	0,00	overcast clouds
1676678400	2023-02-18 00:00:00 +0000 UTC	17/02/23 16:00	16,25		17/02/23 16:00	0,00	scattered clouds
1676682000	2023-02-18 01:00:00 +0000 UTC	17/02/23 17:00	15,13		17/02/23 17:00	0,00	scattered clouds
1676685600	2023-02-18 02:00:00 +0000 UTC	17/02/23 18:00	11,37		17/02/23 18:00	0,00	scattered clouds
1676689200	2023-02-18 03:00:00 +0000 UTC	17/02/23 19:00	9,08		17/02/23 19:00	0,00	few clouds
1676692800	2023-02-18 04:00:00 +0000 UTC	17/02/23 20:00	6,68		17/02/23 20:00	0,00	few clouds
1676696400	2023-02-18 05:00:00 +0000 UTC	17/02/23 21:00	5,26		17/02/23 21:00	0,00	sky is clear
1676700000	2023-02-18 06:00:00 +0000 UTC	17/02/23 22:00	4,58		17/02/23 22:00	0,00	sky is clear
1676703600	2023-02-18 07:00:00 +0000 UTC	17/02/23 23:00	2,98		17/02/23 23:00	0,00	sky is clear
1676707200	2023-02-18 08:00:00 +0000 UTC	18/02/23 00:00	1,88		18/02/23 00:00	0,00	sky is clear
1676710800	2023-02-18 09:00:00 +0000 UTC	18/02/23 01:00	1,88		18/02/23 01:00	0,00	sky is clear
1676714400	2023-02-18 10:00:00 +0000 UTC	18/02/23 02:00	1,28		18/02/23 02:00	0,00	sky is clear
1676718000	2023-02-18 11:00:00 +0000 UTC	18/02/23 03:00	0,18		18/02/23 03:00	0,00	sky is clear
1676721600	2023-02-18 12:00:00 +0000 UTC	18/02/23 04:00	-0,42		18/02/23 04:00	0,00	sky is clear
1676725200	2023-02-18 13:00:00 +0000 UTC	18/02/23 05:00	0,18		18/02/23 05:00	0,00	few clouds
1676728800	2023-02-18 14:00:00 +0000 UTC	18/02/23 06:00	-0,92		18/02/23 06:00	0,00	sky is clear
1676732400	2023-02-18 15:00:00 +0000 UTC	18/02/23 07:00	-0,92		18/02/23 07:00	0,00	sky is clear
1676736000	2023-02-18 16:00:00 +0000 UTC	18/02/23 08:00	1,88		18/02/23 08:00	0,00	sky is clear
1676739600	2023-02-18 17:00:00 +0000 UTC	18/02/23 09:00	5,84		18/02/23 09:00	0,00	sky is clear
1676743200	2023-02-18 18:00:00 +0000 UTC	18/02/23 10:00	9,58		18/02/23 10:00	0,00	sky is clear
1676746800	2023-02-18 19:00:00 +0000 UTC	18/02/23 11:00	12,85		18/02/23 11:00	0,00	sky is clear
1676750400	2023-02-18 20:00:00 +0000 UTC	18/02/23 12:00	14,08		18/02/23 12:00	0,00	sky is clear
1676754000	2023-02-18 21:00:00 +0000 UTC	18/02/23 13:00	15,19		18/02/23 13:00	0,00	sky is clear
1676757600	2023-02-18 22:00:00 +0000 UTC	18/02/23 14:00	16,86		18/02/23 14:00	0,00	sky is clear
1676761200	2023-02-18 23:00:00 +0000 UTC	18/02/23 15:00	17,91		18/02/23 15:00	0,00	sky is clear
1676764800	2023-02-19 00:00:00 +0000 UTC	18/02/23 16:00	17,91		18/02/23 16:00	0,00	sky is clear
1676768400	2023-02-19 01:00:00 +0000 UTC	18/02/23 17:00	17,29		18/02/23 17:00	0,00	sky is clear
1676772000	2023-02-19 02:00:00 +0000 UTC	18/02/23 18:00	12,98		18/02/23 18:00	0,00	scattered clouds
1676775600	2023-02-19 03:00:00 +0000 UTC	18/02/23 19:00	10,69		18/02/23 19:00	0,00	broken clouds
1676779200	2023-02-19 04:00:00 +0000 UTC	18/02/23 20:00	8,09		18/02/23 20:00	0,00	broken clouds
1676782800	2023-02-19 05:00:00 +0000 UTC	18/02/23 21:00	7,98		18/02/23 21:00	0,00	broken clouds
1676786400	2023-02-19 06:00:00 +0000 UTC	18/02/23 22:00	5,78		18/02/23 22:00	0,00	broken clouds
1676790000	2023-02-19 07:00:00 +0000 UTC	18/02/23 23:00	5,18		18/02/23 23:00	0,00	broken clouds
1676793600	2023-02-19 08:00:00 +0000 UTC	19/02/23 00:00	4,14		19/02/23 00:00	0,00	few clouds
1676797200	2023-02-19 09:00:00 +0000 UTC	19/02/23 01:00	3,14		19/02/23 01:00	0,00	sky is clear
1676800800	2023-02-19 10:00:00 +0000 UTC	19/02/23 02:00	2,14		19/02/23 02:00	0,00	sky is clear
1676804400	2023-02-19 11:00:00 +0000 UTC	19/02/23 03:00	5,63		19/02/23 03:00	0,00	sky is clear
1676808000	2023-02-19 12:00:00 +0000 UTC	19/02/23 04:00	4,16		19/02/23 04:00	0,00	sky is clear
1676811600	2023-02-19 13:00:00 +0000 UTC	19/02/23 05:00	4,12		19/02/23 05:00	0,00	sky is clear
1676815200	2023-02-19 14:00:00 +0000 UTC	19/02/23 06:00	4,38		19/02/23 06:00	0,00	sky is clear
1676818800	2023-02-19 15:00:00 +0000 UTC	19/02/23 07:00	3,15		19/02/23 07:00	0,00	sky is clear
1676822400	2023-02-19 16:00:00 +0000 UTC	19/02/23 08:00	5,82		19/02/23 08:00	0,00	sky is clear
1676826000	2023-02-19 17:00:00 +0000 UTC	19/02/23 09:00	9,7		19/02/23 09:00	0,00	sky is clear
1676829600	2023-02-19 18:00:00 +0000 UTC	19/02/23 10:00	10,76		19/02/23 10:00	0,00	sky is clear
1676833200	2023-02-19 19:00:00 +0000 UTC	19/02/23 11:00	12,98		19/02/23 11:00	0,00	sky is clear
1676836800	2023-02-19 20:00:00 +0000 UTC	19/02/23 12:00	14,64		19/02/23 12:00	0,00	sky is clear
1676840400	2023-02-19 21:00:00 +0000 UTC	19/02/23 13:00	15,76		19/02/23 13:00	0,00	few clouds
1676844000	2023-02-19 22:00:00 +0000 UTC	19/02/23 14:00	16,87		19/02/23 14:00	0,00	sky is clear
1676847600	2023-02-19 23:00:00 +0000 UTC	19/02/23 15:00	17,42		19/02/23 15:00	0,00	few clouds
1676851200	2023-02-20 00:00:00 +0000 UTC	19/02/23 16:00	17,98		19/02/23 16:00	0,00	few clouds
1676854800	2023-02-20 01:00:00 +0000 UTC	19/02/23 17:00	17,42		19/02/23 17:00	0,00	sky is clear
1676858400	2023-02-20 02:00:00 +0000 UTC	19/02/23 18:00	14,08		19/02/23 18:00	0,00	sky is clear
1676862000	2023-02-20 03:00:00 +0000 UTC	19/02/23 19:00	14,71		19/02/23 19:00	0,00	sky is clear
1676865600	2023-02-20 04:00:00 +0000 UTC	19/02/23 20:00	9,14		19/02/23 20:00	0,00	sky is clear
1676869200	2023-02-20 05:00:00 +0000 UTC	19/02/23 21:00	6,14		19/02/23 21:00	0,00	sky is clear
1676872800	2023-02-20 06:00:00 +0000 UTC	19/02/23 22:00	6,14		19/02/23 22:00	0,00	few clouds
1676876400	2023-02-20 07:00:00 +0000 UTC	19/02/23 23:00	5,14		19/02/23 23:00	0,00	few clouds
1676880000	2023-02-20 08:00:00 +0000 UTC	20/02/23 00:00	4,14		20/02/23 00:00	0,00	sky is clear
1676883600	2023-02-20 09:00:00 +0000 UTC	20/02/23 01:00	9,52		20/02/23 01:00	0,00	few clouds
1676887200	2023-02-20 10:00:00 +0000 UTC	20/02/23 02:00	6,88		20/02/23 02:00	0,00	scattered clouds
1676890800	2023-02-20 11:00:00 +0000 UTC	20/02/23 03:00	6		20/02/23 03:00	0,00	scattered clouds
1676894400	2023-02-20 12:00:00 +0000 UTC	20/02/23 04:00	4,66		20/02/23 04:00	0,00	sky is clear
1676898000	2023-02-20 13:00:00 +0000 UTC	20/02/23 05:00	5,23		20/02/23 05:00	0,00	few clouds
1676901600	2023-02-20 14:00:00 +0000 UTC	20/02/23 06:00	5,6		20/02/23 06:00	0,00	scattered clouds
1676905200	2023-02-20 15:00:00 +0000 UTC	20/02/23 07:00	4,48		20/02/23 07:00	0,00	broken clouds
1676908800	2023-02-20 16:00:00 +0000 UTC	20/02/23 08:00	8,72		20/02/23 08:00	0,00	overcast clouds
1676912400	2023-02-20 17:00:00 +0000 UTC	20/02/23 09:00	11,42		20/02/23 09:00	0,00	broken clouds
1676916000	2023-02-20 18:00:00 +0000 UTC	20/02/23 10:00	13,95		20/02/23 10:00	0,00	few clouds
1676919600	2023-02-20 19:00:00 +0000 UTC	20/02/23 11:00	14,64		20/02/23 11:00	0,00	scattered clouds
1676923200	2023-02-20 20:00:00 +0000 UTC	20/02/23 12:00	16,87		20/02/23 12:00	0,00	scattered clouds
1676926800	2023-02-20 21:00:00 +0000 UTC	20/02/23 13:00	18,53		20/02/23 13:00	0,00	broken clouds
1676930400	2023-02-20 22:00:00 +0000 UTC	20/02/23 14:00	19,09		20/02/23 14:00	0,00	overcast clouds
1676934000	2023-02-20 23:00:00 +0000 UTC	20/02/23 15:00	19,64		20/02/23 15:00	0,00	overcast clouds
1676937600	2023-02-21 00:00:00 +0000 UTC	20/02/23 16:00	20,2		20/02/23 16:00	0,00	few clouds
1676941200	2023-02-21 01:00:00 +0000 UTC	20/02/23 17:00	19,64		20/02/23 17:00	0,00	sky is clear
1676944800	2023-02-21 02:00:00 +0000 UTC	20/02/23 18:00	15,76		20/02/23 18:00	0,00	sky is clear
1676948400	2023-02-21 03:00:00 +0000 UTC	20/02/23 19:00	12,41		20/02/23 19:00	0,00	sky is clear
1676952000	2023-02-21 04:00:00 +0000 UTC	20/02/23 20:00	10,21		20/02/23 20:00	0,00	sky is clear
1676955600	2023-02-21 05:00:00 +0000 UTC	20/02/23 21:00	12,64		20/02/23 21:00	0,00	sky is clear
1676959200	2023-02-21 06:00:00 +0000 UTC	20/02/23 22:00	12,28		20/02/23 22:00	0,00	sky is clear
1676962800	2023-02-21 07:00:00 +0000 UTC	20/02/23 23:00	12,89		20/02/23 23:00	0,00	sky is clear
1676966400	2023-02-21 08:00:00 +0000 UTC	21/02/23 00:00	11,71		21/02/23 00:00	0,00	sky is clear
1676970000	2023-02-21 09:00:00 +0000 UTC	21/02/23 01:00	10,2		21/02/23 01:00	0,00	sky is clear
1676973600	2023-02-21 10:00:00 +0000 UTC	21/02/23 02:00	9,02		21/02/23 02:00	0,00	scattered clouds
1676977200	2023-02-21 11:00:00 +0000 UTC	21/02/23 03:00	8,08		21/02/23 03:00	0,00	few clouds
1676980800	2023-02-21 12:00:00 +0000 UTC	21/02/23 04:00	7,65		21/02/23 04:00	0,00	broken clouds
1676984400	2023-02-21 13:00:00 +0000 UTC	21/02/23 05:00	7,56		21/02/23 05:00	0,00	overcast clouds
1676988000	2023-02-21 14:00:00 +0000 UTC	21/02/23 06:00	7,39		21/02/23 06:00	0,00	overcast clouds
1676991600	2023-02-21 15:00:00 +0000 UTC	21/02/23 07:00	8,39		21/02/23 07:00	0,00	broken clouds
1676995200	2023-02-21 16:00:00 +0000 UTC	21/02/23 08:00	10,04		21/02/23 08:00	0,00	overcast clouds
1676998800	2023-02-21 17:00:00 +0000 UTC	21/02/23 09:00	13,6		21/02/23 09:00	0,00	broken clouds
1677002400	2023-02-21 18:00:00 +0000 UTC	21/02/23 10:00	12,98		21/02/23 10:00	0,00	overcast clouds
1677006000	2023-02-21 19:00:00 +0000 UTC	21/02/23 11:00	15,2		21/02/23 11:00	0,00	scattered clouds
1677009600	2023-02-21 20:00:00 +0000 UTC	21/02/23 12:00	17,42		21/02/23 12:00	0,00	few clouds
1677013200	2023-02-21 21:00:00 +0000 UTC	21/02/23 13:00	18,53		21/02/23 13:00	0,00	scattered clouds
1677016800	2023-02-21 22:00:00 +0000 UTC	21/02/23 14:00	19,64		21/02/23 14:00	0,00	broken clouds
1677020400	2023-02-21 23:00:00 +0000 UTC	21/02/23 15:00	19,09		21/02/23 15:00	0,00	scattered clouds
1677024000	2023-02-22 00:00:00 +0000 UTC	21/02/23 16:00	16,87		21/02/23 16:00	0,00	scattered clouds
1677027600	2023-02-22 01:00:00 +0000 UTC	21/02/23 17:00	13,53		21/02/23 17:00	0,00	sky is clear
1677031200	2023-02-22 02:00:00 +0000 UTC	21/02/23 18:00	10,76		21/02/23 18:00	0,00	sky is clear
1677034800	2023-02-22 03:00:00 +0000 UTC	21/02/23 19:00	9,64		21/02/23 19:00	0,00	sky is clear
1677038400	2023-02-22 04:00:00 +0000 UTC	21/02/23 20:00	9,09		21/02/23 20:00	0,00	scattered clouds
1677042000	2023-02-22 05:00:00 +0000 UTC	21/02/23 21:00	7,98		21/02/23 21:00	0,00	broken clouds
1677045600	2023-02-22 06:00:00 +0000 UTC	21/02/23 22:00	6,87		21/02/23 22:00	0,00	scattered clouds
1677049200	2023-02-22 07:00:00 +0000 UTC	21/02/23 23:00	6,31		21/02/23 23:00	0,00	sky is clear
1677052800	2023-02-22 08:00:00 +0000 UTC	22/02/23 00:00	5,2		22/02/23 00:00	0,00	sky is clear
1677056400	2023-02-22 09:00:00 +0000 UTC	22/02/23 01:00	5,2		22/02/23 01:00	0,00	sky is clear
1677060000	2023-02-22 10:00:00 +0000 UTC	22/02/23 02:00	4,64		22/02/23 02:00	0,00	few clouds
1677063600	2023-02-22 11:00:00 +0000 UTC	22/02/23 03:00	4,09		22/02/23 03:00	0,00	sky is clear
1677067200	2023-02-22 12:00:00 +0000 UTC	22/02/23 04:00	2,43		22/02/23 04:00	0,00	sky is clear
1677070800	2023-02-22 13:00:00 +0000 UTC	22/02/23 05:00	1,87		22/02/23 05:00	0,00	sky is clear
1677074400	2023-02-22 14:00:00 +0000 UTC	22/02/23 06:00	0,77		22/02/23 06:00	0,00	sky is clear
1677078000	2023-02-22 15:00:00 +0000 UTC	22/02/23 07:00	-0,37		22/02/23 07:00	0,00	sky is clear
1677081600	2023-02-22 16:00:00 +0000 UTC	22/02/23 08:00	5,28		22/02/23 08:00	0,00	sky is clear
1677085200	2023-02-22 17:00:00 +0000 UTC	22/02/23 09:00	5,76		22/02/23 09:00	0,00	sky is clear
1677088800	2023-02-22 18:00:00 +0000 UTC	22/02/23 10:00	7,42		22/02/23 10:00	0,00	scattered clouds
1677092400	2023-02-22 19:00:00 +0000 UTC	22/02/23 11:00	9,09		22/02/23 11:00	0,00	few clouds
1677096000	2023-02-22 20:00:00 +0000 UTC	22/02/23 12:00	8,53		22/02/23 12:00	0,00	few clouds
1677099600	2023-02-22 21:00:00 +0000 UTC	22/02/23 13:00	9,64		22/02/23 13:00	0,00	scattered clouds
1677103200	2023-02-22 22:00:00 +0000 UTC	22/02/23 14:00	9,09		22/02/23 14:00	0,00	overcast clouds
1677106800	2023-02-22 23:00:00 +0000 UTC	22/02/23 15:00	10,75		22/02/23 15:00	0,00	overcast clouds
1677110400	2023-02-23 00:00:00 +0000 UTC	22/02/23 16:00	9,09	0,63	22/02/23 16:00	0,63	light rain
1677114000	2023-02-23 01:00:00 +0000 UTC	22/02/23 17:00	5,76	0,16	22/02/23 17:00	0,16	light rain
1677117600	2023-02-23 02:00:00 +0000 UTC	22/02/23 18:00	4,64		22/02/23 18:00	0,00	scattered clouds
1677121200	2023-02-23 03:00:00 +0000 UTC	22/02/23 19:00	4,63		22/02/23 19:00	0,00	broken clouds
1677124800	2023-02-23 04:00:00 +0000 UTC	22/02/23 20:00	3,53		22/02/23 20:00	0,00	broken clouds
1677128400	2023-02-23 05:00:00 +0000 UTC	22/02/23 21:00	2,98		22/02/23 21:00	0,00	broken clouds
1677132000	2023-02-23 06:00:00 +0000 UTC	22/02/23 22:00	2,42		22/02/23 22:00	0,00	broken clouds
1677135600	2023-02-23 07:00:00 +0000 UTC	22/02/23 23:00	2,42		22/02/23 23:00	0,00	broken clouds
1677139200	2023-02-23 08:00:00 +0000 UTC	23/02/23 00:00	2,98		23/02/23 00:00	0,00	broken clouds
1677142800	2023-02-23 09:00:00 +0000 UTC	23/02/23 01:00	2,42		23/02/23 01:00	0,00	overcast clouds
1677146400	2023-02-23 10:00:00 +0000 UTC	23/02/23 02:00	1,87		23/02/23 02:00	0,00	broken clouds
1677150000	2023-02-23 11:00:00 +0000 UTC	23/02/23 03:00	1,87	0,16	23/02/23 03:00	0,16	light rain
1677153600	2023-02-23 12:00:00 +0000 UTC	23/02/23 04:00	1,86	0,17	23/02/23 04:00	0,17	light rain
1677157200	2023-02-23 13:00:00 +0000 UTC	23/02/23 05:00	1,87		23/02/23 05:00	0,00	broken clouds
1677160800	2023-02-23 14:00:00 +0000 UTC	23/02/23 06:00	0,76		23/02/23 06:00	0,00	broken clouds
1677164400	2023-02-23 15:00:00 +0000 UTC	23/02/23 07:00	2,95		23/02/23 07:00	0,00	scattered clouds
1677168000	2023-02-23 16:00:00 +0000 UTC	23/02/23 08:00	2,42		23/02/23 08:00	0,00	scattered clouds
1677171600	2023-02-23 17:00:00 +0000 UTC	23/02/23 09:00	5,19		23/02/23 09:00	0,00	broken clouds
1677175200	2023-02-23 18:00:00 +0000 UTC	23/02/23 10:00	7,42		23/02/23 10:00	0,00	broken clouds
1677178800	2023-02-23 19:00:00 +0000 UTC	23/02/23 11:00	9,63		23/02/23 11:00	0,00	scattered clouds
1677182400	2023-02-23 20:00:00 +0000 UTC	23/02/23 12:00	9,09		23/02/23 12:00	0,00	scattered clouds
1677186000	2023-02-23 21:00:00 +0000 UTC	23/02/23 13:00	10,75		23/02/23 13:00	0,00	broken clouds
1677189600	2023-02-23 22:00:00 +0000 UTC	23/02/23 14:00	10,2	0,23	23/02/23 14:00	0,23	light rain
1677193200	2023-02-23 23:00:00 +0000 UTC	23/02/23 15:00	10,75	1,02	23/02/23 15:00	1,02	moderate rain
1677196800	2023-02-24 00:00:00 +0000 UTC	23/02/23 16:00	9,63	0,51	23/02/23 16:00	0,51	light rain
1677200400	2023-02-24 01:00:00 +0000 UTC	23/02/23 17:00	8,52		23/02/23 17:00	0,00	scattered clouds
1677204000	2023-02-24 02:00:00 +0000 UTC	23/02/23 18:00	6,87		23/02/23 18:00	0,00	scattered clouds
1677207600	2023-02-24 03:00:00 +0000 UTC	23/02/23 19:00	5,2		23/02/23 19:00	0,00	sky is clear
1677211200	2023-02-24 04:00:00 +0000 UTC	23/02/23 20:00	4,64		23/02/23 20:00	0,00	scattered clouds
1677214800	2023-02-24 05:00:00 +0000 UTC	23/02/23 21:00	4,64		23/02/23 21:00	0,00	broken clouds
1677218400	2023-02-24 06:00:00 +0000 UTC	23/02/23 22:00	4,64	0,21	23/02/23 22:00	0,21	light rain
1677222000	2023-02-24 07:00:00 +0000 UTC	23/02/23 23:00	5,2	0,33	23/02/23 23:00	0,33	light rain
1677225600	2023-02-24 08:00:00 +0000 UTC	24/02/23 00:00	5,76	0,35	24/02/23 00:00	0,35	light rain
1677229200	2023-02-24 09:00:00 +0000 UTC	24/02/23 01:00	6,87	0,55	24/02/23 01:00	0,55	light rain
1677232800	2023-02-24 10:00:00 +0000 UTC	24/02/23 02:00	6,31	0,74	24/02/23 02:00	0,74	light rain
1677236400	2023-02-24 11:00:00 +0000 UTC	24/02/23 03:00	5,76	0,64	24/02/23 03:00	0,64	light rain
1677240000	2023-02-24 12:00:00 +0000 UTC	24/02/23 04:00	6,31	0,87	24/02/23 04:00	0,87	light rain
1677243600	2023-02-24 13:00:00 +0000 UTC	24/02/23 05:00	6,31	1,09	24/02/23 05:00	1,09	moderate rain
1677247200	2023-02-24 14:00:00 +0000 UTC	24/02/23 06:00	6,31	1,14	24/02/23 06:00	1,14	moderate rain
1677250800	2023-02-24 15:00:00 +0000 UTC	24/02/23 07:00	7,41	1,25	24/02/23 07:00	1,25	moderate rain
1677254400	2023-02-24 16:00:00 +0000 UTC	24/02/23 08:00	7,41	0,66	24/02/23 08:00	0,66	light rain
1677258000	2023-02-24 17:00:00 +0000 UTC	24/02/23 09:00	8,52	0,46	24/02/23 09:00	0,46	light rain
1677261600	2023-02-24 18:00:00 +0000 UTC	24/02/23 10:00	9,09	1,48	24/02/23 10:00	1,48	moderate rain
1677265200	2023-02-24 19:00:00 +0000 UTC	24/02/23 11:00	7,98	2,71	24/02/23 11:00	2,71	moderate rain
1677268800	2023-02-24 20:00:00 +0000 UTC	24/02/23 12:00	7,98	2,78	24/02/23 12:00	2,78	moderate rain
1677272400	2023-02-24 21:00:00 +0000 UTC	24/02/23 13:00	7,97	2,39	24/02/23 13:00	2,39	moderate rain
1677276000	2023-02-24 22:00:00 +0000 UTC	24/02/23 14:00	7,97	1,88	24/02/23 14:00	1,88	moderate rain
1677279600	2023-02-24 23:00:00 +0000 UTC	24/02/23 15:00	7,97	1,43	24/02/23 15:00	1,43	moderate rain
1677283200	2023-02-25 00:00:00 +0000 UTC	24/02/23 16:00	7,97	1,11	24/02/23 16:00	1,11	moderate rain
1677286800	2023-02-25 01:00:00 +0000 UTC	24/02/23 17:00	7,42	1,02	24/02/23 17:00	1,02	moderate rain
1677290400	2023-02-25 02:00:00 +0000 UTC	24/02/23 18:00	6,87	0,98	24/02/23 18:00	0,98	light rain
1677294000	2023-02-25 03:00:00 +0000 UTC	24/02/23 19:00	6,87	0,89	24/02/23 19:00	0,89	light rain
1677297600	2023-02-25 04:00:00 +0000 UTC	24/02/23 20:00	5,76	0,84	24/02/23 20:00	0,84	light rain
1677301200	2023-02-25 05:00:00 +0000 UTC	24/02/23 21:00	5,2	0,74	24/02/23 21:00	0,74	light rain
1677304800	2023-02-25 06:00:00 +0000 UTC	24/02/23 22:00	4,64	0,74	24/02/23 22:00	0,74	light rain
1677308400	2023-02-25 07:00:00 +0000 UTC	24/02/23 23:00	4,64	1,27	24/02/23 23:00	1,27	moderate rain
1677312000	2023-02-25 08:00:00 +0000 UTC	25/02/23 00:00	4,64	1,33	25/02/23 00:00	1,33	moderate rain
1677315600	2023-02-25 09:00:00 +0000 UTC	25/02/23 01:00	4,64	1,22	25/02/23 01:00	1,22	moderate rain
1677319200	2023-02-25 10:00:00 +0000 UTC	25/02/23 02:00	4,09	1,82	25/02/23 02:00	1,82	moderate rain
1677322800	2023-02-25 11:00:00 +0000 UTC	25/02/23 03:00	3,53	2,12	25/02/23 03:00	2,12	moderate rain
1677326400	2023-02-25 12:00:00 +0000 UTC	25/02/23 04:00	2,42	1,18	25/02/23 04:00	1,18	moderate rain
1677330000	2023-02-25 13:00:00 +0000 UTC	25/02/23 05:00	2,42	1,21	25/02/23 05:00	1,21	moderate rain
1677333600	2023-02-25 14:00:00 +0000 UTC	25/02/23 06:00	2,42	0,82	25/02/23 06:00	0,82	light rain
1677337200	2023-02-25 15:00:00 +0000 UTC	25/02/23 07:00	2,42	0,31	25/02/23 07:00	0,31	light rain
1677340800	2023-02-25 16:00:00 +0000 UTC	25/02/23 08:00	2,98	0,12	25/02/23 08:00	0,12	light rain
1677344400	2023-02-25 17:00:00 +0000 UTC	25/02/23 09:00	2,98		25/02/23 09:00	0,00	overcast clouds
1677348000	2023-02-25 18:00:00 +0000 UTC	25/02/23 10:00	3,53		25/02/23 10:00	0,00	overcast clouds
1677351600	2023-02-25 19:00:00 +0000 UTC	25/02/23 11:00	4,64		25/02/23 11:00	0,00	overcast clouds
1677355200	2023-02-25 20:00:00 +0000 UTC	25/02/23 12:00	5,2		25/02/23 12:00	0,00	overcast clouds
1677358800	2023-02-25 21:00:00 +0000 UTC	25/02/23 13:00	5,76	0,2	25/02/23 13:00	0,20	light rain
1677362400	2023-02-25 22:00:00 +0000 UTC	25/02/23 14:00	5,76	0,25	25/02/23 14:00	0,25	light rain
1677366000	2023-02-25 23:00:00 +0000 UTC	25/02/23 15:00	6,31		25/02/23 15:00	0,00	overcast clouds
1677369600	2023-02-26 00:00:00 +0000 UTC	25/02/23 16:00	6,31		25/02/23 16:00	0,00	overcast clouds
1677373200	2023-02-26 01:00:00 +0000 UTC	25/02/23 17:00	6,87		25/02/23 17:00	0,00	scattered clouds
1677376800	2023-02-26 02:00:00 +0000 UTC	25/02/23 18:00	5,76		25/02/23 18:00	0,00	scattered clouds
1677380400	2023-02-26 03:00:00 +0000 UTC	25/02/23 19:00	4,09		25/02/23 19:00	0,00	scattered clouds
1677384000	2023-02-26 04:00:00 +0000 UTC	25/02/23 20:00	2,99		25/02/23 20:00	0,00	broken clouds
1677387600	2023-02-26 05:00:00 +0000 UTC	25/02/23 21:00	2,43		25/02/23 21:00	0,00	overcast clouds
1677391200	2023-02-26 06:00:00 +0000 UTC	25/02/23 22:00	6,36		25/02/23 22:00	0,00	overcast clouds
1677394800	2023-02-26 07:00:00 +0000 UTC	25/02/23 23:00	1,88		25/02/23 23:00	0,00	overcast clouds
1677398400	2023-02-26 08:00:00 +0000 UTC	26/02/23 00:00	2,42		26/02/23 00:00	0,00	overcast clouds
1677402000	2023-02-26 09:00:00 +0000 UTC	26/02/23 01:00	1,32	0,26	26/02/23 01:00	0,26	light snow
1677405600	2023-02-26 10:00:00 +0000 UTC	26/02/23 02:00	2,42	0,25	26/02/23 02:00	0,25	light rain
1677409200	2023-02-26 11:00:00 +0000 UTC	26/02/23 03:00	2,98	0,23	26/02/23 03:00	0,23	light rain
1677412800	2023-02-26 12:00:00 +0000 UTC	26/02/23 04:00	4,08	0,1	26/02/23 04:00	0,10	light rain
1677416400	2023-02-26 13:00:00 +0000 UTC	26/02/23 05:00	4,09		26/02/23 05:00	0,00	overcast clouds
1677420000	2023-02-26 14:00:00 +0000 UTC	26/02/23 06:00	4,09		26/02/23 06:00	0,00	overcast clouds
1677423600	2023-02-26 15:00:00 +0000 UTC	26/02/23 07:00	4,09		26/02/23 07:00	0,00	scattered clouds
1677427200	2023-02-26 16:00:00 +0000 UTC	26/02/23 08:00	4,64		26/02/23 08:00	0,00	scattered clouds
1677430800	2023-02-26 17:00:00 +0000 UTC	26/02/23 09:00	5,76		26/02/23 09:00	0,00	scattered clouds
1677434400	2023-02-26 18:00:00 +0000 UTC	26/02/23 10:00	6,87		26/02/23 10:00	0,00	overcast clouds
1677438000	2023-02-26 19:00:00 +0000 UTC	26/02/23 11:00	9,09		26/02/23 11:00	0,00	overcast clouds
1677441600	2023-02-26 20:00:00 +0000 UTC	26/02/23 12:00	10,2		26/02/23 12:00	0,00	overcast clouds
1677445200	2023-02-26 21:00:00 +0000 UTC	26/02/23 13:00	11,3		26/02/23 13:00	0,00	overcast clouds
1677448800	2023-02-26 22:00:00 +0000 UTC	26/02/23 14:00	11,31		26/02/23 14:00	0,00	overcast clouds
1677452400	2023-02-26 23:00:00 +0000 UTC	26/02/23 15:00	10,76		26/02/23 15:00	0,00	overcast clouds
1677456000	2023-02-27 00:00:00 +0000 UTC	26/02/23 16:00	10,76		26/02/23 16:00	0,00	overcast clouds
1677459600	2023-02-27 01:00:00 +0000 UTC	26/02/23 17:00	10,2		26/02/23 17:00	0,00	overcast clouds
1677463200	2023-02-27 02:00:00 +0000 UTC	26/02/23 18:00	9,64		26/02/23 18:00	0,00	overcast clouds
1677466800	2023-02-27 03:00:00 +0000 UTC	26/02/23 19:00	9,09	0,14	26/02/23 19:00	0,14	light rain
1677470400	2023-02-27 04:00:00 +0000 UTC	26/02/23 20:00	9,09	1,18	26/02/23 20:00	1,18	moderate rain
1677474000	2023-02-27 05:00:00 +0000 UTC	26/02/23 21:00	9,09	1,68	26/02/23 21:00	1,68	moderate rain
1677477600	2023-02-27 06:00:00 +0000 UTC	26/02/23 22:00	9,09	0,79	26/02/23 22:00	0,79	light rain
1677481200	2023-02-27 07:00:00 +0000 UTC	26/02/23 23:00	8,53	0,85	26/02/23 23:00	0,85	light rain
1677484800	2023-02-27 08:00:00 +0000 UTC	27/02/23 00:00	7,98	1,13	27/02/23 00:00	1,13	moderate rain
1677488400	2023-02-27 09:00:00 +0000 UTC	27/02/23 01:00	7,42	0,77	27/02/23 01:00	0,77	light rain
1677492000	2023-02-27 10:00:00 +0000 UTC	27/02/23 02:00	7,42	0,54	27/02/23 02:00	0,54	light rain
1677495600	2023-02-27 11:00:00 +0000 UTC	27/02/23 03:00	7,42	0,52	27/02/23 03:00	0,52	light rain
1677499200	2023-02-27 12:00:00 +0000 UTC	27/02/23 04:00	6,87	0,53	27/02/23 04:00	0,53	light rain
1677502800	2023-02-27 13:00:00 +0000 UTC	27/02/23 05:00	6,31	0,29	27/02/23 05:00	0,29	light rain
1677506400	2023-02-27 14:00:00 +0000 UTC	27/02/23 06:00	6,87	0,14	27/02/23 06:00	0,14	light rain
1677510000	2023-02-27 15:00:00 +0000 UTC	27/02/23 07:00	6,87	0,17	27/02/23 07:00	0,17	light rain
1677513600	2023-02-27 16:00:00 +0000 UTC	27/02/23 08:00	6,87		27/02/23 08:00	0,00	overcast clouds
1677517200	2023-02-27 17:00:00 +0000 UTC	27/02/23 09:00	7,42	0,25	27/02/23 09:00	0,25	light rain
1677520800	2023-02-27 18:00:00 +0000 UTC	27/02/23 10:00	7,98	0,27	27/02/23 10:00	0,27	light rain
1677524400	2023-02-27 19:00:00 +0000 UTC	27/02/23 11:00	9,64		27/02/23 11:00	0,00	overcast clouds
1677528000	2023-02-27 20:00:00 +0000 UTC	27/02/23 12:00	10,76		27/02/23 12:00	0,00	overcast clouds
1677531600	2023-02-27 21:00:00 +0000 UTC	27/02/23 13:00	11,31		27/02/23 13:00	0,00	overcast clouds
1677535200	2023-02-27 22:00:00 +0000 UTC	27/02/23 14:00	10,76	0,27	27/02/23 14:00	0,27	light rain
1677538800	2023-02-27 23:00:00 +0000 UTC	27/02/23 15:00	10,2	0,95	27/02/23 15:00	0,95	light rain
1677542400	2023-02-28 00:00:00 +0000 UTC	27/02/23 16:00	9,09	1,16	27/02/23 16:00	1,16	moderate rain
1677546000	2023-02-28 01:00:00 +0000 UTC	27/02/23 17:00	9,09	0,25	27/02/23 17:00	0,25	light rain
1677549600	2023-02-28 02:00:00 +0000 UTC	27/02/23 18:00	8,53		27/02/23 18:00	0,00	broken clouds
1677553200	2023-02-28 03:00:00 +0000 UTC	27/02/23 19:00	7,42	0,86	27/02/23 19:00	0,86	light rain
1677556800	2023-02-28 04:00:00 +0000 UTC	27/02/23 20:00	6,31		27/02/23 20:00	0,00	few clouds
1677560400	2023-02-28 05:00:00 +0000 UTC	27/02/23 21:00	4,65		27/02/23 21:00	0,00	sky is clear
1677564000	2023-02-28 06:00:00 +0000 UTC	27/02/23 22:00	6,39		27/02/23 22:00	0,00	sky is clear
1677567600	2023-02-28 07:00:00 +0000 UTC	27/02/23 23:00	2,99	0,14	27/02/23 23:00	0,14	light rain
1677571200	2023-02-28 08:00:00 +0000 UTC	28/02/23 00:00	2,97	0,39	28/02/23 00:00	0,39	light rain
1677574800	2023-02-28 09:00:00 +0000 UTC	28/02/23 01:00	2,99	0,34	28/02/23 01:00	0,34	light rain
1677578400	2023-02-28 10:00:00 +0000 UTC	28/02/23 02:00	3,53	0,42	28/02/23 02:00	0,42	light rain
1677582000	2023-02-28 11:00:00 +0000 UTC	28/02/23 03:00	3,53	0,38	28/02/23 03:00	0,38	light rain
1677585600	2023-02-28 12:00:00 +0000 UTC	28/02/23 04:00	3,53	0,29	28/02/23 04:00	0,29	light rain
1677589200	2023-02-28 13:00:00 +0000 UTC	28/02/23 05:00	4,09		28/02/23 05:00	0,00	overcast clouds
1677592800	2023-02-28 14:00:00 +0000 UTC	28/02/23 06:00	4,09		28/02/23 06:00	0,00	overcast clouds
1677596400	2023-02-28 15:00:00 +0000 UTC	28/02/23 07:00	4,09		28/02/23 07:00	0,00	overcast clouds
1677600000	2023-02-28 16:00:00 +0000 UTC	28/02/23 08:00	5,2		28/02/23 08:00	0,00	overcast clouds
1677603600	2023-02-28 17:00:00 +0000 UTC	28/02/23 09:00	6,87		28/02/23 09:00	0,00	overcast clouds
1677607200	2023-02-28 18:00:00 +0000 UTC	28/02/23 10:00	7,42		28/02/23 10:00	0,00	overcast clouds
1677610800	2023-02-28 19:00:00 +0000 UTC	28/02/23 11:00	9,08		28/02/23 11:00	0,00	overcast clouds
1677614400	2023-02-28 20:00:00 +0000 UTC	28/02/23 12:00	9,64		28/02/23 12:00	0,00	overcast clouds
1677618000	2023-02-28 21:00:00 +0000 UTC	28/02/23 13:00	10,75	0,17	28/02/23 13:00	0,17	light rain
1677621600	2023-02-28 22:00:00 +0000 UTC	28/02/23 14:00	11,3	0,31	28/02/23 14:00	0,31	light rain
1677625200	2023-02-28 23:00:00 +0000 UTC	28/02/23 15:00	10,75	0,68	28/02/23 15:00	0,68	light rain
1677628800	2023-03-01 00:00:00 +0000 UTC	28/02/23 16:00	9,63	0,85	28/02/23 16:00	0,85	light rain
1677632400	2023-03-01 01:00:00 +0000 UTC	28/02/23 17:00	9,08	0,76	28/02/23 17:00	0,76	light rain
1677636000	2023-03-01 02:00:00 +0000 UTC	28/02/23 18:00	6,86	0,57	28/02/23 18:00	0,57	light rain
1677639600	2023-03-01 03:00:00 +0000 UTC	28/02/23 19:00	6,87	0,28	28/02/23 19:00	0,28	light rain
1677643200	2023-03-01 04:00:00 +0000 UTC	28/02/23 20:00	6,87	0,24	28/02/23 20:00	0,24	light rain
1677646800	2023-03-01 05:00:00 +0000 UTC	28/02/23 21:00	6,87	0,35	28/02/23 21:00	0,35	light rain
1677650400	2023-03-01 06:00:00 +0000 UTC	28/02/23 22:00	6,87	0,88	28/02/23 22:00	0,88	light rain
1677654000	2023-03-01 07:00:00 +0000 UTC	28/02/23 23:00	7,42	1,52	28/02/23 23:00	1,52	moderate rain
1677657600	2023-03-01 08:00:00 +0000 UTC	01/03/23 00:00	6,87	2,19	01/03/23 00:00	2,19	moderate rain
1677661200	2023-03-01 09:00:00 +0000 UTC	01/03/23 01:00	7,84	2,03	01/03/23 01:00	2,03	moderate rain
1677664800	2023-03-01 10:00:00 +0000 UTC	01/03/23 02:00	5,55	0,86	01/03/23 02:00	0,86	light rain
1677668400	2023-03-01 11:00:00 +0000 UTC	01/03/23 03:00	2,98	0,1	01/03/23 03:00	0,10	light rain
1677672000	2023-03-01 12:00:00 +0000 UTC	01/03/23 04:00	2,98	0,16	01/03/23 04:00	0,16	light rain
1677675600	2023-03-01 13:00:00 +0000 UTC	01/03/23 05:00	2,98	0,37	01/03/23 05:00	0,37	light rain
1677679200	2023-03-01 14:00:00 +0000 UTC	01/03/23 06:00	2,42		01/03/23 06:00	0,00	broken clouds
1677682800	2023-03-01 15:00:00 +0000 UTC	01/03/23 07:00	2,98		01/03/23 07:00	0,00	broken clouds
1677686400	2023-03-01 16:00:00 +0000 UTC	01/03/23 08:00	3,53		01/03/23 08:00	0,00	scattered clouds
1677690000	2023-03-01 17:00:00 +0000 UTC	01/03/23 09:00	4,64		01/03/23 09:00	0,00	scattered clouds
1677693600	2023-03-01 18:00:00 +0000 UTC	01/03/23 10:00	5,76		01/03/23 10:00	0,00	scattered clouds
1677697200	2023-03-01 19:00:00 +0000 UTC	01/03/23 11:00	6,87		01/03/23 11:00	0,00	few clouds
1677700800	2023-03-01 20:00:00 +0000 UTC	01/03/23 12:00	7,98		01/03/23 12:00	0,00	few clouds
1677704400	2023-03-01 21:00:00 +0000 UTC	01/03/23 13:00	9,08		01/03/23 13:00	0,00	sky is clear
1677708000	2023-03-01 22:00:00 +0000 UTC	01/03/23 14:00	9,09		01/03/23 14:00	0,00	sky is clear
1677711600	2023-03-01 23:00:00 +0000 UTC	01/03/23 15:00	10,19		01/03/23 15:00	0,00	scattered clouds
1677715200	2023-03-02 00:00:00 +0000 UTC	01/03/23 16:00	10,75		01/03/23 16:00	0,00	sky is clear
1677718800	2023-03-02 01:00:00 +0000 UTC	01/03/23 17:00	10,76		01/03/23 17:00	0,00	sky is clear
1677722400	2023-03-02 02:00:00 +0000 UTC	01/03/23 18:00	9,64		01/03/23 18:00	0,00	sky is clear
1677726000	2023-03-02 03:00:00 +0000 UTC	01/03/23 19:00	7,98		01/03/23 19:00	0,00	sky is clear
1677729600	2023-03-02 04:00:00 +0000 UTC	01/03/23 20:00	6,87		01/03/23 20:00	0,00	few clouds
1677733200	2023-03-02 05:00:00 +0000 UTC	01/03/23 21:00	6,31		01/03/23 21:00	0,00	broken clouds
1677736800	2023-03-02 06:00:00 +0000 UTC	01/03/23 22:00	5,76		01/03/23 22:00	0,00	overcast clouds
1677740400	2023-03-02 07:00:00 +0000 UTC	01/03/23 23:00	4,64		01/03/23 23:00	0,00	broken clouds
1677744000	2023-03-02 08:00:00 +0000 UTC	02/03/23 00:00	1,86		02/03/23 00:00	0,00	scattered clouds
1677747600	2023-03-02 09:00:00 +0000 UTC	02/03/23 01:00	1,32		02/03/23 01:00	0,00	broken clouds
1677751200	2023-03-02 10:00:00 +0000 UTC	02/03/23 02:00	0,75		02/03/23 02:00	0,00	broken clouds
1677754800	2023-03-02 11:00:00 +0000 UTC	02/03/23 03:00	-0,37		02/03/23 03:00	0,00	few clouds
1677758400	2023-03-02 12:00:00 +0000 UTC	02/03/23 04:00	-0,92		02/03/23 04:00	0,00	scattered clouds
1677762000	2023-03-02 13:00:00 +0000 UTC	02/03/23 05:00	4,18		02/03/23 05:00	0,00	broken clouds
1677765600	2023-03-02 14:00:00 +0000 UTC	02/03/23 06:00	-0,92		02/03/23 06:00	0,00	scattered clouds
1677769200	2023-03-02 15:00:00 +0000 UTC	02/03/23 07:00	3,46		02/03/23 07:00	0,00	sky is clear
1677772800	2023-03-02 16:00:00 +0000 UTC	02/03/23 08:00	4,17		02/03/23 08:00	0,00	sky is clear
1677776400	2023-03-02 17:00:00 +0000 UTC	02/03/23 09:00	4,64		02/03/23 09:00	0,00	sky is clear
1677780000	2023-03-02 18:00:00 +0000 UTC	02/03/23 10:00	7,98		02/03/23 10:00	0,00	sky is clear
1677783600	2023-03-02 19:00:00 +0000 UTC	02/03/23 11:00	10,19		02/03/23 11:00	0,00	sky is clear
1677787200	2023-03-02 20:00:00 +0000 UTC	02/03/23 12:00	11,3		02/03/23 12:00	0,00	few clouds
1677790800	2023-03-02 21:00:00 +0000 UTC	02/03/23 13:00	11,31		02/03/23 13:00	0,00	scattered clouds
1677794400	2023-03-02 22:00:00 +0000 UTC	02/03/23 14:00	12,42		02/03/23 14:00	0,00	sky is clear
1677798000	2023-03-02 23:00:00 +0000 UTC	02/03/23 15:00	12,98		02/03/23 15:00	0,00	few clouds
1677801600	2023-03-03 00:00:00 +0000 UTC	02/03/23 16:00	12,98		02/03/23 16:00	0,00	few clouds
1677805200	2023-03-03 01:00:00 +0000 UTC	02/03/23 17:00	14,09		02/03/23 17:00	0,00	sky is clear
1677808800	2023-03-03 02:00:00 +0000 UTC	02/03/23 18:00	12,42		02/03/23 18:00	0,00	sky is clear
1677812400	2023-03-03 03:00:00 +0000 UTC	02/03/23 19:00	9,1		02/03/23 19:00	0,00	scattered clouds
1677816000	2023-03-03 04:00:00 +0000 UTC	02/03/23 20:00	10,84		02/03/23 20:00	0,00	scattered clouds
1677819600	2023-03-03 05:00:00 +0000 UTC	02/03/23 21:00	5,75		02/03/23 21:00	0,00	few clouds
1677823200	2023-03-03 06:00:00 +0000 UTC	02/03/23 22:00	8,61		02/03/23 22:00	0,00	sky is clear
1677826800	2023-03-03 07:00:00 +0000 UTC	02/03/23 23:00	4,11		02/03/23 23:00	0,00	sky is clear
1677830400	2023-03-03 08:00:00 +0000 UTC	03/03/23 00:00	7,51		03/03/23 00:00	0,00	sky is clear
1677834000	2023-03-03 09:00:00 +0000 UTC	03/03/23 01:00	5,65		03/03/23 01:00	0,00	sky is clear
1677837600	2023-03-03 10:00:00 +0000 UTC	03/03/23 02:00	5,52		03/03/23 02:00	0,00	sky is clear
1677841200	2023-03-03 11:00:00 +0000 UTC	03/03/23 03:00	5,15		03/03/23 03:00	0,00	sky is clear
1677844800	2023-03-03 12:00:00 +0000 UTC	03/03/23 04:00	4,68		03/03/23 04:00	0,00	sky is clear
1677848400	2023-03-03 13:00:00 +0000 UTC	03/03/23 05:00	3,66		03/03/23 05:00	0,00	sky is clear
1677852000	2023-03-03 14:00:00 +0000 UTC	03/03/23 06:00	3,79		03/03/23 06:00	0,00	sky is clear
1677855600	2023-03-03 15:00:00 +0000 UTC	03/03/23 07:00	4,5		03/03/23 07:00	0,00	sky is clear
1677859200	2023-03-03 16:00:00 +0000 UTC	03/03/23 08:00	9,29		03/03/23 08:00	0,00	few clouds
1677862800	2023-03-03 17:00:00 +0000 UTC	03/03/23 09:00	6,32		03/03/23 09:00	0,00	few clouds
1677866400	2023-03-03 18:00:00 +0000 UTC	03/03/23 10:00	10,2		03/03/23 10:00	0,00	scattered clouds
1677870000	2023-03-03 19:00:00 +0000 UTC	03/03/23 11:00	11,31		03/03/23 11:00	0,00	few clouds
1677873600	2023-03-03 20:00:00 +0000 UTC	03/03/23 12:00	13,53		03/03/23 12:00	0,00	scattered clouds
1677877200	2023-03-03 21:00:00 +0000 UTC	03/03/23 13:00	14,09		03/03/23 13:00	0,00	sky is clear
1677880800	2023-03-03 22:00:00 +0000 UTC	03/03/23 14:00	15,19		03/03/23 14:00	0,00	scattered clouds
1677884400	2023-03-03 23:00:00 +0000 UTC	03/03/23 15:00	15,75		03/03/23 15:00	0,00	sky is clear
1677888000	2023-03-04 00:00:00 +0000 UTC	03/03/23 16:00	15,75		03/03/23 16:00	0,00	scattered clouds
1677891600	2023-03-04 01:00:00 +0000 UTC	03/03/23 17:00	15,75		03/03/23 17:00	0,00	overcast clouds
1677895200	2023-03-04 02:00:00 +0000 UTC	03/03/23 18:00	12,98		03/03/23 18:00	0,00	overcast clouds
1677898800	2023-03-04 03:00:00 +0000 UTC	03/03/23 19:00	10,21		03/03/23 19:00	0,00	overcast clouds
1677902400	2023-03-04 04:00:00 +0000 UTC	03/03/23 20:00	8,54		03/03/23 20:00	0,00	overcast clouds
1677906000	2023-03-04 05:00:00 +0000 UTC	03/03/23 21:00	6,89		03/03/23 21:00	0,00	overcast clouds
1677909600	2023-03-04 06:00:00 +0000 UTC	03/03/23 22:00	6,86		03/03/23 22:00	0,00	overcast clouds
1677913200	2023-03-04 07:00:00 +0000 UTC	03/03/23 23:00	6,86		03/03/23 23:00	0,00	overcast clouds
1677916800	2023-03-04 08:00:00 +0000 UTC	04/03/23 00:00	6,86		04/03/23 00:00	0,00	overcast clouds
1677920400	2023-03-04 09:00:00 +0000 UTC	04/03/23 01:00	5,19		04/03/23 01:00	0,00	overcast clouds
1677924000	2023-03-04 10:00:00 +0000 UTC	04/03/23 02:00	5,75		04/03/23 02:00	0,00	overcast clouds
1677927600	2023-03-04 11:00:00 +0000 UTC	04/03/23 03:00	5,77		04/03/23 03:00	0,00	overcast clouds
1677931200	2023-03-04 12:00:00 +0000 UTC	04/03/23 04:00	5,21		04/03/23 04:00	0,00	overcast clouds
1677934800	2023-03-04 13:00:00 +0000 UTC	04/03/23 05:00	5,77		04/03/23 05:00	0,00	overcast clouds
1677938400	2023-03-04 14:00:00 +0000 UTC	04/03/23 06:00	5,77		04/03/23 06:00	0,00	overcast clouds
1677942000	2023-03-04 15:00:00 +0000 UTC	04/03/23 07:00	6,31		04/03/23 07:00	0,00	overcast clouds
1677945600	2023-03-04 16:00:00 +0000 UTC	04/03/23 08:00	7,42		04/03/23 08:00	0,00	broken clouds
1677949200	2023-03-04 17:00:00 +0000 UTC	04/03/23 09:00	9,64		04/03/23 09:00	0,00	scattered clouds
1677952800	2023-03-04 18:00:00 +0000 UTC	04/03/23 10:00	10,2		04/03/23 10:00	0,00	sky is clear
1677956400	2023-03-04 19:00:00 +0000 UTC	04/03/23 11:00	10,77		04/03/23 11:00	0,00	scattered clouds
1677960000	2023-03-04 20:00:00 +0000 UTC	04/03/23 12:00	13,7		04/03/23 12:00	0,00	broken clouds
1677963600	2023-03-04 21:00:00 +0000 UTC	04/03/23 13:00	10,76		04/03/23 13:00	0,00	broken clouds
1677967200	2023-03-04 22:00:00 +0000 UTC	04/03/23 14:00	12,98	0,19	04/03/23 14:00	0,19	light rain
1677970800	2023-03-04 23:00:00 +0000 UTC	04/03/23 15:00	12,98		04/03/23 15:00	0,00	broken clouds
1677974400	2023-03-05 00:00:00 +0000 UTC	04/03/23 16:00	12,42	0,12	04/03/23 16:00	0,12	light rain
1677978000	2023-03-05 01:00:00 +0000 UTC	04/03/23 17:00	11,87	0,18	04/03/23 17:00	0,18	light rain
1677981600	2023-03-05 02:00:00 +0000 UTC	04/03/23 18:00	10,2	0,18	04/03/23 18:00	0,18	light rain
1677985200	2023-03-05 03:00:00 +0000 UTC	04/03/23 19:00	9,09	0,19	04/03/23 19:00	0,19	light rain
1677988800	2023-03-05 04:00:00 +0000 UTC	04/03/23 20:00	8,53	0,47	04/03/23 20:00	0,47	light rain
1677992400	2023-03-05 05:00:00 +0000 UTC	04/03/23 21:00	7,98	0,35	04/03/23 21:00	0,35	light rain
1677996000	2023-03-05 06:00:00 +0000 UTC	04/03/23 22:00	7,98	0,41	04/03/23 22:00	0,41	light rain
1677999600	2023-03-05 07:00:00 +0000 UTC	04/03/23 23:00	7,98		04/03/23 23:00	0,00	scattered clouds
1678003200	2023-03-05 08:00:00 +0000 UTC	05/03/23 00:00	7,42	0,21	05/03/23 00:00	0,21	light rain
1678006800	2023-03-05 09:00:00 +0000 UTC	05/03/23 01:00	6,87		05/03/23 01:00	0,00	scattered clouds
1678010400	2023-03-05 10:00:00 +0000 UTC	05/03/23 02:00	6,31		05/03/23 02:00	0,00	scattered clouds
1678014000	2023-03-05 11:00:00 +0000 UTC	05/03/23 03:00	5,76		05/03/23 03:00	0,00	broken clouds
1678017600	2023-03-05 12:00:00 +0000 UTC	05/03/23 04:00	5,2		05/03/23 04:00	0,00	broken clouds
1678021200	2023-03-05 13:00:00 +0000 UTC	05/03/23 05:00	6,31		05/03/23 05:00	0,00	overcast clouds
1678024800	2023-03-05 14:00:00 +0000 UTC	05/03/23 06:00	7,42	0,1	05/03/23 06:00	0,10	light rain
1678028400	2023-03-05 15:00:00 +0000 UTC	05/03/23 07:00	7,42	0,42	05/03/23 07:00	0,42	light rain
1678032000	2023-03-05 16:00:00 +0000 UTC	05/03/23 08:00	7,42	0,6	05/03/23 08:00	0,60	light rain
1678035600	2023-03-05 17:00:00 +0000 UTC	05/03/23 09:00	7,98	0,44	05/03/23 09:00	0,44	light rain
1678039200	2023-03-05 18:00:00 +0000 UTC	05/03/23 10:00	8,53	0,26	05/03/23 10:00	0,26	light rain
1678042800	2023-03-05 19:00:00 +0000 UTC	05/03/23 11:00	10,19	0,6	05/03/23 11:00	0,60	light rain
1678046400	2023-03-05 20:00:00 +0000 UTC	05/03/23 12:00	7,97	0,15	05/03/23 12:00	0,15	light rain
1678050000	2023-03-05 21:00:00 +0000 UTC	05/03/23 13:00	10,75	0,15	05/03/23 13:00	0,15	light rain
1678053600	2023-03-05 22:00:00 +0000 UTC	05/03/23 14:00	10,19	0,19	05/03/23 14:00	0,19	light rain
1678057200	2023-03-05 23:00:00 +0000 UTC	05/03/23 15:00	9,09	1,54	05/03/23 15:00	1,54	moderate rain
1678060800	2023-03-06 00:00:00 +0000 UTC	05/03/23 16:00	9,08	1,16	05/03/23 16:00	1,16	moderate rain
1678064400	2023-03-06 01:00:00 +0000 UTC	05/03/23 17:00	9,64	1,2	05/03/23 17:00	1,20	moderate rain
1678068000	2023-03-06 02:00:00 +0000 UTC	05/03/23 18:00	8,53	0,91	05/03/23 18:00	0,91	light rain
1678071600	2023-03-06 03:00:00 +0000 UTC	05/03/23 19:00	7,42	0,28	05/03/23 19:00	0,28	light rain
1678075200	2023-03-06 04:00:00 +0000 UTC	05/03/23 20:00	6,31		05/03/23 20:00	0,00	broken clouds
1678078800	2023-03-06 05:00:00 +0000 UTC	05/03/23 21:00	5,2		05/03/23 21:00	0,00	scattered clouds
1678082400	2023-03-06 06:00:00 +0000 UTC	05/03/23 22:00	4,65		05/03/23 22:00	0,00	scattered clouds
1678086000	2023-03-06 07:00:00 +0000 UTC	05/03/23 23:00	5,2		05/03/23 23:00	0,00	scattered clouds
1678089600	2023-03-06 08:00:00 +0000 UTC	06/03/23 00:00	3,52		06/03/23 00:00	0,00	few clouds
1678093200	2023-03-06 09:00:00 +0000 UTC	06/03/23 01:00	4,33		06/03/23 01:00	0,00	scattered clouds
1678096800	2023-03-06 10:00:00 +0000 UTC	06/03/23 02:00	4,73		06/03/23 02:00	0,00	broken clouds
1678100400	2023-03-06 11:00:00 +0000 UTC	06/03/23 03:00	4,3		06/03/23 03:00	0,00	broken clouds
1678104000	2023-03-06 12:00:00 +0000 UTC	06/03/23 04:00	3,4		06/03/23 04:00	0,00	broken clouds
1678107600	2023-03-06 13:00:00 +0000 UTC	06/03/23 05:00	1,88		06/03/23 05:00	0,00	broken clouds
1678111200	2023-03-06 14:00:00 +0000 UTC	06/03/23 06:00	3,54		06/03/23 06:00	0,00	broken clouds
1678114800	2023-03-06 15:00:00 +0000 UTC	06/03/23 07:00	4,26		06/03/23 07:00	0,00	broken clouds
1678118400	2023-03-06 16:00:00 +0000 UTC	06/03/23 08:00	4,1		06/03/23 08:00	0,00	broken clouds
1678122000	2023-03-06 17:00:00 +0000 UTC	06/03/23 09:00	6,88		06/03/23 09:00	0,00	broken clouds
1678125600	2023-03-06 18:00:00 +0000 UTC	06/03/23 10:00	9,1		06/03/23 10:00	0,00	scattered clouds
1678129200	2023-03-06 19:00:00 +0000 UTC	06/03/23 11:00	11,87		06/03/23 11:00	0,00	scattered clouds
1678132800	2023-03-06 20:00:00 +0000 UTC	06/03/23 12:00	12,42	0,12	06/03/23 12:00	0,12	light rain
1678136400	2023-03-06 21:00:00 +0000 UTC	06/03/23 13:00	13,53		06/03/23 13:00	0,00	broken clouds
1678140000	2023-03-06 22:00:00 +0000 UTC	06/03/23 14:00	13,53		06/03/23 14:00	0,00	scattered clouds
1678143600	2023-03-06 23:00:00 +0000 UTC	06/03/23 15:00	14,59		06/03/23 15:00	0,00	scattered clouds
1678147200	2023-03-07 00:00:00 +0000 UTC	06/03/23 16:00	13,53		06/03/23 16:00	0,00	broken clouds
1678150800	2023-03-07 01:00:00 +0000 UTC	06/03/23 17:00	12,89		06/03/23 17:00	0,00	broken clouds
1678154400	2023-03-07 02:00:00 +0000 UTC	06/03/23 18:00	12,29		06/03/23 18:00	0,00	scattered clouds
1678158000	2023-03-07 03:00:00 +0000 UTC	06/03/23 19:00	9,6		06/03/23 19:00	0,00	scattered clouds
1678161600	2023-03-07 04:00:00 +0000 UTC	06/03/23 20:00	8,49		06/03/23 20:00	0,00	scattered clouds
1678165200	2023-03-07 05:00:00 +0000 UTC	06/03/23 21:00	7,89		06/03/23 21:00	0,00	scattered clouds
1678168800	2023-03-07 06:00:00 +0000 UTC	06/03/23 22:00	7,89		06/03/23 22:00	0,00	broken clouds
1678172400	2023-03-07 07:00:00 +0000 UTC	06/03/23 23:00	6,9		06/03/23 23:00	0,00	broken clouds
1678176000	2023-03-07 08:00:00 +0000 UTC	07/03/23 00:00	5,3		07/03/23 00:00	0,00	broken clouds
1678179600	2023-03-07 09:00:00 +0000 UTC	07/03/23 01:00	5,24		07/03/23 01:00	0,00	scattered clouds
1678183200	2023-03-07 10:00:00 +0000 UTC	07/03/23 02:00	4,26		07/03/23 02:00	0,00	scattered clouds
1678186800	2023-03-07 11:00:00 +0000 UTC	07/03/23 03:00	4,24		07/03/23 03:00	0,00	scattered clouds
1678190400	2023-03-07 12:00:00 +0000 UTC	07/03/23 04:00	2,99		07/03/23 04:00	0,00	scattered clouds
1678194000	2023-03-07 13:00:00 +0000 UTC	07/03/23 05:00	4,17		07/03/23 05:00	0,00	few clouds
1678197600	2023-03-07 14:00:00 +0000 UTC	07/03/23 06:00	2,17		07/03/23 06:00	0,00	few clouds
1678201200	2023-03-07 15:00:00 +0000 UTC	07/03/23 07:00	1,86		07/03/23 07:00	0,00	sky is clear
1678204800	2023-03-07 16:00:00 +0000 UTC	07/03/23 08:00	5,9		07/03/23 08:00	0,00	sky is clear
1678208400	2023-03-07 17:00:00 +0000 UTC	07/03/23 09:00	9,09		07/03/23 09:00	0,00	sky is clear
1678212000	2023-03-07 18:00:00 +0000 UTC	07/03/23 10:00	10,8		07/03/23 10:00	0,00	sky is clear
1678215600	2023-03-07 19:00:00 +0000 UTC	07/03/23 11:00	11,9		07/03/23 11:00	0,00	few clouds
1678219200	2023-03-07 20:00:00 +0000 UTC	07/03/23 12:00	12,5		07/03/23 12:00	0,00	broken clouds
1678222800	2023-03-07 21:00:00 +0000 UTC	07/03/23 13:00	13		07/03/23 13:00	0,00	broken clouds
1678226400	2023-03-07 22:00:00 +0000 UTC	07/03/23 14:00	13,59		07/03/23 14:00	0,00	broken clouds
1678230000	2023-03-07 23:00:00 +0000 UTC	07/03/23 15:00	14,09		07/03/23 15:00	0,00	overcast clouds
1678233600	2023-03-08 00:00:00 +0000 UTC	07/03/23 16:00	13,49		07/03/23 16:00	0,00	scattered clouds
1678237200	2023-03-08 01:00:00 +0000 UTC	07/03/23 17:00	13,6		07/03/23 17:00	0,00	few clouds
1678240800	2023-03-08 02:00:00 +0000 UTC	07/03/23 18:00	11,3		07/03/23 18:00	0,00	few clouds
1678244400	2023-03-08 03:00:00 +0000 UTC	07/03/23 19:00	9,2		07/03/23 19:00	0,00	scattered clouds
1678248000	2023-03-08 04:00:00 +0000 UTC	07/03/23 20:00	9,26		07/03/23 20:00	0,00	few clouds
1678251600	2023-03-08 05:00:00 +0000 UTC	07/03/23 21:00	6,39		07/03/23 21:00	0,00	few clouds
1678255200	2023-03-08 06:00:00 +0000 UTC	07/03/23 22:00	5,81		07/03/23 22:00	0,00	few clouds
1678258800	2023-03-08 07:00:00 +0000 UTC	07/03/23 23:00	5,91		07/03/23 23:00	0,00	few clouds
1678262400	2023-03-08 08:00:00 +0000 UTC	08/03/23 00:00	4,79		08/03/23 00:00	0,00	scattered clouds
1678266000	2023-03-08 09:00:00 +0000 UTC	08/03/23 01:00	4,09		08/03/23 01:00	0,00	scattered clouds
1678269600	2023-03-08 10:00:00 +0000 UTC	08/03/23 02:00	5,24		08/03/23 02:00	0,00	scattered clouds
1678273200	2023-03-08 11:00:00 +0000 UTC	08/03/23 03:00	5,22		08/03/23 03:00	0,00	broken clouds
1678276800	2023-03-08 12:00:00 +0000 UTC	08/03/23 04:00	6,17		08/03/23 04:00	0,00	broken clouds
1678280400	2023-03-08 13:00:00 +0000 UTC	08/03/23 05:00	4,24		08/03/23 05:00	0,00	broken clouds
1678284000	2023-03-08 14:00:00 +0000 UTC	08/03/23 06:00	5,22		08/03/23 06:00	0,00	scattered clouds
1678287600	2023-03-08 15:00:00 +0000 UTC	08/03/23 07:00	5,22		08/03/23 07:00	0,00	scattered clouds
1678291200	2023-03-08 16:00:00 +0000 UTC	08/03/23 08:00	8,19		08/03/23 08:00	0,00	scattered clouds
1678294800	2023-03-08 17:00:00 +0000 UTC	08/03/23 09:00	9,2		08/03/23 09:00	0,00	broken clouds
1678298400	2023-03-08 18:00:00 +0000 UTC	08/03/23 10:00	11,29		08/03/23 10:00	0,00	broken clouds
1678302000	2023-03-08 19:00:00 +0000 UTC	08/03/23 11:00	12,39		08/03/23 11:00	0,00	broken clouds
1678305600	2023-03-08 20:00:00 +0000 UTC	08/03/23 12:00	13,49		08/03/23 12:00	0,00	overcast clouds
1678309200	2023-03-08 21:00:00 +0000 UTC	08/03/23 13:00	13,39		08/03/23 13:00	0,00	overcast clouds
1678312800	2023-03-08 22:00:00 +0000 UTC	08/03/23 14:00	13,49		08/03/23 14:00	0,00	overcast clouds
1678316400	2023-03-08 23:00:00 +0000 UTC	08/03/23 15:00	13,6		08/03/23 15:00	0,00	overcast clouds
1678320000	2023-03-09 00:00:00 +0000 UTC	08/03/23 16:00	13,11		08/03/23 16:00	0,00	broken clouds
1678323600	2023-03-09 01:00:00 +0000 UTC	08/03/23 17:00	14,64		08/03/23 17:00	0,00	broken clouds
1678327200	2023-03-09 02:00:00 +0000 UTC	08/03/23 18:00	12,29		08/03/23 18:00	0,00	broken clouds
1678330800	2023-03-09 03:00:00 +0000 UTC	08/03/23 19:00	9,7		08/03/23 19:00	0,00	sky is clear
1678334400	2023-03-09 04:00:00 +0000 UTC	08/03/23 20:00	8,11		08/03/23 20:00	0,00	sky is clear
1678338000	2023-03-09 05:00:00 +0000 UTC	08/03/23 21:00	8,17		08/03/23 21:00	0,00	sky is clear
1678341600	2023-03-09 06:00:00 +0000 UTC	08/03/23 22:00	7,27		08/03/23 22:00	0,00	scattered clouds
1678345200	2023-03-09 07:00:00 +0000 UTC	08/03/23 23:00	7,23		08/03/23 23:00	0,00	scattered clouds
1678348800	2023-03-09 08:00:00 +0000 UTC	09/03/23 00:00	6,25		09/03/23 00:00	0,00	scattered clouds
1678352400	2023-03-09 09:00:00 +0000 UTC	09/03/23 01:00	6,22		09/03/23 01:00	0,00	sky is clear
1678356000	2023-03-09 10:00:00 +0000 UTC	09/03/23 02:00	3,17		09/03/23 02:00	0,00	overcast clouds
1678359600	2023-03-09 11:00:00 +0000 UTC	09/03/23 03:00	3,3		09/03/23 03:00	0,00	overcast clouds
1678363200	2023-03-09 12:00:00 +0000 UTC	09/03/23 04:00	4,17		09/03/23 04:00	0,00	overcast clouds
1678366800	2023-03-09 13:00:00 +0000 UTC	09/03/23 05:00	3,59		09/03/23 05:00	0,00	broken clouds
1678370400	2023-03-09 14:00:00 +0000 UTC	09/03/23 06:00	3,7		09/03/23 06:00	0,00	scattered clouds
1678374000	2023-03-09 15:00:00 +0000 UTC	09/03/23 07:00	4,31		09/03/23 07:00	0,00	scattered clouds
1678377600	2023-03-09 16:00:00 +0000 UTC	09/03/23 08:00	6,4		09/03/23 08:00	0,00	broken clouds
1678381200	2023-03-09 17:00:00 +0000 UTC	09/03/23 09:00	9,2		09/03/23 09:00	0,00	overcast clouds
1678384800	2023-03-09 18:00:00 +0000 UTC	09/03/23 10:00	11,39		09/03/23 10:00	0,00	overcast clouds
1678388400	2023-03-09 19:00:00 +0000 UTC	09/03/23 11:00	12,99		09/03/23 11:00	0,00	overcast clouds
1678392000	2023-03-09 20:00:00 +0000 UTC	09/03/23 12:00	14,09		09/03/23 12:00	0,00	overcast clouds
1678395600	2023-03-09 21:00:00 +0000 UTC	09/03/23 13:00	14,09		09/03/23 13:00	0,00	overcast clouds
1678399200	2023-03-09 22:00:00 +0000 UTC	09/03/23 14:00	12,39	0,18	09/03/23 14:00	0,18	light rain
1678402800	2023-03-09 23:00:00 +0000 UTC	09/03/23 15:00	10,8	0,82	09/03/23 15:00	0,82	light rain
1678406400	2023-03-10 00:00:00 +0000 UTC	09/03/23 16:00	9,31	0,8	09/03/23 16:00	0,80	light rain
1678410000	2023-03-10 01:00:00 +0000 UTC	09/03/23 17:00	9,2	0,87	09/03/23 17:00	0,87	light rain
1678413600	2023-03-10 02:00:00 +0000 UTC	09/03/23 18:00	9,8	1,28	09/03/23 18:00	1,28	moderate rain
1678417200	2023-03-10 03:00:00 +0000 UTC	09/03/23 19:00	9,8	0,9	09/03/23 19:00	0,90	light rain
1678420800	2023-03-10 04:00:00 +0000 UTC	09/03/23 20:00	9,8	1,21	09/03/23 20:00	1,21	moderate rain
1678424400	2023-03-10 05:00:00 +0000 UTC	09/03/23 21:00	10,3	3,1	09/03/23 21:00	3,10	moderate rain
1678428000	2023-03-10 06:00:00 +0000 UTC	09/03/23 22:00	10,3	3,93	09/03/23 22:00	3,93	moderate rain
1678431600	2023-03-10 07:00:00 +0000 UTC	09/03/23 23:00	10,91	1,44	09/03/23 23:00	1,44	moderate rain
1678435200	2023-03-10 08:00:00 +0000 UTC	10/03/23 00:00	11,4	1,55	10/03/23 00:00	1,55	moderate rain
1678438800	2023-03-10 09:00:00 +0000 UTC	10/03/23 01:00	12	1,49	10/03/23 01:00	1,49	moderate rain
1678442400	2023-03-10 10:00:00 +0000 UTC	10/03/23 02:00	11,9	2,26	10/03/23 02:00	2,26	moderate rain
1678446000	2023-03-10 11:00:00 +0000 UTC	10/03/23 03:00	11,9	2,22	10/03/23 03:00	2,22	moderate rain
1678449600	2023-03-10 12:00:00 +0000 UTC	10/03/23 04:00	12,49	2,09	10/03/23 04:00	2,09	moderate rain
1678453200	2023-03-10 13:00:00 +0000 UTC	10/03/23 05:00	12,5	1,83	10/03/23 05:00	1,83	moderate rain
1678456800	2023-03-10 14:00:00 +0000 UTC	10/03/23 06:00	12,5	1,03	10/03/23 06:00	1,03	moderate rain
1678460400	2023-03-10 15:00:00 +0000 UTC	10/03/23 07:00	12,5	0,4	10/03/23 07:00	0,40	light rain
1678464000	2023-03-10 16:00:00 +0000 UTC	10/03/23 08:00	13,1	0,62	10/03/23 08:00	0,62	light rain
1678467600	2023-03-10 17:00:00 +0000 UTC	10/03/23 09:00	13,57	0,84	10/03/23 09:00	0,84	light rain
1678471200	2023-03-10 18:00:00 +0000 UTC	10/03/23 10:00	14,09	1,65	10/03/23 10:00	1,65	moderate rain
1678474800	2023-03-10 19:00:00 +0000 UTC	10/03/23 11:00	14,09	1,55	10/03/23 11:00	1,55	moderate rain
1678478400	2023-03-10 20:00:00 +0000 UTC	10/03/23 12:00	14,59	1,88	10/03/23 12:00	1,88	moderate rain
1678482000	2023-03-10 21:00:00 +0000 UTC	10/03/23 13:00	14,6	1,54	10/03/23 13:00	1,54	moderate rain
1678485600	2023-03-10 22:00:00 +0000 UTC	10/03/23 14:00	15,75	0,39	10/03/23 14:00	0,39	light rain
1678489200	2023-03-10 23:00:00 +0000 UTC	10/03/23 15:00	16,86		10/03/23 15:00	0,00	overcast clouds
1678492800	2023-03-11 00:00:00 +0000 UTC	10/03/23 16:00	16,87		10/03/23 16:00	0,00	overcast clouds
1678496400	2023-03-11 01:00:00 +0000 UTC	10/03/23 17:00	17,42		10/03/23 17:00	0,00	broken clouds
1678500000	2023-03-11 02:00:00 +0000 UTC	10/03/23 18:00	16,31	0,15	10/03/23 18:00	0,15	light rain
1678503600	2023-03-11 03:00:00 +0000 UTC	10/03/23 19:00	15,76	0,57	10/03/23 19:00	0,57	light rain
1678507200	2023-03-11 04:00:00 +0000 UTC	10/03/23 20:00	15,2	0,87	10/03/23 20:00	0,87	light rain
1678510800	2023-03-11 05:00:00 +0000 UTC	10/03/23 21:00	14,09	0,59	10/03/23 21:00	0,59	light rain
1678514400	2023-03-11 06:00:00 +0000 UTC	10/03/23 22:00	13,53	0,29	10/03/23 22:00	0,29	light rain
1678518000	2023-03-11 07:00:00 +0000 UTC	10/03/23 23:00	13,53		10/03/23 23:00	0,00	broken clouds
1678521600	2023-03-11 08:00:00 +0000 UTC	11/03/23 00:00	13,53	0,11	11/03/23 00:00	0,11	light rain
1678525200	2023-03-11 09:00:00 +0000 UTC	11/03/23 01:00	12,98	0,58	11/03/23 01:00	0,58	light rain
1678528800	2023-03-11 10:00:00 +0000 UTC	11/03/23 02:00	12,42	0,67	11/03/23 02:00	0,67	light rain
1678532400	2023-03-11 11:00:00 +0000 UTC	11/03/23 03:00	11,87	0,21	11/03/23 03:00	0,21	light rain
1678536000	2023-03-11 12:00:00 +0000 UTC	11/03/23 04:00	11,87		11/03/23 04:00	0,00	overcast clouds
1678539600	2023-03-11 13:00:00 +0000 UTC	11/03/23 05:00	11,87		11/03/23 05:00	0,00	overcast clouds
1678543200	2023-03-11 14:00:00 +0000 UTC	11/03/23 06:00	11,87		11/03/23 06:00	0,00	overcast clouds
1678546800	2023-03-11 15:00:00 +0000 UTC	11/03/23 07:00	12,42		11/03/23 07:00	0,00	overcast clouds
1678550400	2023-03-11 16:00:00 +0000 UTC	11/03/23 08:00	12,42		11/03/23 08:00	0,00	overcast clouds
1678554000	2023-03-11 17:00:00 +0000 UTC	11/03/23 09:00	12,98		11/03/23 09:00	0,00	overcast clouds
1678557600	2023-03-11 18:00:00 +0000 UTC	11/03/23 10:00	13,53	0,13	11/03/23 10:00	0,13	light rain
1678561200	2023-03-11 19:00:00 +0000 UTC	11/03/23 11:00	18,56		11/03/23 11:00	0,00	scattered clouds
1678564800	2023-03-11 20:00:00 +0000 UTC	11/03/23 12:00	15,77	0,15	11/03/23 12:00	0,15	light rain
1678568400	2023-03-11 21:00:00 +0000 UTC	11/03/23 13:00	18,53	2	11/03/23 13:00	2,00	moderate rain
1678572000	2023-03-11 22:00:00 +0000 UTC	11/03/23 14:00	20,2	0,81	11/03/23 14:00	0,81	light rain
1678575600	2023-03-11 23:00:00 +0000 UTC	11/03/23 15:00	21,31	1,32	11/03/23 15:00	1,32	moderate rain
1678579200	2023-03-12 00:00:00 +0000 UTC	11/03/23 16:00	19,09	1,18	11/03/23 16:00	1,18	moderate rain
1678582800	2023-03-12 01:00:00 +0000 UTC	11/03/23 17:00	18,52	0,73	11/03/23 17:00	0,73	light rain
1678586400	2023-03-12 02:00:00 +0000 UTC	11/03/23 18:00	16,86	0,81	11/03/23 18:00	0,81	light rain
1678590000	2023-03-12 03:00:00 +0000 UTC	11/03/23 19:00	15,2	1,06	11/03/23 19:00	1,06	moderate rain
1678593600	2023-03-12 04:00:00 +0000 UTC	11/03/23 20:00	15,32	0,91	11/03/23 20:00	0,91	light rain
1678597200	2023-03-12 05:00:00 +0000 UTC	11/03/23 21:00	15,1	0,22	11/03/23 21:00	0,22	light rain
1678600800	2023-03-12 06:00:00 +0000 UTC	11/03/23 22:00	14,78	0,25	11/03/23 22:00	0,25	light rain
1678604400	2023-03-12 07:00:00 +0000 UTC	11/03/23 23:00	14,98	0,56	11/03/23 23:00	0,56	light rain
1678608000	2023-03-12 08:00:00 +0000 UTC	12/03/23 00:00	12,98	0,4	12/03/23 00:00	0,40	light rain
1678611600	2023-03-12 09:00:00 +0000 UTC	12/03/23 01:00	12,43	0,55	12/03/23 01:00	0,55	light rain
1678615200	2023-03-12 10:00:00 +0000 UTC	12/03/23 02:00	11,88	0,77	12/03/23 02:00	0,77	light rain
1678618800	2023-03-12 11:00:00 +0000 UTC	12/03/23 03:00	10,77	0,34	12/03/23 03:00	0,34	light rain
1678622400	2023-03-12 12:00:00 +0000 UTC	12/03/23 04:00	11,31	0,41	12/03/23 04:00	0,41	light rain
1678626000	2023-03-12 13:00:00 +0000 UTC	12/03/23 05:00	11,31	0,28	12/03/23 05:00	0,28	light rain
1678629600	2023-03-12 14:00:00 +0000 UTC	12/03/23 06:00	11,31	0,15	12/03/23 06:00	0,15	light rain
1678633200	2023-03-12 15:00:00 +0000 UTC	12/03/23 07:00	13,41	0,34	12/03/23 07:00	0,34	light rain
1678636800	2023-03-12 16:00:00 +0000 UTC	12/03/23 08:00	12,42	0,31	12/03/23 08:00	0,31	light rain
1678640400	2023-03-12 17:00:00 +0000 UTC	12/03/23 09:00	14,64	0,2	12/03/23 09:00	0,20	light rain
1678644000	2023-03-12 18:00:00 +0000 UTC	12/03/23 10:00	16,31	0,13	12/03/23 10:00	0,13	light rain
1678647600	2023-03-12 19:00:00 +0000 UTC	12/03/23 11:00	17,97	0,13	12/03/23 11:00	0,13	light rain
1678651200	2023-03-12 20:00:00 +0000 UTC	12/03/23 12:00	18,53	0,24	12/03/23 12:00	0,24	light rain
1678654800	2023-03-12 21:00:00 +0000 UTC	12/03/23 13:00	20,2	0,29	12/03/23 13:00	0,29	light rain
1678658400	2023-03-12 22:00:00 +0000 UTC	12/03/23 14:00	19,64	0,22	12/03/23 14:00	0,22	light rain
1678662000	2023-03-12 23:00:00 +0000 UTC	12/03/23 15:00	19,64	0,16	12/03/23 15:00	0,16	light rain
1678665600	2023-03-13 00:00:00 +0000 UTC	12/03/23 16:00	20,19	1,39	12/03/23 16:00	1,39	moderate rain
1678669200	2023-03-13 01:00:00 +0000 UTC	12/03/23 17:00	19,72	0,89	12/03/23 17:00	0,89	light rain
1678672800	2023-03-13 02:00:00 +0000 UTC	12/03/23 18:00	12,97	0,88	12/03/23 18:00	0,88	light rain
1678676400	2023-03-13 03:00:00 +0000 UTC	12/03/23 19:00	12,43	2,03	12/03/23 19:00	2,03	moderate rain
1678680000	2023-03-13 04:00:00 +0000 UTC	12/03/23 20:00	12,42	1,98	12/03/23 20:00	1,98	moderate rain
1678683600	2023-03-13 05:00:00 +0000 UTC	12/03/23 21:00	11,87	1,69	12/03/23 21:00	1,69	moderate rain
1678687200	2023-03-13 06:00:00 +0000 UTC	12/03/23 22:00	11,87	1,84	12/03/23 22:00	1,84	moderate rain
1678690800	2023-03-13 07:00:00 +0000 UTC	12/03/23 23:00	11,87		12/03/23 23:00	0,00	scattered clouds
1678694400	2023-03-13 08:00:00 +0000 UTC	13/03/23 00:00	11,31		13/03/23 00:00	0,00	broken clouds
1678698000	2023-03-13 09:00:00 +0000 UTC	13/03/23 01:00	10,76		13/03/23 01:00	0,00	broken clouds
1678701600	2023-03-13 10:00:00 +0000 UTC	13/03/23 02:00	9,64		13/03/23 02:00	0,00	broken clouds
1678705200	2023-03-13 11:00:00 +0000 UTC	13/03/23 03:00	9,1		13/03/23 03:00	0,00	overcast clouds
1678708800	2023-03-13 12:00:00 +0000 UTC	13/03/23 04:00	9,1		13/03/23 04:00	0,00	overcast clouds
1678712400	2023-03-13 13:00:00 +0000 UTC	13/03/23 05:00	9,09		13/03/23 05:00	0,00	overcast clouds
1678716000	2023-03-13 14:00:00 +0000 UTC	13/03/23 06:00	8,53		13/03/23 06:00	0,00	broken clouds
1678719600	2023-03-13 15:00:00 +0000 UTC	13/03/23 07:00	9,1		13/03/23 07:00	0,00	overcast clouds
1678723200	2023-03-13 16:00:00 +0000 UTC	13/03/23 08:00	11,32		13/03/23 08:00	0,00	overcast clouds
1678726800	2023-03-13 17:00:00 +0000 UTC	13/03/23 09:00	13,53		13/03/23 09:00	0,00	broken clouds
1678730400	2023-03-13 18:00:00 +0000 UTC	13/03/23 10:00	16,31		13/03/23 10:00	0,00	scattered clouds
1678734000	2023-03-13 19:00:00 +0000 UTC	13/03/23 11:00	17,98		13/03/23 11:00	0,00	broken clouds
1678737600	2023-03-13 20:00:00 +0000 UTC	13/03/23 12:00	20,09		13/03/23 12:00	0,00	overcast clouds
1678741200	2023-03-13 21:00:00 +0000 UTC	13/03/23 13:00	20,2		13/03/23 13:00	0,00	overcast clouds
1678744800	2023-03-13 22:00:00 +0000 UTC	13/03/23 14:00	20,76	0,23	13/03/23 14:00	0,23	light rain
1678748400	2023-03-13 23:00:00 +0000 UTC	13/03/23 15:00	21,87		13/03/23 15:00	0,00	broken clouds
1678752000	2023-03-14 00:00:00 +0000 UTC	13/03/23 16:00	20,2		13/03/23 16:00	0,00	broken clouds
1678755600	2023-03-14 01:00:00 +0000 UTC	13/03/23 17:00	20,2		13/03/23 17:00	0,00	overcast clouds
1678759200	2023-03-14 02:00:00 +0000 UTC	13/03/23 18:00	19,63		13/03/23 18:00	0,00	overcast clouds
1678762800	2023-03-14 03:00:00 +0000 UTC	13/03/23 19:00	17,42		13/03/23 19:00	0,00	overcast clouds
1678766400	2023-03-14 04:00:00 +0000 UTC	13/03/23 20:00	16,87		13/03/23 20:00	0,00	overcast clouds
1678770000	2023-03-14 05:00:00 +0000 UTC	13/03/23 21:00	16,31		13/03/23 21:00	0,00	overcast clouds
1678773600	2023-03-14 06:00:00 +0000 UTC	13/03/23 22:00	15,76		13/03/23 22:00	0,00	overcast clouds
1678777200	2023-03-14 07:00:00 +0000 UTC	13/03/23 23:00	15,76		13/03/23 23:00	0,00	overcast clouds
1678780800	2023-03-14 08:00:00 +0000 UTC	14/03/23 00:00	15,2		14/03/23 00:00	0,00	overcast clouds
1678784400	2023-03-14 09:00:00 +0000 UTC	14/03/23 01:00	14,64		14/03/23 01:00	0,00	overcast clouds
1678788000	2023-03-14 10:00:00 +0000 UTC	14/03/23 02:00	14,64		14/03/23 02:00	0,00	overcast clouds
1678791600	2023-03-14 11:00:00 +0000 UTC	14/03/23 03:00	14,09		14/03/23 03:00	0,00	overcast clouds
1678795200	2023-03-14 12:00:00 +0000 UTC	14/03/23 04:00	13,53	0,47	14/03/23 04:00	0,47	light rain
1678798800	2023-03-14 13:00:00 +0000 UTC	14/03/23 05:00	12,98	1,01	14/03/23 05:00	1,01	moderate rain
1678802400	2023-03-14 14:00:00 +0000 UTC	14/03/23 06:00	12,98	1,17	14/03/23 06:00	1,17	moderate rain
1678806000	2023-03-14 15:00:00 +0000 UTC	14/03/23 07:00	12,98	1,35	14/03/23 07:00	1,35	moderate rain
1678809600	2023-03-14 16:00:00 +0000 UTC	14/03/23 08:00	12,42	1,55	14/03/23 08:00	1,55	moderate rain
1678813200	2023-03-14 17:00:00 +0000 UTC	14/03/23 09:00	12,98	2,1	14/03/23 09:00	2,10	moderate rain
1678816800	2023-03-14 18:00:00 +0000 UTC	14/03/23 10:00	12,42	1,24	14/03/23 10:00	1,24	moderate rain
1678820400	2023-03-14 19:00:00 +0000 UTC	14/03/23 11:00	13,53	0,82	14/03/23 11:00	0,82	light rain
1678824000	2023-03-14 20:00:00 +0000 UTC	14/03/23 12:00	14,64	0,5	14/03/23 12:00	0,50	light rain
1678827600	2023-03-14 21:00:00 +0000 UTC	14/03/23 13:00	15,76	0,43	14/03/23 13:00	0,43	light rain
1678831200	2023-03-14 22:00:00 +0000 UTC	14/03/23 14:00	16,86	0,23	14/03/23 14:00	0,23	light rain
1678834800	2023-03-14 23:00:00 +0000 UTC	14/03/23 15:00	17,41	0,23	14/03/23 15:00	0,23	light rain
1678838400	2023-03-15 00:00:00 +0000 UTC	14/03/23 16:00	18,1		14/03/23 16:00	0,00	overcast clouds
1678842000	2023-03-15 01:00:00 +0000 UTC	14/03/23 17:00	17,94		14/03/23 17:00	0,00	overcast clouds
1678845600	2023-03-15 02:00:00 +0000 UTC	14/03/23 18:00	16,86		14/03/23 18:00	0,00	overcast clouds
1678849200	2023-03-15 03:00:00 +0000 UTC	14/03/23 19:00	15,76		14/03/23 19:00	0,00	overcast clouds
1678852800	2023-03-15 04:00:00 +0000 UTC	14/03/23 20:00	15,76	0,15	14/03/23 20:00	0,15	light rain
1678856400	2023-03-15 05:00:00 +0000 UTC	14/03/23 21:00	15,2	0,2	14/03/23 21:00	0,20	light rain
1678860000	2023-03-15 06:00:00 +0000 UTC	14/03/23 22:00	14,64		14/03/23 22:00	0,00	overcast clouds
1678863600	2023-03-15 07:00:00 +0000 UTC	14/03/23 23:00	14,64	0,69	14/03/23 23:00	0,69	light rain
1678867200	2023-03-15 08:00:00 +0000 UTC	15/03/23 00:00	13,53	1,56	15/03/23 00:00	1,56	moderate rain
1678870800	2023-03-15 09:00:00 +0000 UTC	15/03/23 01:00	12,42	1,53	15/03/23 01:00	1,53	moderate rain
1678874400	2023-03-15 10:00:00 +0000 UTC	15/03/23 02:00	11,87	0,57	15/03/23 02:00	0,57	light rain
1678878000	2023-03-15 11:00:00 +0000 UTC	15/03/23 03:00	11,31		15/03/23 03:00	0,00	overcast clouds
1678881600	2023-03-15 12:00:00 +0000 UTC	15/03/23 04:00	10,2		15/03/23 04:00	0,00	broken clouds
1678885200	2023-03-15 13:00:00 +0000 UTC	15/03/23 05:00	9,09		15/03/23 05:00	0,00	scattered clouds
1678888800	2023-03-15 14:00:00 +0000 UTC	15/03/23 06:00	7,98		15/03/23 06:00	0,00	scattered clouds
1678892400	2023-03-15 15:00:00 +0000 UTC	15/03/23 07:00	7,98		15/03/23 07:00	0,00	few clouds
1678896000	2023-03-15 16:00:00 +0000 UTC	15/03/23 08:00	9,09		15/03/23 08:00	0,00	few clouds
1678899600	2023-03-15 17:00:00 +0000 UTC	15/03/23 09:00	10,76		15/03/23 09:00	0,00	sky is clear
1678903200	2023-03-15 18:00:00 +0000 UTC	15/03/23 10:00	11,87		15/03/23 10:00	0,00	sky is clear
1678906800	2023-03-15 19:00:00 +0000 UTC	15/03/23 11:00	12,5		15/03/23 11:00	0,00	sky is clear
1678910400	2023-03-15 20:00:00 +0000 UTC	15/03/23 12:00	13,49		15/03/23 12:00	0,00	sky is clear
1678914000	2023-03-15 21:00:00 +0000 UTC	15/03/23 13:00	14,59		15/03/23 13:00	0,00	sky is clear
1678917600	2023-03-15 22:00:00 +0000 UTC	15/03/23 14:00	15,2		15/03/23 14:00	0,00	sky is clear
1678921200	2023-03-15 23:00:00 +0000 UTC	15/03/23 15:00	15,76		15/03/23 15:00	0,00	sky is clear
1678924800	2023-03-16 00:00:00 +0000 UTC	15/03/23 16:00	14,1		15/03/23 16:00	0,00	sky is clear
1678928400	2023-03-16 01:00:00 +0000 UTC	15/03/23 17:00	14,09		15/03/23 17:00	0,00	sky is clear
1678932000	2023-03-16 02:00:00 +0000 UTC	15/03/23 18:00	12,42		15/03/23 18:00	0,00	sky is clear
1678935600	2023-03-16 03:00:00 +0000 UTC	15/03/23 19:00	10,21		15/03/23 19:00	0,00	sky is clear
1678939200	2023-03-16 04:00:00 +0000 UTC	15/03/23 20:00	9,64		15/03/23 20:00	0,00	sky is clear
1678942800	2023-03-16 05:00:00 +0000 UTC	15/03/23 21:00	8,54		15/03/23 21:00	0,00	sky is clear
1678946400	2023-03-16 06:00:00 +0000 UTC	15/03/23 22:00	7,43		15/03/23 22:00	0,00	sky is clear
1678950000	2023-03-16 07:00:00 +0000 UTC	15/03/23 23:00	7,98		15/03/23 23:00	0,00	sky is clear
1678953600	2023-03-16 08:00:00 +0000 UTC	16/03/23 00:00	7,98		16/03/23 00:00	0,00	sky is clear
1678957200	2023-03-16 09:00:00 +0000 UTC	16/03/23 01:00	6,88		16/03/23 01:00	0,00	sky is clear
1678960800	2023-03-16 10:00:00 +0000 UTC	16/03/23 02:00	6,3		16/03/23 02:00	0,00	sky is clear
1678964400	2023-03-16 11:00:00 +0000 UTC	16/03/23 03:00	5,75		16/03/23 03:00	0,00	sky is clear
1678968000	2023-03-16 12:00:00 +0000 UTC	16/03/23 04:00	5,77		16/03/23 04:00	0,00	sky is clear
1678971600	2023-03-16 13:00:00 +0000 UTC	16/03/23 05:00	6,86		16/03/23 05:00	0,00	sky is clear
1678975200	2023-03-16 14:00:00 +0000 UTC	16/03/23 06:00	5,21		16/03/23 06:00	0,00	few clouds
1678978800	2023-03-16 15:00:00 +0000 UTC	16/03/23 07:00	6,32		16/03/23 07:00	0,00	scattered clouds
1678982400	2023-03-16 16:00:00 +0000 UTC	16/03/23 08:00	9,09		16/03/23 08:00	0,00	scattered clouds
1678986000	2023-03-16 17:00:00 +0000 UTC	16/03/23 09:00	10,77		16/03/23 09:00	0,00	sky is clear
1678989600	2023-03-16 18:00:00 +0000 UTC	16/03/23 10:00	13,53		16/03/23 10:00	0,00	few clouds
1678993200	2023-03-16 19:00:00 +0000 UTC	16/03/23 11:00	14,8		16/03/23 11:00	0,00	sky is clear
1678996800	2023-03-16 20:00:00 +0000 UTC	16/03/23 12:00	15,8		16/03/23 12:00	0,00	sky is clear
1679000400	2023-03-16 21:00:00 +0000 UTC	16/03/23 13:00	17,01		16/03/23 13:00	0,00	sky is clear
1679004000	2023-03-16 22:00:00 +0000 UTC	16/03/23 14:00	17,5		16/03/23 14:00	0,00	sky is clear
1679007600	2023-03-16 23:00:00 +0000 UTC	16/03/23 15:00	18		16/03/23 15:00	0,00	sky is clear
1679011200	2023-03-17 00:00:00 +0000 UTC	16/03/23 16:00	18,49		16/03/23 16:00	0,00	sky is clear
1679014800	2023-03-17 01:00:00 +0000 UTC	16/03/23 17:00	17,5		16/03/23 17:00	0,00	sky is clear
1679018400	2023-03-17 02:00:00 +0000 UTC	16/03/23 18:00	16,22		16/03/23 18:00	0,00	sky is clear
1679022000	2023-03-17 03:00:00 +0000 UTC	16/03/23 19:00	14,09		16/03/23 19:00	0,00	sky is clear
1679025600	2023-03-17 04:00:00 +0000 UTC	16/03/23 20:00	11,9		16/03/23 20:00	0,00	sky is clear
1679029200	2023-03-17 05:00:00 +0000 UTC	16/03/23 21:00	10,4		16/03/23 21:00	0,00	sky is clear
1679032800	2023-03-17 06:00:00 +0000 UTC	16/03/23 22:00	10,8		16/03/23 22:00	0,00	sky is clear
1679036400	2023-03-17 07:00:00 +0000 UTC	16/03/23 23:00	9,3		16/03/23 23:00	0,00	sky is clear
1679040000	2023-03-17 08:00:00 +0000 UTC	17/03/23 00:00	9,48		17/03/23 00:00	0,00	sky is clear
1679043600	2023-03-17 09:00:00 +0000 UTC	17/03/23 01:00	8,49		17/03/23 01:00	0,00	few clouds
1679047200	2023-03-17 10:00:00 +0000 UTC	17/03/23 02:00	7,99		17/03/23 02:00	0,00	sky is clear
1679050800	2023-03-17 11:00:00 +0000 UTC	17/03/23 03:00	7		17/03/23 03:00	0,00	sky is clear
1679054400	2023-03-17 12:00:00 +0000 UTC	17/03/23 04:00	7		17/03/23 04:00	0,00	sky is clear
1679058000	2023-03-17 13:00:00 +0000 UTC	17/03/23 05:00	5,9		17/03/23 05:00	0,00	sky is clear
1679061600	2023-03-17 14:00:00 +0000 UTC	17/03/23 06:00	5,69		17/03/23 06:00	0,00	sky is clear
1679065200	2023-03-17 15:00:00 +0000 UTC	17/03/23 07:00	6,79		17/03/23 07:00	0,00	sky is clear
1679068800	2023-03-17 16:00:00 +0000 UTC	17/03/23 08:00	9,2		17/03/23 08:00	0,00	sky is clear
1679072400	2023-03-17 17:00:00 +0000 UTC	17/03/23 09:00	12,01		17/03/23 09:00	0,00	sky is clear
1679076000	2023-03-17 18:00:00 +0000 UTC	17/03/23 10:00	14,69		17/03/23 10:00	0,00	sky is clear
1679079600	2023-03-17 19:00:00 +0000 UTC	17/03/23 11:00	16,3		17/03/23 11:00	0,00	sky is clear
1679083200	2023-03-17 20:00:00 +0000 UTC	17/03/23 12:00	17		17/03/23 12:00	0,00	sky is clear
1679086800	2023-03-17 21:00:00 +0000 UTC	17/03/23 13:00	18,59		17/03/23 13:00	0,00	sky is clear
1679090400	2023-03-17 22:00:00 +0000 UTC	17/03/23 14:00	19,1		17/03/23 14:00	0,00	sky is clear
1679094000	2023-03-17 23:00:00 +0000 UTC	17/03/23 15:00	19,59		17/03/23 15:00	0,00	scattered clouds
1679097600	2023-03-18 00:00:00 +0000 UTC	17/03/23 16:00	19,09		17/03/23 16:00	0,00	broken clouds
1679101200	2023-03-18 01:00:00 +0000 UTC	17/03/23 17:00	18,49		17/03/23 17:00	0,00	overcast clouds
1679104800	2023-03-18 02:00:00 +0000 UTC	17/03/23 18:00	17,01		17/03/23 18:00	0,00	overcast clouds
1679108400	2023-03-18 03:00:00 +0000 UTC	17/03/23 19:00	14,09		17/03/23 19:00	0,00	broken clouds
1679112000	2023-03-18 04:00:00 +0000 UTC	17/03/23 20:00	12,99		17/03/23 20:00	0,00	scattered clouds
1679115600	2023-03-18 05:00:00 +0000 UTC	17/03/23 21:00	11,9		17/03/23 21:00	0,00	broken clouds
1679119200	2023-03-18 06:00:00 +0000 UTC	17/03/23 22:00	10,9		17/03/23 22:00	0,00	broken clouds
1679122800	2023-03-18 07:00:00 +0000 UTC	17/03/23 23:00	9,59		17/03/23 23:00	0,00	broken clouds
1679126400	2023-03-18 08:00:00 +0000 UTC	18/03/23 00:00	9,79		18/03/23 00:00	0,00	broken clouds
1679130000	2023-03-18 09:00:00 +0000 UTC	18/03/23 01:00	9,48		18/03/23 01:00	0,00	scattered clouds
1679133600	2023-03-18 10:00:00 +0000 UTC	18/03/23 02:00	8,99		18/03/23 02:00	0,00	sky is clear
1679137200	2023-03-18 11:00:00 +0000 UTC	18/03/23 03:00	7,89		18/03/23 03:00	0,00	sky is clear
1679140800	2023-03-18 12:00:00 +0000 UTC	18/03/23 04:00	7		18/03/23 04:00	0,00	sky is clear
1679144400	2023-03-18 13:00:00 +0000 UTC	18/03/23 05:00	7,17		18/03/23 05:00	0,00	sky is clear
1679148000	2023-03-18 14:00:00 +0000 UTC	18/03/23 06:00	6,17		18/03/23 06:00	0,00	sky is clear
1679151600	2023-03-18 15:00:00 +0000 UTC	18/03/23 07:00	7,17		18/03/23 07:00	0,00	scattered clouds
1679155200	2023-03-18 16:00:00 +0000 UTC	18/03/23 08:00	11,25		18/03/23 08:00	0,00	broken clouds
1679158800	2023-03-18 17:00:00 +0000 UTC	18/03/23 09:00	14,24		18/03/23 09:00	0,00	sky is clear
1679162400	2023-03-18 18:00:00 +0000 UTC	18/03/23 10:00	15,8		18/03/23 10:00	0,00	sky is clear
1679166000	2023-03-18 19:00:00 +0000 UTC	18/03/23 11:00	18,49		18/03/23 11:00	0,00	broken clouds
1679169600	2023-03-18 20:00:00 +0000 UTC	18/03/23 12:00	20,19		18/03/23 12:00	0,00	overcast clouds
1679173200	2023-03-18 21:00:00 +0000 UTC	18/03/23 13:00	20,7		18/03/23 13:00	0,00	overcast clouds
1679176800	2023-03-18 22:00:00 +0000 UTC	18/03/23 14:00	20,8		18/03/23 14:00	0,00	overcast clouds
1679180400	2023-03-18 23:00:00 +0000 UTC	18/03/23 15:00	20,19		18/03/23 15:00	0,00	overcast clouds
1679184000	2023-03-19 00:00:00 +0000 UTC	18/03/23 16:00	20,09		18/03/23 16:00	0,00	overcast clouds
1679187600	2023-03-19 01:00:00 +0000 UTC	18/03/23 17:00	19,59		18/03/23 17:00	0,00	overcast clouds
1679191200	2023-03-19 02:00:00 +0000 UTC	18/03/23 18:00	17,5		18/03/23 18:00	0,00	overcast clouds
1679194800	2023-03-19 03:00:00 +0000 UTC	18/03/23 19:00	15,8		18/03/23 19:00	0,00	overcast clouds
1679198400	2023-03-19 04:00:00 +0000 UTC	18/03/23 20:00	14,69		18/03/23 20:00	0,00	overcast clouds
1679202000	2023-03-19 05:00:00 +0000 UTC	18/03/23 21:00	14,2		18/03/23 21:00	0,00	overcast clouds
1679205600	2023-03-19 06:00:00 +0000 UTC	18/03/23 22:00	14,2		18/03/23 22:00	0,00	overcast clouds
1679209200	2023-03-19 07:00:00 +0000 UTC	18/03/23 23:00	13,59		18/03/23 23:00	0,00	overcast clouds
1679212800	2023-03-19 08:00:00 +0000 UTC	19/03/23 00:00	13,59		19/03/23 00:00	0,00	overcast clouds
1679216400	2023-03-19 09:00:00 +0000 UTC	19/03/23 01:00	14,09		19/03/23 01:00	0,00	overcast clouds
1679220000	2023-03-19 10:00:00 +0000 UTC	19/03/23 02:00	14,75		19/03/23 02:00	0,00	overcast clouds
1679223600	2023-03-19 11:00:00 +0000 UTC	19/03/23 03:00	14,7	0,29	19/03/23 03:00	0,29	light rain
1679227200	2023-03-19 12:00:00 +0000 UTC	19/03/23 04:00	14,9	0,48	19/03/23 04:00	0,48	light rain
1679230800	2023-03-19 13:00:00 +0000 UTC	19/03/23 05:00	12,01	0,5	19/03/23 05:00	0,50	light rain
1679234400	2023-03-19 14:00:00 +0000 UTC	19/03/23 06:00	11,4	0,4	19/03/23 06:00	0,40	light rain
1679238000	2023-03-19 15:00:00 +0000 UTC	19/03/23 07:00	11,4	0,2	19/03/23 07:00	0,20	light rain
1679241600	2023-03-19 16:00:00 +0000 UTC	19/03/23 08:00	11,4	0,15	19/03/23 08:00	0,15	light rain
1679245200	2023-03-19 17:00:00 +0000 UTC	19/03/23 09:00	11,4	0,22	19/03/23 09:00	0,22	light rain
1679248800	2023-03-19 18:00:00 +0000 UTC	19/03/23 10:00	12	0,53	19/03/23 10:00	0,53	light rain
1679252400	2023-03-19 19:00:00 +0000 UTC	19/03/23 11:00	13,1	0,1	19/03/23 11:00	0,10	light rain
1679256000	2023-03-19 20:00:00 +0000 UTC	19/03/23 12:00	14,1	0,91	19/03/23 12:00	0,91	light rain
1679259600	2023-03-19 21:00:00 +0000 UTC	19/03/23 13:00	14,59	0,81	19/03/23 13:00	0,81	light rain
1679263200	2023-03-19 22:00:00 +0000 UTC	19/03/23 14:00	15,19	0,5	19/03/23 14:00	0,50	light rain
1679266800	2023-03-19 23:00:00 +0000 UTC	19/03/23 15:00	17,78	0,31	19/03/23 15:00	0,31	light rain
1679270400	2023-03-20 00:00:00 +0000 UTC	19/03/23 16:00	17,57	0,1	19/03/23 16:00	0,10	light rain
1679274000	2023-03-20 01:00:00 +0000 UTC	19/03/23 17:00	17,06	0,12	19/03/23 17:00	0,12	light rain
1679277600	2023-03-20 02:00:00 +0000 UTC	19/03/23 18:00	16,51		19/03/23 18:00	0,00	overcast clouds
1679281200	2023-03-20 03:00:00 +0000 UTC	19/03/23 19:00	14,59		19/03/23 19:00	0,00	overcast clouds
1679284800	2023-03-20 04:00:00 +0000 UTC	19/03/23 20:00	13,49		19/03/23 20:00	0,00	overcast clouds
1679288400	2023-03-20 05:00:00 +0000 UTC	19/03/23 21:00	12,39		19/03/23 21:00	0,00	broken clouds
1679292000	2023-03-20 06:00:00 +0000 UTC	19/03/23 22:00	11,9		19/03/23 22:00	0,00	overcast clouds
1679295600	2023-03-20 07:00:00 +0000 UTC	19/03/23 23:00	12,18		19/03/23 23:00	0,00	overcast clouds
1679299200	2023-03-20 08:00:00 +0000 UTC	20/03/23 00:00	11,4		20/03/23 00:00	0,00	overcast clouds
1679302800	2023-03-20 09:00:00 +0000 UTC	20/03/23 01:00	11,4		20/03/23 01:00	0,00	overcast clouds
1679306400	2023-03-20 10:00:00 +0000 UTC	20/03/23 02:00	11,4		20/03/23 02:00	0,00	overcast clouds
1679310000	2023-03-20 11:00:00 +0000 UTC	20/03/23 03:00	11,4		20/03/23 03:00	0,00	overcast clouds
1679313600	2023-03-20 12:00:00 +0000 UTC	20/03/23 04:00	10,81		20/03/23 04:00	0,00	overcast clouds
1679317200	2023-03-20 13:00:00 +0000 UTC	20/03/23 05:00	10,81		20/03/23 05:00	0,00	overcast clouds
1679320800	2023-03-20 14:00:00 +0000 UTC	20/03/23 06:00	10,19		20/03/23 06:00	0,00	overcast clouds
1679324400	2023-03-20 15:00:00 +0000 UTC	20/03/23 07:00	10,31		20/03/23 07:00	0,00	overcast clouds
1679328000	2023-03-20 16:00:00 +0000 UTC	20/03/23 08:00	11,4		20/03/23 08:00	0,00	overcast clouds
1679331600	2023-03-20 17:00:00 +0000 UTC	20/03/23 09:00	13,49		20/03/23 09:00	0,00	overcast clouds
1679335200	2023-03-20 18:00:00 +0000 UTC	20/03/23 10:00	14,1		20/03/23 10:00	0,00	broken clouds
1679338800	2023-03-20 19:00:00 +0000 UTC	20/03/23 11:00	15,2		20/03/23 11:00	0,00	overcast clouds
1679342400	2023-03-20 20:00:00 +0000 UTC	20/03/23 12:00	15,9		20/03/23 12:00	0,00	overcast clouds
1679346000	2023-03-20 21:00:00 +0000 UTC	20/03/23 13:00	17,39		20/03/23 13:00	0,00	broken clouds
1679349600	2023-03-20 22:00:00 +0000 UTC	20/03/23 14:00	16,9		20/03/23 14:00	0,00	broken clouds
1679353200	2023-03-20 23:00:00 +0000 UTC	20/03/23 15:00	17,39	light rain	20/03/23 15:00	light rain
