# Supplementary material for: Effect of Honey Bee Colony Strength on Foraging Productivity and Its Application to Precision Pollination
Source: Insects. 2026 Feb 2;17(2):163. doi: 10.3390/insects17020163 (PMC12942547; doi:10.3390/insects17020163)
Supplement: Supplementary file 1 [file insects-17-00163-s001.zip › insects-4083080-supplementary/Supplementary_file_S1/weather_2024.csv]

dt	Local_time	temp	rain_1h	Local_time	Rainfall_mm	weather_description
1707696000	11/02/24 16:00	15,74		11/02/24 16:00	0	overcast clouds
1707699600	11/02/24 17:00	14,64		11/02/24 17:00	0	overcast clouds
1707703200	11/02/24 18:00	13,01		11/02/24 18:00	0	overcast clouds
1707706800	11/02/24 19:00	10,88		11/02/24 19:00	0	broken clouds
1707710400	11/02/24 20:00	9,03		11/02/24 20:00	0	sky is clear
1707714000	11/02/24 21:00	7,06		11/02/24 21:00	0	sky is clear
1707717600	11/02/24 22:00	6,61		11/02/24 22:00	0	sky is clear
1707721200	11/02/24 23:00	5,96		11/02/24 23:00	0	sky is clear
1707724800	12/02/24 00:00	5,6		12/02/24 00:00	0	sky is clear
1707728400	12/02/24 01:00	4,9		12/02/24 01:00	0	sky is clear
1707732000	12/02/24 02:00	4,55		12/02/24 02:00	0	sky is clear
1707735600	12/02/24 03:00	4,59		12/02/24 03:00	0	sky is clear
1707739200	12/02/24 04:00	3,55		12/02/24 04:00	0	sky is clear
1707742800	12/02/24 05:00	2,9		12/02/24 05:00	0	scattered clouds
1707746400	12/02/24 06:00	3,19		12/02/24 06:00	0	scattered clouds
1707750000	12/02/24 07:00	2,26		12/02/24 07:00	0	broken clouds
1707753600	12/02/24 08:00	4,83		12/02/24 08:00	0	broken clouds
1707757200	12/02/24 09:00	7,87		12/02/24 09:00	0	scattered clouds
1707760800	12/02/24 10:00	10,95		12/02/24 10:00	0	scattered clouds
1707764400	12/02/24 11:00	12,06		12/02/24 11:00	0	broken clouds
1707768000	12/02/24 12:00	14,2		12/02/24 12:00	0	broken clouds
1707771600	12/02/24 13:00	15,74		12/02/24 13:00	0	broken clouds
1707775200	12/02/24 14:00	15,87		12/02/24 14:00	0	broken clouds
1707778800	12/02/24 15:00	16,84		12/02/24 15:00	0	overcast clouds
1707782400	12/02/24 16:00	16,84		12/02/24 16:00	0	overcast clouds
1707786000	12/02/24 17:00	16,29		12/02/24 17:00	0	overcast clouds
1707789600	12/02/24 18:00	13,53		12/02/24 18:00	0	overcast clouds
1707793200	12/02/24 19:00	11,49		12/02/24 19:00	0	broken clouds
1707796800	12/02/24 20:00	9,72		12/02/24 20:00	0	few clouds
1707800400	12/02/24 21:00	7,6		12/02/24 21:00	0	sky is clear
1707804000	12/02/24 22:00	7,63		12/02/24 22:00	0	sky is clear
1707807600	12/02/24 23:00	6,89		12/02/24 23:00	0	sky is clear
1707811200	13/02/24 00:00	6,5		13/02/24 00:00	0	sky is clear
1707814800	13/02/24 01:00	5,26		13/02/24 01:00	0	sky is clear
1707818400	13/02/24 02:00	5,83		13/02/24 02:00	0	scattered clouds
1707822000	13/02/24 03:00	4,55		13/02/24 03:00	0	broken clouds
1707825600	13/02/24 04:00	4,17		13/02/24 04:00	0	overcast clouds
1707829200	13/02/24 05:00	2,9		13/02/24 05:00	0	overcast clouds
1707832800	13/02/24 06:00	3,55		13/02/24 06:00	0	overcast clouds
1707836400	13/02/24 07:00	3,55		13/02/24 07:00	0	overcast clouds
1707840000	13/02/24 08:00	6,19		13/02/24 08:00	0	overcast clouds
1707843600	13/02/24 09:00	8,44		13/02/24 09:00	0	broken clouds
1707847200	13/02/24 10:00	11,52		13/02/24 10:00	0	broken clouds
1707850800	13/02/24 11:00	12,41	0,17	13/02/24 11:00	0,17	light rain
1707854400	13/02/24 12:00	14,19		13/02/24 12:00	0	sky is clear
1707858000	13/02/24 13:00	15,73		13/02/24 13:00	0	sky is clear
1707861600	13/02/24 14:00	15,87		13/02/24 14:00	0	overcast clouds
1707865200	13/02/24 15:00	16,48		13/02/24 15:00	0	overcast clouds
1707868800	13/02/24 16:00	17,27		13/02/24 16:00	0	overcast clouds
1707872400	13/02/24 17:00	16,27		13/02/24 17:00	0	overcast clouds
1707876000	13/02/24 18:00	14,16		13/02/24 18:00	0	broken clouds
1707879600	13/02/24 19:00	13,03		13/02/24 19:00	0	overcast clouds
1707883200	13/02/24 20:00	11,37		13/02/24 20:00	0	scattered clouds
1707886800	13/02/24 21:00	9,28		13/02/24 21:00	0	scattered clouds
1707890400	13/02/24 22:00	9,31		13/02/24 22:00	0	sky is clear
1707894000	13/02/24 23:00	6,94		13/02/24 23:00	0	sky is clear
1707897600	14/02/24 00:00	8,59		14/02/24 00:00	0	sky is clear
1707901200	14/02/24 01:00	7,39		14/02/24 01:00	0	sky is clear
1707904800	14/02/24 02:00	6,59		14/02/24 02:00	0	sky is clear
1707908400	14/02/24 03:00	5,94		14/02/24 03:00	0	broken clouds
1707912000	14/02/24 04:00	5,58		14/02/24 04:00	0	overcast clouds
1707915600	14/02/24 05:00	6,22		14/02/24 05:00	0	overcast clouds
1707919200	14/02/24 06:00	6,17		14/02/24 06:00	0	overcast clouds
1707922800	14/02/24 07:00	6,5		14/02/24 07:00	0	overcast clouds
1707926400	14/02/24 08:00	9,06		14/02/24 08:00	0	overcast clouds
1707930000	14/02/24 09:00	10,33		14/02/24 09:00	0	overcast clouds
1707933600	14/02/24 10:00	12,63		14/02/24 10:00	0	overcast clouds
1707937200	14/02/24 11:00	13,62		14/02/24 11:00	0	overcast clouds
1707940800	14/02/24 12:00	14,83		14/02/24 12:00	0	broken clouds
1707944400	14/02/24 13:00	17,3		14/02/24 13:00	0	broken clouds
1707948000	14/02/24 14:00	17,01		14/02/24 14:00	0	overcast clouds
1707951600	14/02/24 15:00	17,4		14/02/24 15:00	0	overcast clouds
1707955200	14/02/24 16:00	17,86		14/02/24 16:00	0	overcast clouds
1707958800	14/02/24 17:00	16,93		14/02/24 17:00	0	overcast clouds
1707962400	14/02/24 18:00	15,27	0,62	14/02/24 18:00	0,62	light rain
1707966000	14/02/24 19:00	13,7	1,18	14/02/24 19:00	1,18	moderate rain
1707969600	14/02/24 20:00	13,1	0,82	14/02/24 20:00	0,82	light rain
1707973200	14/02/24 21:00	13,06	0,22	14/02/24 21:00	0,22	light rain
1707976800	14/02/24 22:00	12,55	0,12	14/02/24 22:00	0,12	light rain
1707980400	14/02/24 23:00	12,51	0,65	14/02/24 23:00	0,65	light rain
1707984000	15/02/24 00:00	11,48	1,2	15/02/24 00:00	1,2	moderate rain
1707987600	15/02/24 01:00	10,91	1,44	15/02/24 01:00	1,44	moderate rain
1707991200	15/02/24 02:00	10,89	0,88	15/02/24 02:00	0,88	light rain
1707994800	15/02/24 03:00	10,29	0,35	15/02/24 03:00	0,35	light rain
1707998400	15/02/24 04:00	9,18	0,14	15/02/24 04:00	0,14	light rain
1708002000	15/02/24 05:00	9,71	0,1	15/02/24 05:00	0,1	light rain
1708005600	15/02/24 06:00	9,53		15/02/24 06:00	0	scattered clouds
1708009200	15/02/24 07:00	8,53		15/02/24 07:00	0	overcast clouds
1708012800	15/02/24 08:00	10,32		15/02/24 08:00	0	overcast clouds
1708016400	15/02/24 09:00	9,93		15/02/24 09:00	0	scattered clouds
1708020000	15/02/24 10:00	11,87		15/02/24 10:00	0	few clouds
1708023600	15/02/24 11:00	13,52		15/02/24 11:00	0	overcast clouds
1708027200	15/02/24 12:00	14,02		15/02/24 12:00	0	overcast clouds
1708030800	15/02/24 13:00	14,2		15/02/24 13:00	0	overcast clouds
1708034400	15/02/24 14:00	15,88		15/02/24 14:00	0	overcast clouds
1708038000	15/02/24 15:00	17		15/02/24 15:00	0	overcast clouds
1708041600	15/02/24 16:00	16,86		15/02/24 16:00	0	overcast clouds
1708045200	15/02/24 17:00	15,8		15/02/24 17:00	0	broken clouds
1708048800	15/02/24 18:00	13,61		15/02/24 18:00	0	broken clouds
1708052400	15/02/24 19:00	11,45		15/02/24 19:00	0	broken clouds
1708056000	15/02/24 20:00	10,37		15/02/24 20:00	0	broken clouds
1708059600	15/02/24 21:00	10,65		15/02/24 21:00	0	overcast clouds
1708063200	15/02/24 22:00	9,18		15/02/24 22:00	0	overcast clouds
1708066800	15/02/24 23:00	8,55		15/02/24 23:00	0	overcast clouds
1708070400	16/02/24 00:00	7,62		16/02/24 00:00	0	overcast clouds
1708074000	16/02/24 01:00	9,16		16/02/24 01:00	0	overcast clouds
1708077600	16/02/24 02:00	7,65		16/02/24 02:00	0	overcast clouds
1708081200	16/02/24 03:00	7,08		16/02/24 03:00	0	overcast clouds
1708084800	16/02/24 04:00	8,44		16/02/24 04:00	0	overcast clouds
1708088400	16/02/24 05:00	8,16		16/02/24 05:00	0	overcast clouds
1708092000	16/02/24 06:00	7,84		16/02/24 06:00	0	overcast clouds
1708095600	16/02/24 07:00	7,59		16/02/24 07:00	0	overcast clouds
1708099200	16/02/24 08:00	9,04		16/02/24 08:00	0	overcast clouds
1708102800	16/02/24 09:00	10,07		16/02/24 09:00	0	overcast clouds
1708106400	16/02/24 10:00	12,86		16/02/24 10:00	0	overcast clouds
1708110000	16/02/24 11:00	13,08		16/02/24 11:00	0	overcast clouds
1708113600	16/02/24 12:00	14,82		16/02/24 12:00	0	overcast clouds
1708117200	16/02/24 13:00	15,77		16/02/24 13:00	0	overcast clouds
1708120800	16/02/24 14:00	15,96		16/02/24 14:00	0	overcast clouds
1708124400	16/02/24 15:00	16,38		16/02/24 15:00	0	overcast clouds
1708128000	16/02/24 16:00	16,29		16/02/24 16:00	0	overcast clouds
1708131600	16/02/24 17:00	15,82		16/02/24 17:00	0	overcast clouds
1708135200	16/02/24 18:00	14,16		16/02/24 18:00	0	overcast clouds
1708138800	16/02/24 19:00	13,06		16/02/24 19:00	0	overcast clouds
1708142400	16/02/24 20:00	10,85		16/02/24 20:00	0	overcast clouds
1708146000	16/02/24 21:00	10,86		16/02/24 21:00	0	overcast clouds
1708149600	16/02/24 22:00	11,61		16/02/24 22:00	0	overcast clouds
1708153200	16/02/24 23:00	9,96		16/02/24 23:00	0	overcast clouds
1708156800	17/02/24 00:00	11,38		17/02/24 00:00	0	overcast clouds
1708160400	17/02/24 01:00	9,91		17/02/24 01:00	0	overcast clouds
1708164000	17/02/24 02:00	9,7		17/02/24 02:00	0	overcast clouds
1708167600	17/02/24 03:00	9,35		17/02/24 03:00	0	overcast clouds
1708171200	17/02/24 04:00	8,73		17/02/24 04:00	0	overcast clouds
1708174800	17/02/24 05:00	10,07		17/02/24 05:00	0	overcast clouds
1708178400	17/02/24 06:00	9,95		17/02/24 06:00	0	overcast clouds
1708182000	17/02/24 07:00	8,82	0,13	17/02/24 07:00	0,13	light rain
1708185600	17/02/24 08:00	9,89		17/02/24 08:00	0	overcast clouds
1708189200	17/02/24 09:00	12,11	0,38	17/02/24 09:00	0,38	light rain
1708192800	17/02/24 10:00	12,58	0,11	17/02/24 10:00	0,11	light rain
1708196400	17/02/24 11:00	13,72	0,45	17/02/24 11:00	0,45	light rain
1708200000	17/02/24 12:00	15,95	0,2	17/02/24 12:00	0,2	light rain
1708203600	17/02/24 13:00	15,28	0,13	17/02/24 13:00	0,13	light rain
1708207200	17/02/24 14:00	14,84	0,2	17/02/24 14:00	0,2	light rain
1708210800	17/02/24 15:00	14,83	0,28	17/02/24 15:00	0,28	light rain
1708214400	17/02/24 16:00	14,16	0,31	17/02/24 16:00	0,31	light rain
1708218000	17/02/24 17:00	12,01	0,88	17/02/24 17:00	0,88	light rain
1708221600	17/02/24 18:00	11,53	1,87	17/02/24 18:00	1,87	moderate rain
1708225200	17/02/24 19:00	11,44	2,17	17/02/24 19:00	2,17	moderate rain
1708228800	17/02/24 20:00	11,46	1,32	17/02/24 20:00	1,32	moderate rain
1708232400	17/02/24 21:00	12,45	0,48	17/02/24 21:00	0,48	light rain
1708236000	17/02/24 22:00	12,06		17/02/24 22:00	0	overcast clouds
1708239600	17/02/24 23:00	12,01		17/02/24 23:00	0	broken clouds
1708243200	18/02/24 00:00	11,43		18/02/24 00:00	0	broken clouds
1708246800	18/02/24 01:00	10,99		18/02/24 01:00	0	scattered clouds
1708250400	18/02/24 02:00	10,94		18/02/24 02:00	0	scattered clouds
1708254000	18/02/24 03:00	10,39		18/02/24 03:00	0	scattered clouds
1708257600	18/02/24 04:00	10,37		18/02/24 04:00	0	scattered clouds
1708261200	18/02/24 05:00	10,96		18/02/24 05:00	0	few clouds
1708264800	18/02/24 06:00	9,26		18/02/24 06:00	0	scattered clouds
1708268400	18/02/24 07:00	8,72		18/02/24 07:00	0	scattered clouds
1708272000	18/02/24 08:00	10,79		18/02/24 08:00	0	scattered clouds
1708275600	18/02/24 09:00	15,19		18/02/24 09:00	0	broken clouds
1708279200	18/02/24 10:00	15,87		18/02/24 10:00	0	scattered clouds
1708282800	18/02/24 11:00	17,5		18/02/24 11:00	0	broken clouds
1708286400	18/02/24 12:00	19,1		18/02/24 12:00	0	broken clouds
1708290000	18/02/24 13:00	20,19		18/02/24 13:00	0	broken clouds
1708293600	18/02/24 14:00	21,16		18/02/24 14:00	0	broken clouds
1708297200	18/02/24 15:00	20,22		18/02/24 15:00	0	broken clouds
1708300800	18/02/24 16:00	21,2	0,38	18/02/24 16:00	0,38	light rain
1708304400	18/02/24 17:00	20,19	0,82	18/02/24 17:00	0,82	light rain
1708308000	18/02/24 18:00	18,11	0,85	18/02/24 18:00	0,85	light rain
1708311600	18/02/24 19:00	17,55	0,31	18/02/24 19:00	0,31	light rain
1708315200	18/02/24 20:00	15,77	0,51	18/02/24 20:00	0,51	light rain
1708318800	18/02/24 21:00	14,81	0,7	18/02/24 21:00	0,7	light rain
1708322400	18/02/24 22:00	14,83	0,68	18/02/24 22:00	0,68	light rain
1708326000	18/02/24 23:00	14,67	0,86	18/02/24 23:00	0,86	light rain
1708329600	19/02/24 00:00	14,08	0,75	19/02/24 00:00	0,75	light rain
1708333200	19/02/24 01:00	13,62	1,43	19/02/24 01:00	1,43	moderate rain
1708336800	19/02/24 02:00	13,6	1,95	19/02/24 02:00	1,95	moderate rain
1708340400	19/02/24 03:00	13,6	1,41	19/02/24 03:00	1,41	moderate rain
1708344000	19/02/24 04:00	13,6	0,76	19/02/24 04:00	0,76	light rain
1708347600	19/02/24 05:00	13,6	0,16	19/02/24 05:00	0,16	light rain
1708351200	19/02/24 06:00	13,15		19/02/24 06:00	0	scattered clouds
1708354800	19/02/24 07:00	13,1		19/02/24 07:00	0	scattered clouds
1708358400	19/02/24 08:00	13,55		19/02/24 08:00	0	scattered clouds
1708362000	19/02/24 09:00	16,08		19/02/24 09:00	0	scattered clouds
1708365600	19/02/24 10:00	16,36		19/02/24 10:00	0	few clouds
1708369200	19/02/24 11:00	16,39		19/02/24 11:00	0	scattered clouds
1708372800	19/02/24 12:00	18,04		19/02/24 12:00	0	scattered clouds
1708376400	19/02/24 13:00	19,51		19/02/24 13:00	0	scattered clouds
1708380000	19/02/24 14:00	20,71		19/02/24 14:00	0	broken clouds
1708383600	19/02/24 15:00	20,67		19/02/24 15:00	0	broken clouds
1708387200	19/02/24 16:00	19,76		19/02/24 16:00	0	scattered clouds
1708390800	19/02/24 17:00	18,07		19/02/24 17:00	0	scattered clouds
1708394400	19/02/24 18:00	16,97		19/02/24 18:00	0	few clouds
1708398000	19/02/24 19:00	16,56		19/02/24 19:00	0	few clouds
1708401600	19/02/24 20:00	15,71		19/02/24 20:00	0	sky is clear
1708405200	19/02/24 21:00	14,03		19/02/24 21:00	0	sky is clear
1708408800	19/02/24 22:00	13,08		19/02/24 22:00	0	sky is clear
1708412400	19/02/24 23:00	12		19/02/24 23:00	0	sky is clear
1708416000	20/02/24 00:00	10,93		20/02/24 00:00	0	sky is clear
1708419600	20/02/24 01:00	11,34		20/02/24 01:00	0	sky is clear
1708423200	20/02/24 02:00	10,39		20/02/24 02:00	0	scattered clouds
1708426800	20/02/24 03:00	9,47		20/02/24 03:00	0	scattered clouds
1708430400	20/02/24 04:00	8,74		20/02/24 04:00	0	scattered clouds
1708434000	20/02/24 05:00	8,5		20/02/24 05:00	0	few clouds
1708437600	20/02/24 06:00	8,34		20/02/24 06:00	0	few clouds
1708441200	20/02/24 07:00	8,81		20/02/24 07:00	0	scattered clouds
1708444800	20/02/24 08:00	12,23		20/02/24 08:00	0	scattered clouds
1708448400	20/02/24 09:00	12,92		20/02/24 09:00	0	scattered clouds
1708452000	20/02/24 10:00	15,72		20/02/24 10:00	0	scattered clouds
1708455600	20/02/24 11:00	17,33		20/02/24 11:00	0	scattered clouds
1708459200	20/02/24 12:00	17,91		20/02/24 12:00	0	scattered clouds
1708462800	20/02/24 13:00	18,17		20/02/24 13:00	0	scattered clouds
1708466400	20/02/24 14:00	18,57		20/02/24 14:00	0	broken clouds
1708470000	20/02/24 15:00	17,57		20/02/24 15:00	0	overcast clouds
1708473600	20/02/24 16:00	13,9	0,28	20/02/24 16:00	0,28	light rain
1708477200	20/02/24 17:00	13,73	0,92	20/02/24 17:00	0,92	light rain
1708480800	20/02/24 18:00	12,76	0,31	20/02/24 18:00	0,31	light rain
1708484400	20/02/24 19:00	11,58	0,17	20/02/24 19:00	0,17	light rain
1708488000	20/02/24 20:00	10,94	0,33	20/02/24 20:00	0,33	light rain
1708491600	20/02/24 21:00	10,87		20/02/24 21:00	0	broken clouds
1708495200	20/02/24 22:00	10,99		20/02/24 22:00	0	overcast clouds
1708498800	20/02/24 23:00	10,9	0,18	20/02/24 23:00	0,18	light rain
1708502400	21/02/24 00:00	10,33		21/02/24 00:00	0	overcast clouds
1708506000	21/02/24 01:00	9,7		21/02/24 01:00	0	overcast clouds
1708509600	21/02/24 02:00	8,69		21/02/24 02:00	0	broken clouds
1708513200	21/02/24 03:00	8,15		21/02/24 03:00	0	broken clouds
1708516800	21/02/24 04:00	8,08		21/02/24 04:00	0	scattered clouds
1708520400	21/02/24 05:00	8,06	0,11	21/02/24 05:00	0,11	light rain
1708524000	21/02/24 06:00	7,26	0,32	21/02/24 06:00	0,32	light rain
1708527600	21/02/24 07:00	7,55	0,28	21/02/24 07:00	0,28	light rain
1708531200	21/02/24 08:00	9,25	0,16	21/02/24 08:00	0,16	light rain
1708534800	21/02/24 09:00	10,97		21/02/24 09:00	0	few clouds
1708538400	21/02/24 10:00	13,17		21/02/24 10:00	0	few clouds
1708542000	21/02/24 11:00	14,65		21/02/24 11:00	0	scattered clouds
1708545600	21/02/24 12:00	15,29		21/02/24 12:00	0	few clouds
1708549200	21/02/24 13:00	16,43		21/02/24 13:00	0	scattered clouds
1708552800	21/02/24 14:00	16,84		21/02/24 14:00	0	broken clouds
1708556400	21/02/24 15:00	17,03		21/02/24 15:00	0	overcast clouds
1708560000	21/02/24 16:00	17,38		21/02/24 16:00	0	overcast clouds
1708563600	21/02/24 17:00	15,82		21/02/24 17:00	0	overcast clouds
1708567200	21/02/24 18:00	14,7		21/02/24 18:00	0	overcast clouds
1708570800	21/02/24 19:00	13,03		21/02/24 19:00	0	overcast clouds
1708574400	21/02/24 20:00	10,94		21/02/24 20:00	0	few clouds
1708578000	21/02/24 21:00	10,3		21/02/24 21:00	0	few clouds
1708581600	21/02/24 22:00	8,77		21/02/24 22:00	0	sky is clear
1708585200	21/02/24 23:00	8,18		21/02/24 23:00	0	sky is clear
1708588800	22/02/24 00:00	8,46		22/02/24 00:00	0	sky is clear
1708592400	22/02/24 01:00	7,85		22/02/24 01:00	0	sky is clear
1708596000	22/02/24 02:00	6,99		22/02/24 02:00	0	broken clouds
1708599600	22/02/24 03:00	6,82		22/02/24 03:00	0	overcast clouds
1708603200	22/02/24 04:00	6,88		22/02/24 04:00	0	overcast clouds
1708606800	22/02/24 05:00	6,32		22/02/24 05:00	0	broken clouds
1708610400	22/02/24 06:00	5,34		22/02/24 06:00	0	scattered clouds
1708614000	22/02/24 07:00	4,84		22/02/24 07:00	0	scattered clouds
1708617600	22/02/24 08:00	8,33		22/02/24 08:00	0	scattered clouds
1708621200	22/02/24 09:00	9,62		22/02/24 09:00	0	sky is clear
1708624800	22/02/24 10:00	12,33		22/02/24 10:00	0	sky is clear
1708628400	22/02/24 11:00	13,62		22/02/24 11:00	0	sky is clear
1708632000	22/02/24 12:00	15,74		22/02/24 12:00	0	sky is clear
1708635600	22/02/24 13:00	16,5		22/02/24 13:00	0	sky is clear
1708639200	22/02/24 14:00	17,96		22/02/24 14:00	0	sky is clear
1708642800	22/02/24 15:00	18,13		22/02/24 15:00	0	sky is clear
1708646400	22/02/24 16:00	18,6		22/02/24 16:00	0	sky is clear
1708650000	22/02/24 17:00	18,48		22/02/24 17:00	0	sky is clear
1708653600	22/02/24 18:00	15,37		22/02/24 18:00	0	sky is clear
1708657200	22/02/24 19:00	12,56		22/02/24 19:00	0	sky is clear
1708660800	22/02/24 20:00	10,56		22/02/24 20:00	0	sky is clear
1708664400	22/02/24 21:00	9,45		22/02/24 21:00	0	sky is clear
1708668000	22/02/24 22:00	8,21		22/02/24 22:00	0	sky is clear
1708671600	22/02/24 23:00	8,94		22/02/24 23:00	0	sky is clear
1708675200	23/02/24 00:00	8,44		23/02/24 00:00	0	broken clouds
1708678800	23/02/24 01:00	7,29		23/02/24 01:00	0	overcast clouds
1708682400	23/02/24 02:00	6,26		23/02/24 02:00	0	overcast clouds
1708686000	23/02/24 03:00	6,93		23/02/24 03:00	0	overcast clouds
1708689600	23/02/24 04:00	6,59		23/02/24 04:00	0	overcast clouds
1708693200	23/02/24 05:00	5,6		23/02/24 05:00	0	overcast clouds
1708696800	23/02/24 06:00	4,9		23/02/24 06:00	0	overcast clouds
1708700400	23/02/24 07:00	6,32		23/02/24 07:00	0	overcast clouds
1708704000	23/02/24 08:00	7,57		23/02/24 08:00	0	overcast clouds
1708707600	23/02/24 09:00	9,56		23/02/24 09:00	0	overcast clouds
1708711200	23/02/24 10:00	12,12		23/02/24 10:00	0	overcast clouds
1708714800	23/02/24 11:00	13,65		23/02/24 11:00	0	overcast clouds
1708718400	23/02/24 12:00	15,17		23/02/24 12:00	0	overcast clouds
1708722000	23/02/24 13:00	16,86		23/02/24 13:00	0	overcast clouds
1708725600	23/02/24 14:00	16,92		23/02/24 14:00	0	overcast clouds
1708729200	23/02/24 15:00	17,46		23/02/24 15:00	0	overcast clouds
1708732800	23/02/24 16:00	17,55		23/02/24 16:00	0	scattered clouds
1708736400	23/02/24 17:00	16,94		23/02/24 17:00	0	scattered clouds
1708740000	23/02/24 18:00	14,73		23/02/24 18:00	0	broken clouds
1708743600	23/02/24 19:00	12,18		23/02/24 19:00	0	scattered clouds
1708747200	23/02/24 20:00	10,22		23/02/24 20:00	0	few clouds
1708750800	23/02/24 21:00	9,77		23/02/24 21:00	0	few clouds
1708754400	23/02/24 22:00	9,84		23/02/24 22:00	0	few clouds
1708758000	23/02/24 23:00	8,94		23/02/24 23:00	0	scattered clouds
1708761600	24/02/24 00:00	8,31		24/02/24 00:00	0	broken clouds
1708765200	24/02/24 01:00	8,54		24/02/24 01:00	0	broken clouds
1708768800	24/02/24 02:00	8,94		24/02/24 02:00	0	scattered clouds
1708772400	24/02/24 03:00	7,59		24/02/24 03:00	0	few clouds
1708776000	24/02/24 04:00	6,96		24/02/24 04:00	0	few clouds
1708779600	24/02/24 05:00	6,96		24/02/24 05:00	0	sky is clear
1708783200	24/02/24 06:00	6,59		24/02/24 06:00	0	few clouds
1708786800	24/02/24 07:00	6,55		24/02/24 07:00	0	scattered clouds
1708790400	24/02/24 08:00	8,87		24/02/24 08:00	0	scattered clouds
1708794000	24/02/24 09:00	11,87		24/02/24 09:00	0	broken clouds
1708797600	24/02/24 10:00	13,76		24/02/24 10:00	0	broken clouds
1708801200	24/02/24 11:00	16,41		24/02/24 11:00	0	scattered clouds
1708804800	24/02/24 12:00	17,65		24/02/24 12:00	0	scattered clouds
1708808400	24/02/24 13:00	20,19		24/02/24 13:00	0	few clouds
1708812000	24/02/24 14:00	20,29		24/02/24 14:00	0	few clouds
1708815600	24/02/24 15:00	21,29		24/02/24 15:00	0	sky is clear
1708819200	24/02/24 16:00	21,34		24/02/24 16:00	0	sky is clear
1708822800	24/02/24 17:00	21,22		24/02/24 17:00	0	sky is clear
1708826400	24/02/24 18:00	18,36		24/02/24 18:00	0	sky is clear
1708830000	24/02/24 19:00	14,82		24/02/24 19:00	0	sky is clear
1708833600	24/02/24 20:00	12,65		24/02/24 20:00	0	sky is clear
1708837200	24/02/24 21:00	10,96		24/02/24 21:00	0	sky is clear
1708840800	24/02/24 22:00	12,11		24/02/24 22:00	0	sky is clear
1708844400	24/02/24 23:00	10,74		24/02/24 23:00	0	sky is clear
1708848000	25/02/24 00:00	10,17		25/02/24 00:00	0	sky is clear
1708851600	25/02/24 01:00	8,9		25/02/24 01:00	0	sky is clear
1708855200	25/02/24 02:00	7,9		25/02/24 02:00	0	sky is clear
1708858800	25/02/24 03:00	7,9		25/02/24 03:00	0	sky is clear
1708862400	25/02/24 04:00	7,34		25/02/24 04:00	0	sky is clear
1708866000	25/02/24 05:00	7,95		25/02/24 05:00	0	sky is clear
1708869600	25/02/24 06:00	7,95		25/02/24 06:00	0	sky is clear
1708873200	25/02/24 07:00	6,17		25/02/24 07:00	0	sky is clear
1708876800	25/02/24 08:00	10,19		25/02/24 08:00	0	sky is clear
1708880400	25/02/24 09:00	13,14		25/02/24 09:00	0	sky is clear
1708884000	25/02/24 10:00	15,95		25/02/24 10:00	0	sky is clear
1708887600	25/02/24 11:00	18,05		25/02/24 11:00	0	sky is clear
1708891200	25/02/24 12:00	20,14		25/02/24 12:00	0	sky is clear
1708894800	25/02/24 13:00	21,23		25/02/24 13:00	0	sky is clear
1708898400	25/02/24 14:00	21,93		25/02/24 14:00	0	sky is clear
1708902000	25/02/24 15:00	22,88		25/02/24 15:00	0	sky is clear
1708905600	25/02/24 16:00	23,3		25/02/24 16:00	0	sky is clear
1708909200	25/02/24 17:00	22,24		25/02/24 17:00	0	sky is clear
1708912800	25/02/24 18:00	18,63		25/02/24 18:00	0	sky is clear
1708916400	25/02/24 19:00	15,42		25/02/24 19:00	0	sky is clear
1708920000	25/02/24 20:00	14,7		25/02/24 20:00	0	sky is clear
1708923600	25/02/24 21:00	13,21		25/02/24 21:00	0	few clouds
1708927200	25/02/24 22:00	11,93		25/02/24 22:00	0	scattered clouds
1708930800	25/02/24 23:00	10,53		25/02/24 23:00	0	few clouds
1708934400	26/02/24 00:00	10,39		26/02/24 00:00	0	sky is clear
1708938000	26/02/24 01:00	9,64		26/02/24 01:00	0	sky is clear
1708941600	26/02/24 02:00	9,15		26/02/24 02:00	0	few clouds
1708945200	26/02/24 03:00	9,68		26/02/24 03:00	0	scattered clouds
1708948800	26/02/24 04:00	8,98		26/02/24 04:00	0	broken clouds
1708952400	26/02/24 05:00	7,55		26/02/24 05:00	0	broken clouds
1708956000	26/02/24 06:00	8,06		26/02/24 06:00	0	broken clouds
1708959600	26/02/24 07:00	8,58		26/02/24 07:00	0	scattered clouds
1708963200	26/02/24 08:00	10,19		26/02/24 08:00	0	broken clouds
1708966800	26/02/24 09:00	13,14		26/02/24 09:00	0	broken clouds
1708970400	26/02/24 10:00	13,19		26/02/24 10:00	0	broken clouds
1708974000	26/02/24 11:00	15,48		26/02/24 11:00	0	broken clouds
1708977600	26/02/24 12:00	16,83		26/02/24 12:00	0	overcast clouds
1708981200	26/02/24 13:00	17,85		26/02/24 13:00	0	overcast clouds
1708984800	26/02/24 14:00	17,84		26/02/24 14:00	0	overcast clouds
1708988400	26/02/24 15:00	17,48		26/02/24 15:00	0	overcast clouds
1708992000	26/02/24 16:00	17,01		26/02/24 16:00	0	overcast clouds
1708995600	26/02/24 17:00	16,86		26/02/24 17:00	0	overcast clouds
1708999200	26/02/24 18:00	14,74		26/02/24 18:00	0	overcast clouds
1709002800	26/02/24 19:00	13,13		26/02/24 19:00	0	overcast clouds
1709006400	26/02/24 20:00	13,52		26/02/24 20:00	0	broken clouds
1709010000	26/02/24 21:00	13,51	0,16	26/02/24 21:00	0,16	light rain
1709013600	26/02/24 22:00	11,53	0,15	26/02/24 22:00	0,15	light rain
1709017200	26/02/24 23:00	11,66		26/02/24 23:00	0	scattered clouds
1709020800	27/02/24 00:00	12,46		27/02/24 00:00	0	scattered clouds
1709024400	27/02/24 01:00	11,99		27/02/24 01:00	0	scattered clouds
1709028000	27/02/24 02:00	11,36		27/02/24 02:00	0	scattered clouds
1709031600	27/02/24 03:00	10,9		27/02/24 03:00	0	scattered clouds
1709035200	27/02/24 04:00	9,77		27/02/24 04:00	0	scattered clouds
1709038800	27/02/24 05:00	9,62		27/02/24 05:00	0	few clouds
1709042400	27/02/24 06:00	8,61		27/02/24 06:00	0	few clouds
1709046000	27/02/24 07:00	8,08		27/02/24 07:00	0	few clouds
1709049600	27/02/24 08:00	9,18		27/02/24 08:00	0	few clouds
1709053200	27/02/24 09:00	10,89		27/02/24 09:00	0	sky is clear
1709056800	27/02/24 10:00	12,02		27/02/24 10:00	0	sky is clear
1709060400	27/02/24 11:00	13,65		27/02/24 11:00	0	sky is clear
1709064000	27/02/24 12:00	14,72		27/02/24 12:00	0	sky is clear
1709067600	27/02/24 13:00	15,84		27/02/24 13:00	0	sky is clear
1709071200	27/02/24 14:00	16,45		27/02/24 14:00	0	scattered clouds
1709074800	27/02/24 15:00	17,41		27/02/24 15:00	0	broken clouds
1709078400	27/02/24 16:00	17,55		27/02/24 16:00	0	scattered clouds
1709082000	27/02/24 17:00	16,96		27/02/24 17:00	0	scattered clouds
1709085600	27/02/24 18:00	14,65		27/02/24 18:00	0	few clouds
1709089200	27/02/24 19:00	11,97		27/02/24 19:00	0	sky is clear
1709092800	27/02/24 20:00	10,75		27/02/24 20:00	0	sky is clear
1709096400	27/02/24 21:00	10,18		27/02/24 21:00	0	sky is clear
1709100000	27/02/24 22:00	9,09		27/02/24 22:00	0	few clouds
1709103600	27/02/24 23:00	8,06		27/02/24 23:00	0	few clouds
1709107200	28/02/24 00:00	7,6		28/02/24 00:00	0	sky is clear
1709110800	28/02/24 01:00	6,04		28/02/24 01:00	0	sky is clear
1709114400	28/02/24 02:00	7,17		28/02/24 02:00	0	sky is clear
1709118000	28/02/24 03:00	7,61		28/02/24 03:00	0	sky is clear
1709121600	28/02/24 04:00	6,83		28/02/24 04:00	0	sky is clear
1709125200	28/02/24 05:00	5,82		28/02/24 05:00	0	sky is clear
1709128800	28/02/24 06:00	6,6		28/02/24 06:00	0	sky is clear
1709132400	28/02/24 07:00	4,9		28/02/24 07:00	0	sky is clear
1709136000	28/02/24 08:00	8,19		28/02/24 08:00	0	sky is clear
1709139600	28/02/24 09:00	10,38		28/02/24 09:00	0	sky is clear
1709143200	28/02/24 10:00	13,67		28/02/24 10:00	0	sky is clear
1709146800	28/02/24 11:00	16,88		28/02/24 11:00	0	sky is clear
1709150400	28/02/24 12:00	17,93		28/02/24 12:00	0	sky is clear
1709154000	28/02/24 13:00	18,5		28/02/24 13:00	0	sky is clear
1709157600	28/02/24 14:00	19,57		28/02/24 14:00	0	sky is clear
1709161200	28/02/24 15:00	20,31		28/02/24 15:00	0	sky is clear
1709164800	28/02/24 16:00	20,79		28/02/24 16:00	0	sky is clear
1709168400	28/02/24 17:00	21,21		28/02/24 17:00	0	sky is clear
1709172000	28/02/24 18:00	18,29		28/02/24 18:00	0	sky is clear
1709175600	28/02/24 19:00	14,3		28/02/24 19:00	0	sky is clear
1709179200	28/02/24 20:00	12,68		28/02/24 20:00	0	sky is clear
1709182800	28/02/24 21:00	12,28		28/02/24 21:00	0	sky is clear
1709186400	28/02/24 22:00	11,89		28/02/24 22:00	0	sky is clear
1709190000	28/02/24 23:00	11,28		28/02/24 23:00	0	sky is clear
1709193600	29/02/24 00:00	11,25		29/02/24 00:00	0	sky is clear
1709197200	29/02/24 01:00	10,09		29/02/24 01:00	0	sky is clear
1709200800	29/02/24 02:00	9,43		29/02/24 02:00	0	sky is clear
1709204400	29/02/24 03:00	9,43		29/02/24 03:00	0	few clouds
1709208000	29/02/24 04:00	8,62		29/02/24 04:00	0	scattered clouds
1709211600	29/02/24 05:00	7,28		29/02/24 05:00	0	few clouds
1709215200	29/02/24 06:00	7,28		29/02/24 06:00	0	sky is clear
1709218800	29/02/24 07:00	8,22		29/02/24 07:00	0	few clouds
1709222400	29/02/24 08:00	11,2		29/02/24 08:00	0	broken clouds
1709226000	29/02/24 09:00	13,1		29/02/24 09:00	0	overcast clouds
1709229600	29/02/24 10:00	13,16		29/02/24 10:00	0	overcast clouds
1709233200	29/02/24 11:00	15,28		29/02/24 11:00	0	broken clouds
1709236800	29/02/24 12:00	17,46		29/02/24 12:00	0	broken clouds
1709240400	29/02/24 13:00	19,01		29/02/24 13:00	0	overcast clouds
1709244000	29/02/24 14:00	19,6		29/02/24 14:00	0	overcast clouds
1709247600	29/02/24 15:00	19,57		29/02/24 15:00	0	overcast clouds
1709251200	29/02/24 16:00	19,95		29/02/24 16:00	0	overcast clouds
1709254800	29/02/24 17:00	18,54		29/02/24 17:00	0	broken clouds
1709258400	29/02/24 18:00	15,89		29/02/24 18:00	0	broken clouds
1709262000	29/02/24 19:00	14,22		29/02/24 19:00	0	broken clouds
1709265600	29/02/24 20:00	12,48		29/02/24 20:00	0	broken clouds
1709269200	29/02/24 21:00	11,47		29/02/24 21:00	0	broken clouds
1709272800	29/02/24 22:00	11,43	0,23	29/02/24 22:00	0,23	light rain
1709276400	29/02/24 23:00	11,43	0,38	29/02/24 23:00	0,38	light rain
1709280000	01/03/24 00:00	11,5	0,24	01/03/24 00:00	0,24	light rain
1709283600	01/03/24 01:00	11,49	0,13	01/03/24 01:00	0,13	light rain
1709287200	01/03/24 02:00	11,38		01/03/24 02:00	0	scattered clouds
1709290800	01/03/24 03:00	12,02		01/03/24 03:00	0	scattered clouds
1709294400	01/03/24 04:00	11,58		01/03/24 04:00	0	scattered clouds
1709298000	01/03/24 05:00	11,46		01/03/24 05:00	0	scattered clouds
1709301600	01/03/24 06:00	11,46	0,22	01/03/24 06:00	0,22	light rain
1709305200	01/03/24 07:00	11,48	0,55	01/03/24 07:00	0,55	light rain
1709308800	01/03/24 08:00	11,94	0,68	01/03/24 08:00	0,68	light rain
1709312400	01/03/24 09:00	12,53	0,42	01/03/24 09:00	0,42	light rain
1709316000	01/03/24 10:00	12,98	0,24	01/03/24 10:00	0,24	light rain
1709319600	01/03/24 11:00	13,79	0,31	01/03/24 11:00	0,31	light rain
1709323200	01/03/24 12:00	14,81	0,29	01/03/24 12:00	0,29	light rain
1709326800	01/03/24 13:00	13,73	0,3	01/03/24 13:00	0,3	light rain
1709330400	01/03/24 14:00	14,13	0,16	01/03/24 14:00	0,16	light rain
1709334000	01/03/24 15:00	16,86	0,1	01/03/24 15:00	0,1	light rain
1709337600	01/03/24 16:00	17,38		01/03/24 16:00	0	overcast clouds
1709341200	01/03/24 17:00	15,87	0,14	01/03/24 17:00	0,14	light rain
1709344800	01/03/24 18:00	15,34		01/03/24 18:00	0	broken clouds
1709348400	01/03/24 19:00	14,18		01/03/24 19:00	0	broken clouds
1709352000	01/03/24 20:00	13,62		01/03/24 20:00	0	scattered clouds
1709355600	01/03/24 21:00	12,6		01/03/24 21:00	0	broken clouds
1709359200	01/03/24 22:00	13,01	0,1	01/03/24 22:00	0,1	light rain
1709362800	01/03/24 23:00	12,53	0,12	01/03/24 23:00	0,12	light rain
1709366400	02/03/24 00:00	12,01	0,18	02/03/24 00:00	0,18	light rain
1709370000	02/03/24 01:00	11,91	0,17	02/03/24 01:00	0,17	light rain
1709373600	02/03/24 02:00	12,36	0,15	02/03/24 02:00	0,15	light rain
1709377200	02/03/24 03:00	11,41	0,16	02/03/24 03:00	0,16	light rain
1709380800	02/03/24 04:00	10,82	0,18	02/03/24 04:00	0,18	light rain
1709384400	02/03/24 05:00	10,42	0,46	02/03/24 05:00	0,46	light rain
1709388000	02/03/24 06:00	10,1	0,14	02/03/24 06:00	0,14	light rain
1709391600	02/03/24 07:00	9,65		02/03/24 07:00	0	scattered clouds
1709395200	02/03/24 08:00	9,77		02/03/24 08:00	0	scattered clouds
1709398800	02/03/24 09:00	9,89		02/03/24 09:00	0	broken clouds
1709402400	02/03/24 10:00	10,27		02/03/24 10:00	0	broken clouds
1709406000	02/03/24 11:00	10,48	0,73	02/03/24 11:00	0,73	light rain
1709409600	02/03/24 12:00	9,12	0,49	02/03/24 12:00	0,49	light rain
1709413200	02/03/24 13:00	11,35	0,22	02/03/24 13:00	0,22	light rain
1709416800	02/03/24 14:00	10,84	0,12	02/03/24 14:00	0,12	light rain
1709420400	02/03/24 15:00	9,63	0,15	02/03/24 15:00	0,15	light rain
1709424000	02/03/24 16:00	10	0,79	02/03/24 16:00	0,79	light rain
1709427600	02/03/24 17:00	9,81	0,89	02/03/24 17:00	0,89	light rain
1709431200	02/03/24 18:00	9,16		02/03/24 18:00	0	broken clouds
1709434800	02/03/24 19:00	9,15		02/03/24 19:00	0	broken clouds
1709438400	02/03/24 20:00	8,62		02/03/24 20:00	0	broken clouds
1709442000	02/03/24 21:00	9,15	0,2	02/03/24 21:00	0,2	light rain
1709445600	02/03/24 22:00	9,15	0,38	02/03/24 22:00	0,38	light rain
1709449200	02/03/24 23:00	9,15	0,37	02/03/24 23:00	0,37	light rain
1709452800	03/03/24 00:00	8,62	0,61	03/03/24 00:00	0,61	light rain
1709456400	03/03/24 01:00	8,62	0,73	03/03/24 01:00	0,73	light rain
1709460000	03/03/24 02:00	8,62	0,75	03/03/24 02:00	0,75	light rain
1709463600	03/03/24 03:00	8,54	0,48	03/03/24 03:00	0,48	light rain
1709467200	03/03/24 04:00	8,1	0,33	03/03/24 04:00	0,33	light rain
1709470800	03/03/24 05:00	7,98		03/03/24 05:00	0	broken clouds
1709474400	03/03/24 06:00	6,97		03/03/24 06:00	0	scattered clouds
1709478000	03/03/24 07:00	6,99		03/03/24 07:00	0	scattered clouds
1709481600	03/03/24 08:00	8,59		03/03/24 08:00	0	scattered clouds
1709485200	03/03/24 09:00	9,76		03/03/24 09:00	0	scattered clouds
1709488800	03/03/24 10:00	12,23		03/03/24 10:00	0	scattered clouds
1709492400	03/03/24 11:00	12,91		03/03/24 11:00	0	scattered clouds
1709496000	03/03/24 12:00	14,01		03/03/24 12:00	0	broken clouds
1709499600	03/03/24 13:00	14,59		03/03/24 13:00	0	broken clouds
1709503200	03/03/24 14:00	14,03	0,67	03/03/24 14:00	0,67	light rain
1709506800	03/03/24 15:00	14,6	0,43	03/03/24 15:00	0,43	light rain
1709510400	03/03/24 16:00	15,1		03/03/24 16:00	0	broken clouds
1709514000	03/03/24 17:00	14,1		03/03/24 17:00	0	broken clouds
1709517600	03/03/24 18:00	13,01		03/03/24 18:00	0	scattered clouds
1709521200	03/03/24 19:00	10,88		03/03/24 19:00	0	broken clouds
1709524800	03/03/24 20:00	10,2		03/03/24 20:00	0	broken clouds
1709528400	03/03/24 21:00	9,68		03/03/24 21:00	0	broken clouds
1709532000	03/03/24 22:00	9,3		03/03/24 22:00	0	overcast clouds
1709535600	03/03/24 23:00	8,15		03/03/24 23:00	0	overcast clouds
1709539200	04/03/24 00:00	8,16		04/03/24 00:00	0	broken clouds
1709542800	04/03/24 01:00	8,09		04/03/24 01:00	0	broken clouds
1709546400	04/03/24 02:00	7,56		04/03/24 02:00	0	broken clouds
1709550000	04/03/24 03:00	6,92		04/03/24 03:00	0	scattered clouds
1709553600	04/03/24 04:00	6,37		04/03/24 04:00	0	scattered clouds
1709557200	04/03/24 05:00	4,73		04/03/24 05:00	0	scattered clouds
1709560800	04/03/24 06:00	5,75		04/03/24 06:00	0	few clouds
1709564400	04/03/24 07:00	6,33		04/03/24 07:00	0	few clouds
1709568000	04/03/24 08:00	7,44		04/03/24 08:00	0	scattered clouds
1709571600	04/03/24 09:00	8,61		04/03/24 09:00	0	scattered clouds
1709575200	04/03/24 10:00	11,91		04/03/24 10:00	0	scattered clouds
1709578800	04/03/24 11:00	12,58		04/03/24 11:00	0	broken clouds
1709582400	04/03/24 12:00	13,54		04/03/24 12:00	0	overcast clouds
1709586000	04/03/24 13:00	15,19		04/03/24 13:00	0	overcast clouds
1709589600	04/03/24 14:00	15,77		04/03/24 14:00	0	overcast clouds
1709593200	04/03/24 15:00	15,77		04/03/24 15:00	0	overcast clouds
1709596800	04/03/24 16:00	15,65		04/03/24 16:00	0	overcast clouds
1709600400	04/03/24 17:00	14,63		04/03/24 17:00	0	overcast clouds
1709604000	04/03/24 18:00	12,99		04/03/24 18:00	0	overcast clouds
1709607600	04/03/24 19:00	10,9		04/03/24 19:00	0	overcast clouds
1709611200	04/03/24 20:00	9,82		04/03/24 20:00	0	overcast clouds
1709614800	04/03/24 21:00	9		04/03/24 21:00	0	overcast clouds
1709618400	04/03/24 22:00	7,8		04/03/24 22:00	0	overcast clouds
1709622000	04/03/24 23:00	8,33		04/03/24 23:00	0	overcast clouds
1709625600	05/03/24 00:00	7,91		05/03/24 00:00	0	overcast clouds
1709629200	05/03/24 01:00	6,89		05/03/24 01:00	0	sky is clear
1709632800	05/03/24 02:00	5,32		05/03/24 02:00	0	sky is clear
1709636400	05/03/24 03:00	6,12		05/03/24 03:00	0	sky is clear
1709640000	05/03/24 04:00	5,59		05/03/24 04:00	0	few clouds
1709643600	05/03/24 05:00	5,19		05/03/24 05:00	0	scattered clouds
1709647200	05/03/24 06:00	4,96		05/03/24 06:00	0	overcast clouds
1709650800	05/03/24 07:00	6,19		05/03/24 07:00	0	overcast clouds
1709654400	05/03/24 08:00	7,65		05/03/24 08:00	0	overcast clouds
1709658000	05/03/24 09:00	11,85		05/03/24 09:00	0	overcast clouds
1709661600	05/03/24 10:00	13,61		05/03/24 10:00	0	overcast clouds
1709665200	05/03/24 11:00	15,22		05/03/24 11:00	0	overcast clouds
1709668800	05/03/24 12:00	15,28		05/03/24 12:00	0	overcast clouds
1709672400	05/03/24 13:00	16,27		05/03/24 13:00	0	overcast clouds
1709676000	05/03/24 14:00	16,28		05/03/24 14:00	0	broken clouds
1709679600	05/03/24 15:00	16,8		05/03/24 15:00	0	overcast clouds
1709683200	05/03/24 16:00	16,89		05/03/24 16:00	0	overcast clouds
1709686800	05/03/24 17:00	17,24		05/03/24 17:00	0	broken clouds
1709690400	05/03/24 18:00	15,13		05/03/24 18:00	0	scattered clouds
1709694000	05/03/24 19:00	11,58		05/03/24 19:00	0	sky is clear
1709697600	05/03/24 20:00	10,37		05/03/24 20:00	0	sky is clear
1709701200	05/03/24 21:00	9,99		05/03/24 21:00	0	sky is clear
1709704800	05/03/24 22:00	9,31		05/03/24 22:00	0	few clouds
1709708400	05/03/24 23:00	8,26		05/03/24 23:00	0	few clouds
1709712000	06/03/24 00:00	7,91		06/03/24 00:00	0	scattered clouds
1709715600	06/03/24 01:00	7,39		06/03/24 01:00	0	overcast clouds
1709719200	06/03/24 02:00	7,06		06/03/24 02:00	0	overcast clouds
1709722800	06/03/24 03:00	6,59		06/03/24 03:00	0	overcast clouds
1709726400	06/03/24 04:00	8,02		06/03/24 04:00	0	overcast clouds
1709730000	06/03/24 05:00	6,42		06/03/24 05:00	0	overcast clouds
1709733600	06/03/24 06:00	6,9		06/03/24 06:00	0	overcast clouds
1709737200	06/03/24 07:00	6,99		06/03/24 07:00	0	broken clouds
1709740800	06/03/24 08:00	8,23		06/03/24 08:00	0	scattered clouds
1709744400	06/03/24 09:00	12,12		06/03/24 09:00	0	scattered clouds
1709748000	06/03/24 10:00	14,17		06/03/24 10:00	0	scattered clouds
1709751600	06/03/24 11:00	15,81		06/03/24 11:00	0	broken clouds
1709755200	06/03/24 12:00	16,48		06/03/24 12:00	0	broken clouds
1709758800	06/03/24 13:00	18,4		06/03/24 13:00	0	overcast clouds
1709762400	06/03/24 14:00	18,91		06/03/24 14:00	0	broken clouds
1709766000	06/03/24 15:00	19,07		06/03/24 15:00	0	overcast clouds
1709769600	06/03/24 16:00	19,04	0,24	06/03/24 16:00	0,24	light rain
1709773200	06/03/24 17:00	15,8	1,59	06/03/24 17:00	1,59	moderate rain
1709776800	06/03/24 18:00	13,07	0,2	06/03/24 18:00	0,2	light rain
1709780400	06/03/24 19:00	11,33		06/03/24 19:00	0	scattered clouds
1709784000	06/03/24 20:00	9,91		06/03/24 20:00	0	few clouds
1709787600	06/03/24 21:00	12,17		06/03/24 21:00	0	scattered clouds
1709791200	06/03/24 22:00	10,36		06/03/24 22:00	0	scattered clouds
1709794800	06/03/24 23:00	9,63		06/03/24 23:00	0	sky is clear
1709798400	07/03/24 00:00	9,07		07/03/24 00:00	0	sky is clear
1709802000	07/03/24 01:00	8,66		07/03/24 01:00	0	sky is clear
1709805600	07/03/24 02:00	8,52		07/03/24 02:00	0	broken clouds
1709809200	07/03/24 03:00	8,03		07/03/24 03:00	0	overcast clouds
1709812800	07/03/24 04:00	8,49		07/03/24 04:00	0	broken clouds
1709816400	07/03/24 05:00	8,52		07/03/24 05:00	0	scattered clouds
1709820000	07/03/24 06:00	8,31		07/03/24 06:00	0	scattered clouds
1709823600	07/03/24 07:00	8,37		07/03/24 07:00	0	scattered clouds
1709827200	07/03/24 08:00	9,62		07/03/24 08:00	0	few clouds
1709830800	07/03/24 09:00	10,29		07/03/24 09:00	0	few clouds
1709834400	07/03/24 10:00	11,4		07/03/24 10:00	0	scattered clouds
1709838000	07/03/24 11:00	12,98		07/03/24 11:00	0	scattered clouds
1709841600	07/03/24 12:00	14,08		07/03/24 12:00	0	scattered clouds
1709845200	07/03/24 13:00	14,69		07/03/24 13:00	0	scattered clouds
1709848800	07/03/24 14:00	15,13		07/03/24 14:00	0	few clouds
1709852400	07/03/24 15:00	15,9		07/03/24 15:00	0	scattered clouds
1709856000	07/03/24 16:00	15,91		07/03/24 16:00	0	scattered clouds
1709859600	07/03/24 17:00	15,94		07/03/24 17:00	0	few clouds
1709863200	07/03/24 18:00	14,61		07/03/24 18:00	0	few clouds
1709866800	07/03/24 19:00	12,39		07/03/24 19:00	0	few clouds
1709870400	07/03/24 20:00	11,3		07/03/24 20:00	0	sky is clear
1709874000	07/03/24 21:00	10,17		07/03/24 21:00	0	sky is clear
1709877600	07/03/24 22:00	9,27		07/03/24 22:00	0	sky is clear
1709881200	07/03/24 23:00	8,68		07/03/24 23:00	0	sky is clear
1709884800	08/03/24 00:00	7,15		08/03/24 00:00	0	sky is clear
1709888400	08/03/24 01:00	6,14		08/03/24 01:00	0	sky is clear
1709892000	08/03/24 02:00	5,61		08/03/24 02:00	0	sky is clear
1709895600	08/03/24 03:00	4,98		08/03/24 03:00	0	sky is clear
1709899200	08/03/24 04:00	6,36		08/03/24 04:00	0	sky is clear
1709902800	08/03/24 05:00	5,22		08/03/24 05:00	0	sky is clear
1709906400	08/03/24 06:00	4,88		08/03/24 06:00	0	scattered clouds
1709910000	08/03/24 07:00	5,08		08/03/24 07:00	0	scattered clouds
1709913600	08/03/24 08:00	7,62		08/03/24 08:00	0	sky is clear
1709917200	08/03/24 09:00	11,75		08/03/24 09:00	0	sky is clear
1709920800	08/03/24 10:00	12,54		08/03/24 10:00	0	sky is clear
1709924400	08/03/24 11:00	15,77		08/03/24 11:00	0	sky is clear
1709928000	08/03/24 12:00	16,29		08/03/24 12:00	0	sky is clear
1709931600	08/03/24 13:00	17,05		08/03/24 13:00	0	sky is clear
1709935200	08/03/24 14:00	18,52		08/03/24 14:00	0	sky is clear
1709938800	08/03/24 15:00	19,04		08/03/24 15:00	0	sky is clear
1709942400	08/03/24 16:00	19,49		08/03/24 16:00	0	sky is clear
1709946000	08/03/24 17:00	18,99		08/03/24 17:00	0	sky is clear
1709949600	08/03/24 18:00	17,27		08/03/24 18:00	0	sky is clear
1709953200	08/03/24 19:00	13,11		08/03/24 19:00	0	sky is clear
1709956800	08/03/24 20:00	10,22		08/03/24 20:00	0	sky is clear
1709960400	08/03/24 21:00	11,99		08/03/24 21:00	0	sky is clear
1709964000	08/03/24 22:00	10,11		08/03/24 22:00	0	sky is clear
1709967600	08/03/24 23:00	9,9		08/03/24 23:00	0	scattered clouds
1709971200	09/03/24 00:00	9,31		09/03/24 00:00	0	broken clouds
1709974800	09/03/24 01:00	8,81		09/03/24 01:00	0	overcast clouds
1709978400	09/03/24 02:00	8,94		09/03/24 02:00	0	overcast clouds
1709982000	09/03/24 03:00	7,55		09/03/24 03:00	0	overcast clouds
1709985600	09/03/24 04:00	8,13		09/03/24 04:00	0	broken clouds
1709989200	09/03/24 05:00	7,08		09/03/24 05:00	0	scattered clouds
1709992800	09/03/24 06:00	5,9		09/03/24 06:00	0	few clouds
1709996400	09/03/24 07:00	6,17		09/03/24 07:00	0	scattered clouds
1710000000	09/03/24 08:00	9,9		09/03/24 08:00	0	sky is clear
1710003600	09/03/24 09:00	11,55		09/03/24 09:00	0	sky is clear
1710007200	09/03/24 10:00	14,27		09/03/24 10:00	0	broken clouds
1710010800	09/03/24 11:00	15,87		09/03/24 11:00	0	overcast clouds
1710014400	09/03/24 12:00	17,5		09/03/24 12:00	0	overcast clouds
1710018000	09/03/24 13:00	18,65		09/03/24 13:00	0	overcast clouds
1710021600	09/03/24 14:00	20,2		09/03/24 14:00	0	overcast clouds
1710025200	09/03/24 15:00	20,72		09/03/24 15:00	0	overcast clouds
1710028800	09/03/24 16:00	20,73		09/03/24 16:00	0	overcast clouds
1710032400	09/03/24 17:00	19,2		09/03/24 17:00	0	broken clouds
1710036000	09/03/24 18:00	16,95		09/03/24 18:00	0	scattered clouds
1710039600	09/03/24 19:00	14,58		09/03/24 19:00	0	scattered clouds
1710043200	09/03/24 20:00	12,56		09/03/24 20:00	0	broken clouds
1710046800	09/03/24 21:00	10,77		09/03/24 21:00	0	broken clouds
1710050400	09/03/24 22:00	10,39		09/03/24 22:00	0	broken clouds
1710054000	09/03/24 23:00	9,3		09/03/24 23:00	0	broken clouds
1710057600	10/03/24 00:00	9,2		10/03/24 00:00	0	overcast clouds
1710061200	10/03/24 01:00	9,06		10/03/24 01:00	0	overcast clouds
1710064800	10/03/24 03:00	8,01		10/03/24 03:00	0	overcast clouds
1710068400	10/03/24 04:00	7,62		10/03/24 04:00	0	overcast clouds
1710072000	10/03/24 05:00	7,48		10/03/24 05:00	0	overcast clouds
1710075600	10/03/24 06:00	7,91		10/03/24 06:00	0	overcast clouds
1710079200	10/03/24 07:00	6,37		10/03/24 07:00	0	overcast clouds
1710082800	10/03/24 08:00	6,9		10/03/24 08:00	0	overcast clouds
1710086400	10/03/24 09:00	8,59		10/03/24 09:00	0	overcast clouds
1710090000	10/03/24 10:00	11,51		10/03/24 10:00	0	overcast clouds
1710093600	10/03/24 11:00	14,04		10/03/24 11:00	0	overcast clouds
1710097200	10/03/24 12:00	15,5		10/03/24 12:00	0	overcast clouds
1710100800	10/03/24 13:00	17,47		10/03/24 13:00	0	overcast clouds
1710104400	10/03/24 14:00	18,59		10/03/24 14:00	0	overcast clouds
1710108000	10/03/24 15:00	19,59		10/03/24 15:00	0	broken clouds
1710111600	10/03/24 16:00	20,59		10/03/24 16:00	0	broken clouds
1710115200	10/03/24 17:00	19,67		10/03/24 17:00	0	overcast clouds
1710118800	10/03/24 18:00	17,96		10/03/24 18:00	0	overcast clouds
1710122400	10/03/24 19:00	15,78		10/03/24 19:00	0	overcast clouds
1710126000	10/03/24 20:00	15,22		10/03/24 20:00	0	overcast clouds
1710129600	10/03/24 21:00	14		10/03/24 21:00	0	overcast clouds
1710133200	10/03/24 22:00	13,05		10/03/24 22:00	0	scattered clouds
1710136800	10/03/24 23:00	11,05		10/03/24 23:00	0	few clouds
1710140400	11/03/24 00:00	10,51		11/03/24 00:00	0	scattered clouds
1710144000	11/03/24 01:00	10,97		11/03/24 01:00	0	few clouds
1710147600	11/03/24 02:00	10,85		11/03/24 02:00	0	few clouds
1710151200	11/03/24 03:00	10,68		11/03/24 03:00	0	scattered clouds
1710154800	11/03/24 04:00	9,74		11/03/24 04:00	0	scattered clouds
1710158400	11/03/24 05:00	9,14		11/03/24 05:00	0	scattered clouds
1710162000	11/03/24 06:00	8,56		11/03/24 06:00	0	broken clouds
1710165600	11/03/24 07:00	8,86		11/03/24 07:00	0	scattered clouds
1710169200	11/03/24 08:00	8,31		11/03/24 08:00	0	scattered clouds
1710172800	11/03/24 09:00	9,31		11/03/24 09:00	0	broken clouds
1710176400	11/03/24 10:00	12,6		11/03/24 10:00	0	scattered clouds
1710180000	11/03/24 11:00	14,78		11/03/24 11:00	0	scattered clouds
1710183600	11/03/24 12:00	16,39		11/03/24 12:00	0	scattered clouds
1710187200	11/03/24 13:00	18,01		11/03/24 13:00	0	broken clouds
1710190800	11/03/24 14:00	18,93		11/03/24 14:00	0	broken clouds
1710194400	11/03/24 15:00	19,01		11/03/24 15:00	0	overcast clouds
1710198000	11/03/24 16:00	20,7		11/03/24 16:00	0	overcast clouds
1710201600	11/03/24 17:00	20,22		11/03/24 17:00	0	overcast clouds
1710205200	11/03/24 18:00	19,07		11/03/24 18:00	0	overcast clouds
1710208800	11/03/24 19:00	16,42		11/03/24 19:00	0	overcast clouds
1710212400	11/03/24 20:00	14,52		11/03/24 20:00	0	overcast clouds
1710216000	11/03/24 21:00	13,5		11/03/24 21:00	0	overcast clouds
1710219600	11/03/24 22:00	12,51		11/03/24 22:00	0	broken clouds
1710223200	11/03/24 23:00	12,53		11/03/24 23:00	0	broken clouds
1710226800	12/03/24 00:00	11,48		12/03/24 00:00	0	overcast clouds
1710230400	12/03/24 01:00	11,46		12/03/24 01:00	0	overcast clouds
1710234000	12/03/24 02:00	11,34		12/03/24 02:00	0	overcast clouds
1710237600	12/03/24 03:00	11,34		12/03/24 03:00	0	overcast clouds
1710241200	12/03/24 04:00	10,84		12/03/24 04:00	0	overcast clouds
1710244800	12/03/24 05:00	10,82		12/03/24 05:00	0	overcast clouds
1710248400	12/03/24 06:00	10,25	0,25	12/03/24 06:00	0,25	light rain
1710252000	12/03/24 07:00	9,69	0,71	12/03/24 07:00	0,71	light rain
1710255600	12/03/24 08:00	9,2	0,13	12/03/24 08:00	0,13	light rain
1710259200	12/03/24 09:00	9,81		12/03/24 09:00	0	overcast clouds
1710262800	12/03/24 10:00	11,06		12/03/24 10:00	0	overcast clouds
1710266400	12/03/24 11:00	13,62		12/03/24 11:00	0	overcast clouds
1710270000	12/03/24 12:00	15,73	0,24	12/03/24 12:00	0,24	light rain
1710273600	12/03/24 13:00	16,83		12/03/24 13:00	0	overcast clouds
1710277200	12/03/24 14:00	17,83		12/03/24 14:00	0	broken clouds
1710280800	12/03/24 15:00	18,01		12/03/24 15:00	0	overcast clouds
1710284400	12/03/24 16:00	18		12/03/24 16:00	0	overcast clouds
1710288000	12/03/24 17:00	18,11		12/03/24 17:00	0	broken clouds
1710291600	12/03/24 18:00	17,94		12/03/24 18:00	0	broken clouds
1710295200	12/03/24 19:00	15,8		12/03/24 19:00	0	scattered clouds
1710298800	12/03/24 20:00	13,09		12/03/24 20:00	0	scattered clouds
1710302400	12/03/24 21:00	12,51		12/03/24 21:00	0	scattered clouds
1710306000	12/03/24 22:00	11,99		12/03/24 22:00	0	scattered clouds
1710309600	12/03/24 23:00	11,46		12/03/24 23:00	0	scattered clouds
1710313200	13/03/24 00:00	10,85		13/03/24 00:00	0	few clouds
1710316800	13/03/24 01:00	10,37		13/03/24 01:00	0	sky is clear
1710320400	13/03/24 02:00	9,11		13/03/24 02:00	0	sky is clear
1710324000	13/03/24 03:00	8,18		13/03/24 03:00	0	broken clouds
1710327600	13/03/24 04:00	8,66		13/03/24 04:00	0	sky is clear
1710331200	13/03/24 05:00	8,64		13/03/24 05:00	0	scattered clouds
1710334800	13/03/24 06:00	8,02		13/03/24 06:00	0	scattered clouds
1710338400	13/03/24 07:00	7,54		13/03/24 07:00	0	broken clouds
1710342000	13/03/24 08:00	7,51		13/03/24 08:00	0	overcast clouds
1710345600	13/03/24 09:00	9,15		13/03/24 09:00	0	overcast clouds
1710349200	13/03/24 10:00	10,8		13/03/24 10:00	0	overcast clouds
1710352800	13/03/24 11:00	12,51		13/03/24 11:00	0	overcast clouds
1710356400	13/03/24 12:00	14,1		13/03/24 12:00	0	overcast clouds
1710360000	13/03/24 13:00	15,75		13/03/24 13:00	0	overcast clouds
1710363600	13/03/24 14:00	16,46		13/03/24 14:00	0	broken clouds
1710367200	13/03/24 15:00	17,51		13/03/24 15:00	0	scattered clouds
1710370800	13/03/24 16:00	17,5		13/03/24 16:00	0	broken clouds
1710374400	13/03/24 17:00	16,99		13/03/24 17:00	0	overcast clouds
1710378000	13/03/24 18:00	17,4		13/03/24 18:00	0	broken clouds
1710381600	13/03/24 19:00	15,73		13/03/24 19:00	0	sky is clear
1710385200	13/03/24 20:00	12,99		13/03/24 20:00	0	scattered clouds
1710388800	13/03/24 21:00	11,33		13/03/24 21:00	0	broken clouds
1710392400	13/03/24 22:00	9,91		13/03/24 22:00	0	broken clouds
1710396000	13/03/24 23:00	8,72		13/03/24 23:00	0	sky is clear
1710399600	14/03/24 00:00	7,76		14/03/24 00:00	0	sky is clear
1710403200	14/03/24 01:00	6,61		14/03/24 01:00	0	sky is clear
1710406800	14/03/24 02:00	7,21		14/03/24 02:00	0	sky is clear
1710410400	14/03/24 03:00	6,61		14/03/24 03:00	0	sky is clear
1710414000	14/03/24 04:00	4,29		14/03/24 04:00	0	sky is clear
1710417600	14/03/24 05:00	3,38		14/03/24 05:00	0	sky is clear
1710421200	14/03/24 06:00	6,31		14/03/24 06:00	0	sky is clear
1710424800	14/03/24 07:00	5,51		14/03/24 07:00	0	sky is clear
1710428400	14/03/24 08:00	6,86		14/03/24 08:00	0	sky is clear
1710432000	14/03/24 09:00	8,6		14/03/24 09:00	0	sky is clear
1710435600	14/03/24 10:00	12,25		14/03/24 10:00	0	sky is clear
1710439200	14/03/24 11:00	14,24		14/03/24 11:00	0	sky is clear
1710442800	14/03/24 12:00	15,91		14/03/24 12:00	0	sky is clear
1710446400	14/03/24 13:00	17,46		14/03/24 13:00	0	sky is clear
1710450000	14/03/24 14:00	18,55		14/03/24 14:00	0	sky is clear
1710453600	14/03/24 15:00	19,18		14/03/24 15:00	0	sky is clear
1710457200	14/03/24 16:00	20,29		14/03/24 16:00	0	sky is clear
1710460800	14/03/24 17:00	20,31		14/03/24 17:00	0	sky is clear
1710464400	14/03/24 18:00	20,19		14/03/24 18:00	0	sky is clear
1710468000	14/03/24 19:00	18,41		14/03/24 19:00	0	sky is clear
1710471600	14/03/24 20:00	15,44		14/03/24 20:00	0	sky is clear
1710475200	14/03/24 21:00	14,15		14/03/24 21:00	0	sky is clear
1710478800	14/03/24 22:00	11,98		14/03/24 22:00	0	sky is clear
1710482400	14/03/24 23:00	11,77		14/03/24 23:00	0	sky is clear
1710486000	15/03/24 00:00	9,28		15/03/24 00:00	0	sky is clear
1710489600	15/03/24 01:00	8,78		15/03/24 01:00	0	sky is clear
1710493200	15/03/24 02:00	6,64		15/03/24 02:00	0	sky is clear
1710496800	15/03/24 03:00	5,51		15/03/24 03:00	0	sky is clear
1710500400	15/03/24 04:00	5,4		15/03/24 04:00	0	sky is clear
1710504000	15/03/24 05:00	4,79		15/03/24 05:00	0	sky is clear
1710507600	15/03/24 06:00	3,65		15/03/24 06:00	0	sky is clear
1710511200	15/03/24 07:00	5,78		15/03/24 07:00	0	sky is clear
1710514800	15/03/24 08:00	6,25		15/03/24 08:00	0	sky is clear
1710518400	15/03/24 09:00	9,47		15/03/24 09:00	0	sky is clear
1710522000	15/03/24 10:00	12,43		15/03/24 10:00	0	sky is clear
1710525600	15/03/24 11:00	14,32		15/03/24 11:00	0	sky is clear
1710529200	15/03/24 12:00	16,48		15/03/24 12:00	0	sky is clear
1710532800	15/03/24 13:00	18,54		15/03/24 13:00	0	sky is clear
1710536400	15/03/24 14:00	20,11		15/03/24 14:00	0	sky is clear
1710540000	15/03/24 15:00	21,21		15/03/24 15:00	0	sky is clear
1710543600	15/03/24 16:00	21,76		15/03/24 16:00	0	scattered clouds
1710547200	15/03/24 17:00	21,88		15/03/24 17:00	0	scattered clouds
1710550800	15/03/24 18:00	22,21		15/03/24 18:00	0	few clouds
1710554400	15/03/24 19:00	19,44		15/03/24 19:00	0	few clouds
1710558000	15/03/24 20:00	14,99		15/03/24 20:00	0	sky is clear
1710561600	15/03/24 21:00	14,28		15/03/24 21:00	0	sky is clear
1710565200	15/03/24 22:00	13,28		15/03/24 22:00	0	sky is clear
1710568800	15/03/24 23:00	12,68		15/03/24 23:00	0	sky is clear
1710572400	16/03/24 00:00	11,13		16/03/24 00:00	0	sky is clear
1710576000	16/03/24 01:00	10,03		16/03/24 01:00	0	sky is clear
1710579600	16/03/24 02:00	9,63		16/03/24 02:00	0	sky is clear
1710583200	16/03/24 03:00	9,17		16/03/24 03:00	0	sky is clear
1710586800	16/03/24 04:00	9,78		16/03/24 04:00	0	sky is clear
1710590400	16/03/24 05:00	8,86		16/03/24 05:00	0	sky is clear
1710594000	16/03/24 06:00	7,54		16/03/24 06:00	0	sky is clear
1710597600	16/03/24 07:00	8,22		16/03/24 07:00	0	sky is clear
1710601200	16/03/24 08:00	8,62		16/03/24 08:00	0	sky is clear
1710604800	16/03/24 09:00	12,48		16/03/24 09:00	0	overcast clouds
1710608400	16/03/24 10:00	14,21		16/03/24 10:00	0	overcast clouds
1710612000	16/03/24 11:00	16,61		16/03/24 11:00	0	overcast clouds
1710615600	16/03/24 12:00	19,17		16/03/24 12:00	0	overcast clouds
1710619200	16/03/24 13:00	19,86		16/03/24 13:00	0	overcast clouds
1710622800	16/03/24 14:00	21,29		16/03/24 14:00	0	overcast clouds
1710626400	16/03/24 15:00	22,34		16/03/24 15:00	0	overcast clouds
1710630000	16/03/24 16:00	22,4		16/03/24 16:00	0	broken clouds
1710633600	16/03/24 17:00	22,39		16/03/24 17:00	0	scattered clouds
1710637200	16/03/24 18:00	21,84		16/03/24 18:00	0	sky is clear
1710640800	16/03/24 19:00	19,56		16/03/24 19:00	0	sky is clear
1710644400	16/03/24 20:00	17,58		16/03/24 20:00	0	sky is clear
1710648000	16/03/24 21:00	13,3		16/03/24 21:00	0	sky is clear
1710651600	16/03/24 22:00	12,41		16/03/24 22:00	0	sky is clear
1710655200	16/03/24 23:00	10,22		16/03/24 23:00	0	sky is clear
1710658800	17/03/24 00:00	10,75		17/03/24 00:00	0	sky is clear
1710662400	17/03/24 01:00	10,22		17/03/24 01:00	0	sky is clear
1710666000	17/03/24 02:00	9,09		17/03/24 02:00	0	few clouds
1710669600	17/03/24 03:00	8,33		17/03/24 03:00	0	sky is clear
1710673200	17/03/24 04:00	8,82		17/03/24 04:00	0	few clouds
1710676800	17/03/24 05:00	8,55		17/03/24 05:00	0	scattered clouds
1710680400	17/03/24 06:00	7,55		17/03/24 06:00	0	few clouds
1710684000	17/03/24 07:00	6,17		17/03/24 07:00	0	sky is clear
1710687600	17/03/24 08:00	8,55		17/03/24 08:00	0	sky is clear
1710691200	17/03/24 09:00	12,41		17/03/24 09:00	0	sky is clear
1710694800	17/03/24 10:00	16,32		17/03/24 10:00	0	sky is clear
1710698400	17/03/24 11:00	18,25		17/03/24 11:00	0	sky is clear
1710702000	17/03/24 12:00	18,61		17/03/24 12:00	0	sky is clear
1710705600	17/03/24 13:00	20,27		17/03/24 13:00	0	scattered clouds
1710709200	17/03/24 14:00	21,41		17/03/24 14:00	0	few clouds
1710712800	17/03/24 15:00	22,4		17/03/24 15:00	0	sky is clear
1710716400	17/03/24 16:00	22,45		17/03/24 16:00	0	sky is clear
1710720000	17/03/24 17:00	23,36		17/03/24 17:00	0	sky is clear
1710723600	17/03/24 18:00	22,93		17/03/24 18:00	0	sky is clear
1710727200	17/03/24 19:00	20,08		17/03/24 19:00	0	sky is clear
1710730800	17/03/24 20:00	18,17		17/03/24 20:00	0	sky is clear
1710734400	17/03/24 21:00	14,04		17/03/24 21:00	0	sky is clear
1710738000	17/03/24 22:00	12,49		17/03/24 22:00	0	sky is clear
1710741600	17/03/24 23:00	14,09		17/03/24 23:00	0	sky is clear
1710745200	18/03/24 00:00	12,33		18/03/24 00:00	0	sky is clear
1710748800	18/03/24 01:00	11,01		18/03/24 01:00	0	sky is clear
1710752400	18/03/24 02:00	11,82		18/03/24 02:00	0	sky is clear
1710756000	18/03/24 03:00	10,28		18/03/24 03:00	0	sky is clear
1710759600	18/03/24 04:00	10,17		18/03/24 04:00	0	few clouds
1710763200	18/03/24 05:00	8,33		18/03/24 05:00	0	few clouds
1710766800	18/03/24 06:00	9,82		18/03/24 06:00	0	few clouds
1710770400	18/03/24 07:00	8,22		18/03/24 07:00	0	sky is clear
1710774000	18/03/24 08:00	9,31		18/03/24 08:00	0	few clouds
1710777600	18/03/24 09:00	13,78		18/03/24 09:00	0	scattered clouds
1710781200	18/03/24 10:00	17,37		18/03/24 10:00	0	broken clouds
1710784800	18/03/24 11:00	18,65		18/03/24 11:00	0	broken clouds
1710788400	18/03/24 12:00	20,37		18/03/24 12:00	0	broken clouds
1710792000	18/03/24 13:00	21,94		18/03/24 13:00	0	broken clouds
1710795600	18/03/24 14:00	23,03		18/03/24 14:00	0	scattered clouds
1710799200	18/03/24 15:00	24,1		18/03/24 15:00	0	sky is clear
1710802800	18/03/24 16:00	24,11		18/03/24 16:00	0	sky is clear
1710806400	18/03/24 17:00	24,6		18/03/24 17:00	0	few clouds
1710810000	18/03/24 18:00	23,54		18/03/24 18:00	0	scattered clouds
1710813600	18/03/24 19:00	21,88		18/03/24 19:00	0	sky is clear
1710817200	18/03/24 20:00	18,51		18/03/24 20:00	0	sky is clear
1710820800	18/03/24 21:00	15,38		18/03/24 21:00	0	sky is clear
1710824400	18/03/24 22:00	14,38		18/03/24 22:00	0	sky is clear
1710828000	18/03/24 23:00	12,83		18/03/24 23:00	0	sky is clear
1710831600	19/03/24 00:00	12,28		19/03/24 00:00	0	sky is clear
1710835200	19/03/24 01:00	12,33		19/03/24 01:00	0	sky is clear
1710838800	19/03/24 02:00	12,89		19/03/24 02:00	0	sky is clear
1710842400	19/03/24 03:00	11,33		19/03/24 03:00	0	sky is clear
1710846000	19/03/24 04:00	10,26		19/03/24 04:00	0	sky is clear
1710849600	19/03/24 05:00	10,36		19/03/24 05:00	0	sky is clear
1710853200	19/03/24 06:00	9,96		19/03/24 06:00	0	sky is clear
1710856800	19/03/24 07:00	9,82		19/03/24 07:00	0	sky is clear
1710860400	19/03/24 08:00	10,89		19/03/24 08:00	0	sky is clear
1710864000	19/03/24 09:00	15,11		19/03/24 09:00	0	sky is clear
1710867600	19/03/24 10:00	18,03		19/03/24 10:00	0	sky is clear
1710871200	19/03/24 11:00	19,25		19/03/24 11:00	0	sky is clear
1710874800	19/03/24 12:00	21,46		19/03/24 12:00	0	sky is clear
1710878400	19/03/24 13:00	23,03		19/03/24 13:00	0	sky is clear
1710882000	19/03/24 14:00	24,11		19/03/24 14:00	0	sky is clear
1710885600	19/03/24 15:00	24,63		19/03/24 15:00	0	sky is clear
1710889200	19/03/24 16:00	25,24		19/03/24 16:00	0	scattered clouds
1710892800	19/03/24 17:00	25,7		19/03/24 17:00	0	sky is clear
1710896400	19/03/24 18:00	24,67		19/03/24 18:00	0	sky is clear
1710900000	19/03/24 19:00	22,43		19/03/24 19:00	0	sky is clear
1710903600	19/03/24 20:00	18,52		19/03/24 20:00	0	sky is clear
1710907200	19/03/24 21:00	17,43		19/03/24 21:00	0	sky is clear
1710910800	19/03/24 22:00	15,22		19/03/24 22:00	0	sky is clear
1710914400	19/03/24 23:00	13,68		19/03/24 23:00	0	sky is clear
1710918000	20/03/24 00:00	13,13		20/03/24 00:00	0	sky is clear
1710921600	20/03/24 01:00	11,97		20/03/24 01:00	0	sky is clear
1710925200	20/03/24 02:00	12,55		20/03/24 02:00	0	sky is clear
1710928800	20/03/24 03:00	11,45		20/03/24 03:00	0	sky is clear
1710932400	20/03/24 04:00	9,64		20/03/24 04:00	0	sky is clear
1710936000	20/03/24 05:00	9,34		20/03/24 05:00	0	sky is clear
1710939600	20/03/24 06:00	11,24		20/03/24 06:00	0	sky is clear
1710943200	20/03/24 07:00	7,26		20/03/24 07:00	0	sky is clear
1710946800	20/03/24 08:00	10,35		20/03/24 08:00	0	sky is clear
1710950400	20/03/24 09:00	12,42		20/03/24 09:00	0	sky is clear
1710954000	20/03/24 10:00	16,44		20/03/24 10:00	0	sky is clear
1710957600	20/03/24 11:00	18,62		20/03/24 11:00	0	sky is clear
1710961200	20/03/24 12:00	20,81		20/03/24 12:00	0	sky is clear
1710964800	20/03/24 13:00	22,53		20/03/24 13:00	0	sky is clear
1710968400	20/03/24 14:00	24,11		20/03/24 14:00	0	sky is clear
1710972000	20/03/24 15:00	25,12		20/03/24 15:00	0	sky is clear
1710975600	20/03/24 16:00	25,77		20/03/24 16:00	0	sky is clear
