# Supplementary material for: Effect of Honey Bee Colony Strength on Foraging Productivity and Its Application to Precision Pollination
Source: Insects. 2026 Feb 2;17(2):163. doi: 10.3390/insects17020163 (PMC12942547; doi:10.3390/insects17020163)
Supplement: Supplementary file 1 [file insects-17-00163-s001.zip › insects-4083080-supplementary/Supplementary_file_S1/weather_2025.csv]

dt	local_time	temp	Local_time2	rain_1h	Local_time3	rainfall	weather_description
1744588800	14/04/25 02:00	10,4	14/04/25 02:00	1,27	14/04/25 02:00	1,27	moderate rain
1744592400	14/04/25 03:00	10,36	14/04/25 03:00	1,78	14/04/25 03:00	1,78	moderate rain
1744596000	14/04/25 04:00	10,55	14/04/25 04:00	0,76	14/04/25 04:00	0,76	light rain
1744599600	14/04/25 05:00	10,77	14/04/25 05:00	0,15	14/04/25 05:00	0,15	light rain
1744603200	14/04/25 06:00	11,06	14/04/25 06:00	0,12	14/04/25 06:00	0,12	light rain
1744606800	14/04/25 07:00	10,81	14/04/25 07:00	0,28	14/04/25 07:00	0,28	light rain
1744610400	14/04/25 08:00	11,1	14/04/25 08:00	0,31	14/04/25 08:00	0,31	light rain
1744614000	14/04/25 09:00	11,68	14/04/25 09:00		14/04/25 09:00	0	overcast clouds
1744617600	14/04/25 10:00	12,25	14/04/25 10:00		14/04/25 10:00	0	overcast clouds
1744621200	14/04/25 11:00	12,5	14/04/25 11:00		14/04/25 11:00	0	overcast clouds
1744624800	14/04/25 12:00	13,03	14/04/25 12:00	0,63	14/04/25 12:00	0,63	light rain
1744628400	14/04/25 13:00	12,49	14/04/25 13:00	0,25	14/04/25 13:00	0,25	light rain
1744632000	14/04/25 14:00	12,54	14/04/25 14:00	2,29	14/04/25 14:00	2,29	moderate rain
1744635600	14/04/25 15:00	12,54	14/04/25 15:00	4,32	14/04/25 15:00	4,32	heavy intensity rain
1744639200	14/04/25 16:00	12,56	14/04/25 16:00	5,08	14/04/25 16:00	5,08	heavy intensity rain
1744642800	14/04/25 17:00	12,3	14/04/25 17:00	5,08	14/04/25 17:00	5,08	heavy intensity rain
1744646400	14/04/25 18:00	12,41	14/04/25 18:00	4,83	14/04/25 18:00	4,83	heavy intensity rain
1744650000	14/04/25 19:00	12,3	14/04/25 19:00	4,32	14/04/25 19:00	4,32	heavy intensity rain
1744653600	14/04/25 20:00	11,47	14/04/25 20:00	3,81	14/04/25 20:00	3,81	moderate rain
1744657200	14/04/25 21:00	11,76	14/04/25 21:00	3,3	14/04/25 21:00	3,3	moderate rain
1744660800	14/04/25 22:00	11,84	14/04/25 22:00	3,05	14/04/25 22:00	3,05	moderate rain
1744664400	14/04/25 23:00	11,83	14/04/25 23:00	2,54	14/04/25 23:00	2,54	moderate rain
1744668000	15/04/25 00:00	11,79	15/04/25 00:00	1,02	15/04/25 00:00	1,02	moderate rain
1744671600	15/04/25 01:00	11,83	15/04/25 01:00	1,02	15/04/25 01:00	1,02	moderate rain
1744675200	15/04/25 02:00	11,84	15/04/25 02:00	0,25	15/04/25 02:00	0,25	light rain
1744678800	15/04/25 03:00	12,26	15/04/25 03:00	1,96	15/04/25 03:00	1,96	moderate rain
1744682400	15/04/25 04:00	12,26	15/04/25 04:00	1,27	15/04/25 04:00	1,27	moderate rain
1744686000	15/04/25 05:00	12,26	15/04/25 05:00	1,17	15/04/25 05:00	1,17	moderate rain
1744689600	15/04/25 06:00	12,27	15/04/25 06:00	0,51	15/04/25 06:00	0,51	light rain
1744693200	15/04/25 07:00	12,3	15/04/25 07:00	5,08	15/04/25 07:00	5,08	heavy intensity rain
1744696800	15/04/25 08:00	12,59	15/04/25 08:00	2,03	15/04/25 08:00	2,03	moderate rain
1744700400	15/04/25 09:00	13,02	15/04/25 09:00	0,25	15/04/25 09:00	0,25	light rain
1744704000	15/04/25 10:00	13,58	15/04/25 10:00	0,25	15/04/25 10:00	0,25	light rain
1744707600	15/04/25 11:00	14,02	15/04/25 11:00	1,06	15/04/25 11:00	1,06	moderate rain
1744711200	15/04/25 12:00	15,34	15/04/25 12:00	1,45	15/04/25 12:00	1,45	moderate rain
1744714800	15/04/25 13:00	15,78	15/04/25 13:00	1,31	15/04/25 13:00	1,31	moderate rain
1744718400	15/04/25 14:00	16,64	15/04/25 14:00	0,51	15/04/25 14:00	0,51	light rain
1744722000	15/04/25 15:00	15,94	15/04/25 15:00	0,49	15/04/25 15:00	0,49	light rain
1744725600	15/04/25 16:00	16,4	15/04/25 16:00	0,17	15/04/25 16:00	0,17	light rain
1744729200	15/04/25 17:00	17,06	15/04/25 17:00		15/04/25 17:00	0	scattered clouds
1744732800	15/04/25 18:00	16,32	15/04/25 18:00		15/04/25 18:00	0	broken clouds
1744736400	15/04/25 19:00	15,26	15/04/25 19:00		15/04/25 19:00	0	broken clouds
1744740000	15/04/25 20:00	14,62	15/04/25 20:00		15/04/25 20:00	0	broken clouds
1744743600	15/04/25 21:00	14,32	15/04/25 21:00		15/04/25 21:00	0	broken clouds
1744747200	15/04/25 22:00	14,13	15/04/25 22:00		15/04/25 22:00	0	overcast clouds
1744750800	15/04/25 23:00	14,04	15/04/25 23:00	0,25	15/04/25 23:00	0,25	light rain
1744754400	16/04/25 00:00	13,9	16/04/25 00:00	0,17	16/04/25 00:00	0,17	light rain
1744758000	16/04/25 01:00	14,2	16/04/25 01:00	0,2	16/04/25 01:00	0,2	light rain
1744761600	16/04/25 02:00	13,46	16/04/25 02:00		16/04/25 02:00	0	overcast clouds
1744765200	16/04/25 03:00	12,97	16/04/25 03:00		16/04/25 03:00	0	overcast clouds
1744768800	16/04/25 04:00	12,33	16/04/25 04:00		16/04/25 04:00	0	overcast clouds
1744772400	16/04/25 05:00	12,3	16/04/25 05:00		16/04/25 05:00	0	overcast clouds
1744776000	16/04/25 06:00	12,32	16/04/25 06:00		16/04/25 06:00	0	overcast clouds
1744779600	16/04/25 07:00	12,03	16/04/25 07:00		16/04/25 07:00	0	overcast clouds
1744783200	16/04/25 08:00	13,18	16/04/25 08:00		16/04/25 08:00	0	overcast clouds
1744786800	16/04/25 09:00	14,15	16/04/25 09:00		16/04/25 09:00	0	overcast clouds
1744790400	16/04/25 10:00	14,79	16/04/25 10:00		16/04/25 10:00	0	overcast clouds
1744794000	16/04/25 11:00	17,05	16/04/25 11:00	0,1	16/04/25 11:00	0,1	light rain
1744797600	16/04/25 12:00	17,63	16/04/25 12:00		16/04/25 12:00	0	overcast clouds
1744801200	16/04/25 13:00	16,07	16/04/25 13:00	0,13	16/04/25 13:00	0,13	light rain
1744804800	16/04/25 14:00	15,56	16/04/25 14:00	0,22	16/04/25 14:00	0,22	light rain
1744808400	16/04/25 15:00	15,67	16/04/25 15:00	0,28	16/04/25 15:00	0,28	light rain
1744812000	16/04/25 16:00	16,43	16/04/25 16:00	5,43	16/04/25 16:00	5,43	heavy intensity rain
1744815600	16/04/25 17:00	16,4	16/04/25 17:00	1,41	16/04/25 17:00	1,41	moderate rain
1744819200	16/04/25 18:00	16,51	16/04/25 18:00	0,29	16/04/25 18:00	0,29	light rain
1744822800	16/04/25 19:00	16,44	16/04/25 19:00	0,16	16/04/25 19:00	0,16	light rain
1744826400	16/04/25 20:00	14,58	16/04/25 20:00	0,23	16/04/25 20:00	0,23	light rain
1744830000	16/04/25 21:00	14,71	16/04/25 21:00	0,36	16/04/25 21:00	0,36	light rain
1744833600	16/04/25 22:00	15,34	16/04/25 22:00	0,29	16/04/25 22:00	0,29	light rain
1744837200	16/04/25 23:00	14,49	16/04/25 23:00	0,25	16/04/25 23:00	0,25	light rain
1744840800	17/04/25 00:00	14,86	17/04/25 00:00	0,25	17/04/25 00:00	0,25	light rain
1744844400	17/04/25 01:00	13,93	17/04/25 01:00	4,32	17/04/25 01:00	4,32	heavy intensity rain
1744848000	17/04/25 02:00	13,78	17/04/25 02:00	2,79	17/04/25 02:00	2,79	moderate rain
1744851600	17/04/25 03:00	14,57	17/04/25 03:00	1,27	17/04/25 03:00	1,27	moderate rain
1744855200	17/04/25 04:00	14,86	17/04/25 04:00		17/04/25 04:00	0	overcast clouds
1744858800	17/04/25 05:00	14,2	17/04/25 05:00	0,25	17/04/25 05:00	0,25	light rain
1744862400	17/04/25 06:00	11,41	17/04/25 06:00	4,32	17/04/25 06:00	4,32	heavy intensity rain
1744866000	17/04/25 07:00	11,05	17/04/25 07:00	0,25	17/04/25 07:00	0,25	light rain
1744869600	17/04/25 08:00	11,55	17/04/25 08:00	2,23	17/04/25 08:00	2,23	moderate rain
1744873200	17/04/25 09:00	12,11	17/04/25 09:00	0,62	17/04/25 09:00	0,62	light rain
1744876800	17/04/25 10:00	12,73	17/04/25 10:00	2,22	17/04/25 10:00	2,22	moderate rain
1744880400	17/04/25 11:00	12,55	17/04/25 11:00	2,12	17/04/25 11:00	2,12	moderate rain
1744884000	17/04/25 12:00	11,75	17/04/25 12:00	2,04	17/04/25 12:00	2,04	moderate rain
1744887600	17/04/25 13:00	11,3	17/04/25 13:00	1,02	17/04/25 13:00	1,02	moderate rain
1744891200	17/04/25 14:00	11,76	17/04/25 14:00	2	17/04/25 14:00	2	moderate rain
1744894800	17/04/25 15:00	12,67	17/04/25 15:00	2,36	17/04/25 15:00	2,36	moderate rain
1744898400	17/04/25 16:00	11,4	17/04/25 16:00	1,73	17/04/25 16:00	1,73	moderate rain
1744902000	17/04/25 17:00	11,98	17/04/25 17:00	1,91	17/04/25 17:00	1,91	moderate rain
1744905600	17/04/25 18:00	11,47	17/04/25 18:00	1,1	17/04/25 18:00	1,1	moderate rain
1744909200	17/04/25 19:00	11,06	17/04/25 19:00	0,91	17/04/25 19:00	0,91	light rain
1744912800	17/04/25 20:00	10,77	17/04/25 20:00	1,1	17/04/25 20:00	1,1	moderate rain
1744916400	17/04/25 21:00	10,99	17/04/25 21:00	1,41	17/04/25 21:00	1,41	moderate rain
1744920000	17/04/25 22:00	10,54	17/04/25 22:00		17/04/25 22:00	0	overcast clouds
1744923600	17/04/25 23:00	10,46	17/04/25 23:00	1,24	17/04/25 23:00	1,24	moderate rain
1744927200	18/04/25 00:00	10,06	18/04/25 00:00	0,92	18/04/25 00:00	0,92	light rain
1744930800	18/04/25 01:00	9,18	18/04/25 01:00	6,1	18/04/25 01:00	6,1	heavy intensity rain
1744934400	18/04/25 02:00	9,15	18/04/25 02:00	3,3	18/04/25 02:00	3,3	moderate rain
1744938000	18/04/25 03:00	9,35	18/04/25 03:00	0,54	18/04/25 03:00	0,54	light rain
1744941600	18/04/25 04:00	9,33	18/04/25 04:00	0,56	18/04/25 04:00	0,56	light rain
1744945200	18/04/25 05:00	9,36	18/04/25 05:00	0,77	18/04/25 05:00	0,77	light rain
1744948800	18/04/25 06:00	9,09	18/04/25 06:00	0,59	18/04/25 06:00	0,59	light rain
1744952400	18/04/25 07:00	9,23	18/04/25 07:00	0,69	18/04/25 07:00	0,69	light rain
1744956000	18/04/25 08:00	9,45	18/04/25 08:00	0,52	18/04/25 08:00	0,52	light rain
1744959600	18/04/25 09:00	9,8	18/04/25 09:00	0,78	18/04/25 09:00	0,78	light rain
1744963200	18/04/25 10:00	10,26	18/04/25 10:00	0,63	18/04/25 10:00	0,63	light rain
1744966800	18/04/25 11:00	10,65	18/04/25 11:00	0,46	18/04/25 11:00	0,46	light rain
1744970400	18/04/25 12:00	11,12	18/04/25 12:00	0,54	18/04/25 12:00	0,54	light rain
1744974000	18/04/25 13:00	11,15	18/04/25 13:00	0,43	18/04/25 13:00	0,43	light rain
1744977600	18/04/25 14:00	12,08	18/04/25 14:00	0,69	18/04/25 14:00	0,69	light rain
1744981200	18/04/25 15:00	12,46	18/04/25 15:00	0,41	18/04/25 15:00	0,41	light rain
1744984800	18/04/25 16:00	12,51	18/04/25 16:00	0,27	18/04/25 16:00	0,27	light rain
1744988400	18/04/25 17:00	12,57	18/04/25 17:00	0,13	18/04/25 17:00	0,13	light rain
1744992000	18/04/25 18:00	12,8	18/04/25 18:00		18/04/25 18:00	0	broken clouds
1744995600	18/04/25 19:00	12,96	18/04/25 19:00		18/04/25 19:00	0	broken clouds
1744999200	18/04/25 20:00	10,48	18/04/25 20:00		18/04/25 20:00	0	scattered clouds
1745002800	18/04/25 21:00	10,08	18/04/25 21:00		18/04/25 21:00	0	scattered clouds
1745006400	18/04/25 22:00	9,87	18/04/25 22:00		18/04/25 22:00	0	scattered clouds
1745010000	18/04/25 23:00	9,47	18/04/25 23:00		18/04/25 23:00	0	few clouds
1745013600	19/04/25 00:00	8,7	19/04/25 00:00		19/04/25 00:00	0	scattered clouds
1745017200	19/04/25 01:00	8,43	19/04/25 01:00		19/04/25 01:00	0	few clouds
1745020800	19/04/25 02:00	7,63	19/04/25 02:00		19/04/25 02:00	0	few clouds
1745024400	19/04/25 03:00	7,2	19/04/25 03:00		19/04/25 03:00	0	overcast clouds
1745028000	19/04/25 04:00	7,04	19/04/25 04:00		19/04/25 04:00	0	overcast clouds
1745031600	19/04/25 05:00	7,09	19/04/25 05:00		19/04/25 05:00	0	overcast clouds
1745035200	19/04/25 06:00	6,65	19/04/25 06:00		19/04/25 06:00	0	overcast clouds
1745038800	19/04/25 07:00	7,39	19/04/25 07:00		19/04/25 07:00	0	scattered clouds
1745042400	19/04/25 08:00	9,27	19/04/25 08:00		19/04/25 08:00	0	broken clouds
1745046000	19/04/25 09:00	11,23	19/04/25 09:00		19/04/25 09:00	0	overcast clouds
1745049600	19/04/25 10:00	12,88	19/04/25 10:00		19/04/25 10:00	0	overcast clouds
1745053200	19/04/25 11:00	14,2	19/04/25 11:00		19/04/25 11:00	0	overcast clouds
1745056800	19/04/25 12:00	14,86	19/04/25 12:00		19/04/25 12:00	0	overcast clouds
1745060400	19/04/25 13:00	16,57	19/04/25 13:00		19/04/25 13:00	0	overcast clouds
1745064000	19/04/25 14:00	17,09	19/04/25 14:00		19/04/25 14:00	0	overcast clouds
1745067600	19/04/25 15:00	17,89	19/04/25 15:00		19/04/25 15:00	0	overcast clouds
1745071200	19/04/25 16:00	16,98	19/04/25 16:00		19/04/25 16:00	0	overcast clouds
1745074800	19/04/25 17:00	16,92	19/04/25 17:00		19/04/25 17:00	0	overcast clouds
1745078400	19/04/25 18:00	17,04	19/04/25 18:00		19/04/25 18:00	0	overcast clouds
1745082000	19/04/25 19:00	15,67	19/04/25 19:00		19/04/25 19:00	0	overcast clouds
1745085600	19/04/25 20:00	14,35	19/04/25 20:00		19/04/25 20:00	0	overcast clouds
1745089200	19/04/25 21:00	13,19	19/04/25 21:00		19/04/25 21:00	0	broken clouds
1745092800	19/04/25 22:00	12,47	19/04/25 22:00		19/04/25 22:00	0	few clouds
1745096400	19/04/25 23:00	11,79	19/04/25 23:00		19/04/25 23:00	0	few clouds
1745100000	20/04/25 00:00	11,76	20/04/25 00:00		20/04/25 00:00	0	scattered clouds
1745103600	20/04/25 01:00	10,43	20/04/25 01:00		20/04/25 01:00	0	few clouds
1745107200	20/04/25 02:00	11,05	20/04/25 02:00		20/04/25 02:00	0	few clouds
1745110800	20/04/25 03:00	10,94	20/04/25 03:00		20/04/25 03:00	0	scattered clouds
1745114400	20/04/25 04:00	11,08	20/04/25 04:00		20/04/25 04:00	0	overcast clouds
1745118000	20/04/25 05:00	10,73	20/04/25 05:00		20/04/25 05:00	0	overcast clouds
1745121600	20/04/25 06:00	10,78	20/04/25 06:00		20/04/25 06:00	0	overcast clouds
1745125200	20/04/25 07:00	10,87	20/04/25 07:00		20/04/25 07:00	0	overcast clouds
1745128800	20/04/25 08:00	11,12	20/04/25 08:00		20/04/25 08:00	0	overcast clouds
1745132400	20/04/25 09:00	11,31	20/04/25 09:00	0,15	20/04/25 09:00	0,15	light rain
1745136000	20/04/25 10:00	12,28	20/04/25 10:00		20/04/25 10:00	0	overcast clouds
1745139600	20/04/25 11:00	13,27	20/04/25 11:00	0,12	20/04/25 11:00	0,12	light rain
1745143200	20/04/25 12:00	14,64	20/04/25 12:00		20/04/25 12:00	0	overcast clouds
1745146800	20/04/25 13:00	14,98	20/04/25 13:00	0,4	20/04/25 13:00	0,4	light rain
1745150400	20/04/25 14:00	15,59	20/04/25 14:00	0,17	20/04/25 14:00	0,17	light rain
1745154000	20/04/25 15:00	15,42	20/04/25 15:00	0,2	20/04/25 15:00	0,2	light rain
1745157600	20/04/25 16:00	14,86	20/04/25 16:00	0,32	20/04/25 16:00	0,32	light rain
1745161200	20/04/25 17:00	14,19	20/04/25 17:00	0,38	20/04/25 17:00	0,38	light rain
1745164800	20/04/25 18:00	14,5	20/04/25 18:00	0,62	20/04/25 18:00	0,62	light rain
1745168400	20/04/25 19:00	13,07	20/04/25 19:00	0,51	20/04/25 19:00	0,51	light rain
1745172000	20/04/25 20:00	11,74	20/04/25 20:00	1,27	20/04/25 20:00	1,27	moderate rain
1745175600	20/04/25 21:00	11,12	20/04/25 21:00	0,51	20/04/25 21:00	0,51	light rain
1745179200	20/04/25 22:00	11,07	20/04/25 22:00	0,2	20/04/25 22:00	0,2	light rain
1745182800	20/04/25 23:00	11,17	20/04/25 23:00		20/04/25 23:00	0	overcast clouds
1745186400	21/04/25 00:00	11,01	21/04/25 00:00		21/04/25 00:00	0	overcast clouds
1745190000	21/04/25 01:00	11,12	21/04/25 01:00		21/04/25 01:00	0	overcast clouds
1745193600	21/04/25 02:00	11,1	21/04/25 02:00	0,25	21/04/25 02:00	0,25	light rain
1745197200	21/04/25 03:00	11	21/04/25 03:00	0,15	21/04/25 03:00	0,15	light rain
1745200800	21/04/25 04:00	10,9	21/04/25 04:00		21/04/25 04:00	0	overcast clouds
1745204400	21/04/25 05:00	10,87	21/04/25 05:00	0,21	21/04/25 05:00	0,21	light rain
1745208000	21/04/25 06:00	10,81	21/04/25 06:00		21/04/25 06:00	0	overcast clouds
1745211600	21/04/25 07:00	10,71	21/04/25 07:00		21/04/25 07:00	0	overcast clouds
1745215200	21/04/25 08:00	11,15	21/04/25 08:00		21/04/25 08:00	0	overcast clouds
1745218800	21/04/25 09:00	11,99	21/04/25 09:00		21/04/25 09:00	0	overcast clouds
1745222400	21/04/25 10:00	13,95	21/04/25 10:00		21/04/25 10:00	0	overcast clouds
1745226000	21/04/25 11:00	15,69	21/04/25 11:00		21/04/25 11:00	0	overcast clouds
1745229600	21/04/25 12:00	17,14	21/04/25 12:00		21/04/25 12:00	0	overcast clouds
1745233200	21/04/25 13:00	17,54	21/04/25 13:00		21/04/25 13:00	0	overcast clouds
1745236800	21/04/25 14:00	17,96	21/04/25 14:00		21/04/25 14:00	0	overcast clouds
1745240400	21/04/25 15:00	17,81	21/04/25 15:00		21/04/25 15:00	0	overcast clouds
1745244000	21/04/25 16:00	18,94	21/04/25 16:00		21/04/25 16:00	0	overcast clouds
1745247600	21/04/25 17:00	17,51	21/04/25 17:00		21/04/25 17:00	0	overcast clouds
1745251200	21/04/25 18:00	17,74	21/04/25 18:00		21/04/25 18:00	0	overcast clouds
1745254800	21/04/25 19:00	16,51	21/04/25 19:00		21/04/25 19:00	0	overcast clouds
1745258400	21/04/25 20:00	14,96	21/04/25 20:00		21/04/25 20:00	0	overcast clouds
1745262000	21/04/25 21:00	13,61	21/04/25 21:00		21/04/25 21:00	0	broken clouds
1745265600	21/04/25 22:00	12,91	21/04/25 22:00		21/04/25 22:00	0	sky is clear
1745269200	21/04/25 23:00	12,52	21/04/25 23:00		21/04/25 23:00	0	sky is clear
1745272800	22/04/25 00:00	11,75	22/04/25 00:00		22/04/25 00:00	0	few clouds
1745276400	22/04/25 01:00	10,98	22/04/25 01:00		22/04/25 01:00	0	few clouds
1745280000	22/04/25 02:00	10,53	22/04/25 02:00		22/04/25 02:00	0	few clouds
1745283600	22/04/25 03:00	10,27	22/04/25 03:00		22/04/25 03:00	0	sky is clear
1745287200	22/04/25 04:00	10,19	22/04/25 04:00		22/04/25 04:00	0	few clouds
1745290800	22/04/25 05:00	10,31	22/04/25 05:00		22/04/25 05:00	0	few clouds
1745294400	22/04/25 06:00	10,32	22/04/25 06:00		22/04/25 06:00	0	few clouds
1745298000	22/04/25 07:00	9,74	22/04/25 07:00		22/04/25 07:00	0	sky is clear
1745301600	22/04/25 08:00	11,44	22/04/25 08:00		22/04/25 08:00	0	few clouds
1745305200	22/04/25 09:00	13,77	22/04/25 09:00		22/04/25 09:00	0	sky is clear
1745308800	22/04/25 10:00	14,83	22/04/25 10:00		22/04/25 10:00	0	sky is clear
1745312400	22/04/25 11:00	16,06	22/04/25 11:00		22/04/25 11:00	0	sky is clear
1745316000	22/04/25 12:00	17,92	22/04/25 12:00		22/04/25 12:00	0	broken clouds
1745319600	22/04/25 13:00	17,92	22/04/25 13:00		22/04/25 13:00	0	scattered clouds
1745323200	22/04/25 14:00	18,97	22/04/25 14:00		22/04/25 14:00	0	scattered clouds
1745326800	22/04/25 15:00	18,41	22/04/25 15:00	0,76	22/04/25 15:00	0,76	light rain
1745330400	22/04/25 16:00	19,12	22/04/25 16:00	0,39	22/04/25 16:00	0,39	light rain
1745334000	22/04/25 17:00	18,91	22/04/25 17:00	1,22	22/04/25 17:00	1,22	moderate rain
1745337600	22/04/25 18:00	18,12	22/04/25 18:00	1,32	22/04/25 18:00	1,32	moderate rain
1745341200	22/04/25 19:00	16,75	22/04/25 19:00	0,51	22/04/25 19:00	0,51	light rain
1745344800	22/04/25 20:00	15,37	22/04/25 20:00		22/04/25 20:00	0	scattered clouds
1745348400	22/04/25 21:00	14,14	22/04/25 21:00		22/04/25 21:00	0	scattered clouds
1745352000	22/04/25 22:00	13,78	22/04/25 22:00		22/04/25 22:00	0	broken clouds
1745355600	22/04/25 23:00	13,8	22/04/25 23:00	1,06	22/04/25 23:00	1,06	moderate rain
1745359200	23/04/25 00:00	13,07	23/04/25 00:00	0,61	23/04/25 00:00	0,61	light rain
1745362800	23/04/25 01:00	12,82	23/04/25 01:00		23/04/25 01:00	0	broken clouds
1745366400	23/04/25 02:00	12,68	23/04/25 02:00		23/04/25 02:00	0	broken clouds
1745370000	23/04/25 03:00	12,57	23/04/25 03:00		23/04/25 03:00	0	scattered clouds
1745373600	23/04/25 04:00	12,14	23/04/25 04:00		23/04/25 04:00	0	broken clouds
1745377200	23/04/25 05:00	11,7	23/04/25 05:00		23/04/25 05:00	0	scattered clouds
1745380800	23/04/25 06:00	11,62	23/04/25 06:00		23/04/25 06:00	0	scattered clouds
1745384400	23/04/25 07:00	11,85	23/04/25 07:00		23/04/25 07:00	0	scattered clouds
1745388000	23/04/25 08:00	12,36	23/04/25 08:00		23/04/25 08:00	0	broken clouds
1745391600	23/04/25 09:00	13,62	23/04/25 09:00		23/04/25 09:00	0	scattered clouds
1745395200	23/04/25 10:00	14,29	23/04/25 10:00		23/04/25 10:00	0	sky is clear
1745398800	23/04/25 11:00	15,35	23/04/25 11:00		23/04/25 11:00	0	few clouds
1745402400	23/04/25 12:00	16,95	23/04/25 12:00		23/04/25 12:00	0	broken clouds
1745406000	23/04/25 13:00	18,06	23/04/25 13:00		23/04/25 13:00	0	scattered clouds
1745409600	23/04/25 14:00	18,08	23/04/25 14:00		23/04/25 14:00	0	broken clouds
1745413200	23/04/25 15:00	18,43	23/04/25 15:00	1,4	23/04/25 15:00	1,4	moderate rain
1745416800	23/04/25 16:00	18,17	23/04/25 16:00	0,19	23/04/25 16:00	0,19	light rain
1745420400	23/04/25 17:00	17,64	23/04/25 17:00	0,28	23/04/25 17:00	0,28	light rain
1745424000	23/04/25 18:00	16,57	23/04/25 18:00		23/04/25 18:00	0	broken clouds
1745427600	23/04/25 19:00	15,84	23/04/25 19:00		23/04/25 19:00	0	broken clouds
1745431200	23/04/25 20:00	13,92	23/04/25 20:00		23/04/25 20:00	0	scattered clouds
1745434800	23/04/25 21:00	12,74	23/04/25 21:00		23/04/25 21:00	0	broken clouds
1745438400	23/04/25 22:00	12,61	23/04/25 22:00		23/04/25 22:00	0	broken clouds
1745442000	23/04/25 23:00	12,37	23/04/25 23:00		23/04/25 23:00	0	overcast clouds
1745445600	24/04/25 00:00	12,24	24/04/25 00:00		24/04/25 00:00	0	overcast clouds
1745449200	24/04/25 01:00	12,67	24/04/25 01:00		24/04/25 01:00	0	overcast clouds
1745452800	24/04/25 02:00	12,21	24/04/25 02:00	0,12	24/04/25 02:00	0,12	light rain
1745456400	24/04/25 03:00	11,86	24/04/25 03:00	0,25	24/04/25 03:00	0,25	light rain
1745460000	24/04/25 04:00	11	24/04/25 04:00	2,29	24/04/25 04:00	2,29	moderate rain
1745463600	24/04/25 05:00	10,78	24/04/25 05:00	6,1	24/04/25 05:00	6,1	heavy intensity rain
1745467200	24/04/25 06:00	10,59	24/04/25 06:00	4,83	24/04/25 06:00	4,83	heavy intensity rain
1745470800	24/04/25 07:00	10,69	24/04/25 07:00	3,56	24/04/25 07:00	3,56	moderate rain
1745474400	24/04/25 08:00	11,54	24/04/25 08:00	0,65	24/04/25 08:00	0,65	light rain
1745478000	24/04/25 09:00	12,13	24/04/25 09:00	0,17	24/04/25 09:00	0,17	light rain
1745481600	24/04/25 10:00	14,36	24/04/25 10:00		24/04/25 10:00	0	broken clouds
1745485200	24/04/25 11:00	15,49	24/04/25 11:00		24/04/25 11:00	0	scattered clouds
1745488800	24/04/25 12:00	16,56	24/04/25 12:00		24/04/25 12:00	0	scattered clouds
1745492400	24/04/25 13:00	18,98	24/04/25 13:00	0,2	24/04/25 13:00	0,2	light rain
1745496000	24/04/25 14:00	18,1	24/04/25 14:00		24/04/25 14:00	0	scattered clouds
1745499600	24/04/25 15:00	17,44	24/04/25 15:00		24/04/25 15:00	0	scattered clouds
1745503200	24/04/25 16:00	17,94	24/04/25 16:00		24/04/25 16:00	0	broken clouds
1745506800	24/04/25 17:00	18,66	24/04/25 17:00		24/04/25 17:00	0	broken clouds
1745510400	24/04/25 18:00	17,74	24/04/25 18:00	0,39	24/04/25 18:00	0,39	light rain
1745514000	24/04/25 19:00	16,6	24/04/25 19:00	0,26	24/04/25 19:00	0,26	light rain
1745517600	24/04/25 20:00	14,82	24/04/25 20:00	0,26	24/04/25 20:00	0,26	light rain
1745521200	24/04/25 21:00	13,9	24/04/25 21:00		24/04/25 21:00	0	scattered clouds
1745524800	24/04/25 22:00	13,02	24/04/25 22:00		24/04/25 22:00	0	scattered clouds
1745528400	24/04/25 23:00	12,84	24/04/25 23:00		24/04/25 23:00	0	scattered clouds
1745532000	25/04/25 00:00	12,4	25/04/25 00:00		25/04/25 00:00	0	scattered clouds
1745535600	25/04/25 01:00	12,36	25/04/25 01:00		25/04/25 01:00	0	scattered clouds
1745539200	25/04/25 02:00	12,05	25/04/25 02:00		25/04/25 02:00	0	few clouds
1745542800	25/04/25 03:00	11,27	25/04/25 03:00		25/04/25 03:00	0	scattered clouds
1745546400	25/04/25 04:00	10,77	25/04/25 04:00		25/04/25 04:00	0	few clouds
1745550000	25/04/25 05:00	10,18	25/04/25 05:00		25/04/25 05:00	0	few clouds
1745553600	25/04/25 06:00	9,92	25/04/25 06:00		25/04/25 06:00	0	sky is clear
1745557200	25/04/25 07:00	10,19	25/04/25 07:00		25/04/25 07:00	0	sky is clear
1745560800	25/04/25 08:00	11,32	25/04/25 08:00		25/04/25 08:00	0	sky is clear
1745564400	25/04/25 09:00	13,11	25/04/25 09:00	0,13	25/04/25 09:00	0,13	light rain
1745568000	25/04/25 10:00	14,65	25/04/25 10:00		25/04/25 10:00	0	sky is clear
1745571600	25/04/25 11:00	16,31	25/04/25 11:00	0,13	25/04/25 11:00	0,13	light rain
1745575200	25/04/25 12:00	17,57	25/04/25 12:00	0,15	25/04/25 12:00	0,15	light rain
1745578800	25/04/25 13:00	17,47	25/04/25 13:00	0,12	25/04/25 13:00	0,12	light rain
1745582400	25/04/25 14:00	18,32	25/04/25 14:00	0,15	25/04/25 14:00	0,15	light rain
1745586000	25/04/25 15:00	18,23	25/04/25 15:00	0,26	25/04/25 15:00	0,26	light rain
1745589600	25/04/25 16:00	17,8	25/04/25 16:00	0,37	25/04/25 16:00	0,37	light rain
1745593200	25/04/25 17:00	18,49	25/04/25 17:00	5,82	25/04/25 17:00	5,82	heavy intensity rain
1745596800	25/04/25 18:00	16,75	25/04/25 18:00	0,25	25/04/25 18:00	0,25	light rain
1745600400	25/04/25 19:00	16,58	25/04/25 19:00		25/04/25 19:00	0	few clouds
1745604000	25/04/25 20:00	14,05	25/04/25 20:00		25/04/25 20:00	0	sky is clear
1745607600	25/04/25 21:00	13,39	25/04/25 21:00		25/04/25 21:00	0	sky is clear
1745611200	25/04/25 22:00	12,57	25/04/25 22:00		25/04/25 22:00	0	sky is clear
1745614800	25/04/25 23:00	12,02	25/04/25 23:00		25/04/25 23:00	0	sky is clear
1745618400	26/04/25 00:00	11,7	26/04/25 00:00		26/04/25 00:00	0	sky is clear
1745622000	26/04/25 01:00	10,19	26/04/25 01:00		26/04/25 01:00	0	few clouds
1745625600	26/04/25 02:00	10,16	26/04/25 02:00		26/04/25 02:00	0	sky is clear
1745629200	26/04/25 03:00	10,24	26/04/25 03:00		26/04/25 03:00	0	sky is clear
1745632800	26/04/25 04:00	9,7	26/04/25 04:00		26/04/25 04:00	0	sky is clear
1745636400	26/04/25 05:00	9,69	26/04/25 05:00		26/04/25 05:00	0	sky is clear
1745640000	26/04/25 06:00	9,57	26/04/25 06:00		26/04/25 06:00	0	sky is clear
1745643600	26/04/25 07:00	9,81	26/04/25 07:00		26/04/25 07:00	0	sky is clear
1745647200	26/04/25 08:00	11,29	26/04/25 08:00		26/04/25 08:00	0	sky is clear
1745650800	26/04/25 09:00	13,97	26/04/25 09:00		26/04/25 09:00	0	sky is clear
1745654400	26/04/25 10:00	16,32	26/04/25 10:00		26/04/25 10:00	0	sky is clear
1745658000	26/04/25 11:00	17,38	26/04/25 11:00		26/04/25 11:00	0	broken clouds
1745661600	26/04/25 12:00	18,38	26/04/25 12:00		26/04/25 12:00	0	broken clouds
1745665200	26/04/25 13:00	18,63	26/04/25 13:00		26/04/25 13:00	0	broken clouds
1745668800	26/04/25 14:00	18,6	26/04/25 14:00		26/04/25 14:00	0	broken clouds
1745672400	26/04/25 15:00	18,49	26/04/25 15:00		26/04/25 15:00	0	broken clouds
1745676000	26/04/25 16:00	18,14	26/04/25 16:00		26/04/25 16:00	0	overcast clouds
1745679600	26/04/25 17:00	18,3	26/04/25 17:00		26/04/25 17:00	0	scattered clouds
1745683200	26/04/25 18:00	18,6	26/04/25 18:00		26/04/25 18:00	0	scattered clouds
1745686800	26/04/25 19:00	17,03	26/04/25 19:00		26/04/25 19:00	0	scattered clouds
1745690400	26/04/25 20:00	15,46	26/04/25 20:00		26/04/25 20:00	0	broken clouds
1745694000	26/04/25 21:00	14,72	26/04/25 21:00		26/04/25 21:00	0	overcast clouds
1745697600	26/04/25 22:00	14,21	26/04/25 22:00	0,11	26/04/25 22:00	0,11	light rain
1745701200	26/04/25 23:00	13,82	26/04/25 23:00	0,11	26/04/25 23:00	0,11	light rain
1745704800	27/04/25 00:00	13,3	27/04/25 00:00		27/04/25 00:00	0	overcast clouds
1745708400	27/04/25 01:00	13,05	27/04/25 01:00		27/04/25 01:00	0	overcast clouds
1745712000	27/04/25 02:00	12,18	27/04/25 02:00		27/04/25 02:00	0	overcast clouds
1745715600	27/04/25 03:00	11,4	27/04/25 03:00		27/04/25 03:00	0	overcast clouds
1745719200	27/04/25 04:00	11,54	27/04/25 04:00		27/04/25 04:00	0	overcast clouds
1745722800	27/04/25 05:00	11,43	27/04/25 05:00		27/04/25 05:00	0	overcast clouds
1745726400	27/04/25 06:00	11,46	27/04/25 06:00		27/04/25 06:00	0	broken clouds
1745730000	27/04/25 07:00	11,39	27/04/25 07:00		27/04/25 07:00	0	broken clouds
1745733600	27/04/25 08:00	12,69	27/04/25 08:00		27/04/25 08:00	0	broken clouds
1745737200	27/04/25 09:00	14,72	27/04/25 09:00		27/04/25 09:00	0	overcast clouds
1745740800	27/04/25 10:00	17,74	27/04/25 10:00		27/04/25 10:00	0	overcast clouds
1745744400	27/04/25 11:00	18,11	27/04/25 11:00	0,16	27/04/25 11:00	0,16	light rain
1745748000	27/04/25 12:00	19,17	27/04/25 12:00	0,21	27/04/25 12:00	0,21	light rain
1745751600	27/04/25 13:00	19,54	27/04/25 13:00	0,38	27/04/25 13:00	0,38	light rain
1745755200	27/04/25 14:00	20,13	27/04/25 14:00	0,35	27/04/25 14:00	0,35	light rain
1745758800	27/04/25 15:00	20,17	27/04/25 15:00	0,15	27/04/25 15:00	0,15	light rain
1745762400	27/04/25 16:00	20,07	27/04/25 16:00	0,35	27/04/25 16:00	0,35	light rain
1745766000	27/04/25 17:00	19,92	27/04/25 17:00	0,15	27/04/25 17:00	0,15	light rain
1745769600	27/04/25 18:00	18,13	27/04/25 18:00	1,4	27/04/25 18:00	1,4	moderate rain
1745773200	27/04/25 19:00	16,49	27/04/25 19:00		27/04/25 19:00	0	overcast clouds
1745776800	27/04/25 20:00	15,73	27/04/25 20:00		27/04/25 20:00	0	overcast clouds
1745780400	27/04/25 21:00	14,26	27/04/25 21:00		27/04/25 21:00	0	broken clouds
1745784000	27/04/25 22:00	14,26	27/04/25 22:00		27/04/25 22:00	0	broken clouds
1745787600	27/04/25 23:00	13,06	27/04/25 23:00		27/04/25 23:00	0	broken clouds
1745791200	28/04/25 00:00	12,36	28/04/25 00:00		28/04/25 00:00	0	scattered clouds
1745794800	28/04/25 01:00	11,96	28/04/25 01:00		28/04/25 01:00	0	scattered clouds
1745798400	28/04/25 02:00	11,87	28/04/25 02:00		28/04/25 02:00	0	broken clouds
1745802000	28/04/25 03:00	12,27	28/04/25 03:00		28/04/25 03:00	0	broken clouds
1745805600	28/04/25 04:00	11,7	28/04/25 04:00		28/04/25 04:00	0	scattered clouds
1745809200	28/04/25 05:00	12,24	28/04/25 05:00		28/04/25 05:00	0	scattered clouds
1745812800	28/04/25 06:00	11,74	28/04/25 06:00		28/04/25 06:00	0	broken clouds
1745816400	28/04/25 07:00	10,92	28/04/25 07:00		28/04/25 07:00	0	broken clouds
1745820000	28/04/25 08:00	13,49	28/04/25 08:00		28/04/25 08:00	0	scattered clouds
1745823600	28/04/25 09:00	17,26	28/04/25 09:00		28/04/25 09:00	0	few clouds
1745827200	28/04/25 10:00	19,32	28/04/25 10:00		28/04/25 10:00	0	few clouds
1745830800	28/04/25 11:00	20,28	28/04/25 11:00		28/04/25 11:00	0	few clouds
1745834400	28/04/25 12:00	21,67	28/04/25 12:00		28/04/25 12:00	0	few clouds
1745838000	28/04/25 13:00	21,97	28/04/25 13:00		28/04/25 13:00	0	few clouds
1745841600	28/04/25 14:00	22,17	28/04/25 14:00		28/04/25 14:00	0	scattered clouds
1745845200	28/04/25 15:00	22	28/04/25 15:00		28/04/25 15:00	0	scattered clouds
1745848800	28/04/25 16:00	21,72	28/04/25 16:00		28/04/25 16:00	0	broken clouds
1745852400	28/04/25 17:00	21,54	28/04/25 17:00		28/04/25 17:00	0	broken clouds
1745856000	28/04/25 18:00	21,05	28/04/25 18:00	0,1	28/04/25 18:00	0,1	light rain
1745859600	28/04/25 19:00	19,59	28/04/25 19:00	1,41	28/04/25 19:00	1,41	moderate rain
1745863200	28/04/25 20:00	17,74	28/04/25 20:00		28/04/25 20:00	0	broken clouds
1745866800	28/04/25 21:00	15,09	28/04/25 21:00		28/04/25 21:00	0	scattered clouds
1745870400	28/04/25 22:00	14,74	28/04/25 22:00		28/04/25 22:00	0	scattered clouds
1745874000	28/04/25 23:00	13,96	28/04/25 23:00		28/04/25 23:00	0	scattered clouds
1745877600	29/04/25 00:00	14,36	29/04/25 00:00		29/04/25 00:00	0	scattered clouds
1745881200	29/04/25 01:00	13,34	29/04/25 01:00		29/04/25 01:00	0	few clouds
1745884800	29/04/25 02:00	13,3	29/04/25 02:00		29/04/25 02:00	0	few clouds
1745888400	29/04/25 03:00	12,41	29/04/25 03:00		29/04/25 03:00	0	few clouds
1745892000	29/04/25 04:00	11,53	29/04/25 04:00		29/04/25 04:00	0	few clouds
1745895600	29/04/25 05:00	11,57	29/04/25 05:00		29/04/25 05:00	0	few clouds
1745899200	29/04/25 06:00	10,81	29/04/25 06:00		29/04/25 06:00	0	few clouds
1745902800	29/04/25 07:00	11,51	29/04/25 07:00		29/04/25 07:00	0	sky is clear
1745906400	29/04/25 08:00	13,81	29/04/25 08:00		29/04/25 08:00	0	sky is clear
1745910000	29/04/25 09:00	16,67	29/04/25 09:00		29/04/25 09:00	0	sky is clear
1745913600	29/04/25 10:00	18,98	29/04/25 10:00		29/04/25 10:00	0	sky is clear
1745917200	29/04/25 11:00	20,71	29/04/25 11:00		29/04/25 11:00	0	few clouds
1745920800	29/04/25 12:00	21,7	29/04/25 12:00		29/04/25 12:00	0	scattered clouds
1745924400	29/04/25 13:00	22,4	29/04/25 13:00		29/04/25 13:00	0	scattered clouds
1745928000	29/04/25 14:00	23,48	29/04/25 14:00		29/04/25 14:00	0	scattered clouds
1745931600	29/04/25 15:00	22,31	29/04/25 15:00		29/04/25 15:00	0	scattered clouds
1745935200	29/04/25 16:00	24,14	29/04/25 16:00		29/04/25 16:00	0	scattered clouds
1745938800	29/04/25 17:00	21,22	29/04/25 17:00		29/04/25 17:00	0	scattered clouds
1745942400	29/04/25 18:00	19,76	29/04/25 18:00		29/04/25 18:00	0	scattered clouds
1745946000	29/04/25 19:00	19,34	29/04/25 19:00	0,12	29/04/25 19:00	0,12	light rain
1745949600	29/04/25 20:00	18,09	29/04/25 20:00		29/04/25 20:00	0	sky is clear
1745953200	29/04/25 21:00	16,34	29/04/25 21:00		29/04/25 21:00	0	sky is clear
1745956800	29/04/25 22:00	15,35	29/04/25 22:00		29/04/25 22:00	0	sky is clear
1745960400	29/04/25 23:00	14,81	29/04/25 23:00		29/04/25 23:00	0	sky is clear
1745964000	30/04/25 00:00	13,41	30/04/25 00:00		30/04/25 00:00	0	few clouds
1745967600	30/04/25 01:00	13,28	30/04/25 01:00		30/04/25 01:00	0	broken clouds
1745971200	30/04/25 02:00	11,74	30/04/25 02:00		30/04/25 02:00	0	broken clouds
1745974800	30/04/25 03:00	12,4	30/04/25 03:00		30/04/25 03:00	0	scattered clouds
1745978400	30/04/25 04:00	11,23	30/04/25 04:00		30/04/25 04:00	0	sky is clear
1745982000	30/04/25 05:00	12,28	30/04/25 05:00		30/04/25 05:00	0	sky is clear
1745985600	30/04/25 06:00	11,29	30/04/25 06:00		30/04/25 06:00	0	sky is clear
1745989200	30/04/25 07:00	10,75	30/04/25 07:00		30/04/25 07:00	0	sky is clear
1745992800	30/04/25 08:00	13,84	30/04/25 08:00		30/04/25 08:00	0	sky is clear
1745996400	30/04/25 09:00	17,15	30/04/25 09:00		30/04/25 09:00	0	sky is clear
1746000000	30/04/25 10:00	19,38	30/04/25 10:00		30/04/25 10:00	0	sky is clear
1746003600	30/04/25 11:00	21,76	30/04/25 11:00		30/04/25 11:00	0	scattered clouds
1746007200	30/04/25 12:00	23,23	30/04/25 12:00		30/04/25 12:00	0	sky is clear
1746010800	30/04/25 13:00	24,2	30/04/25 13:00		30/04/25 13:00	0	sky is clear
1746014400	30/04/25 14:00	24,96	30/04/25 14:00		30/04/25 14:00	0	sky is clear
1746018000	30/04/25 15:00	24,3	30/04/25 15:00		30/04/25 15:00	0	sky is clear
1746021600	30/04/25 16:00	24,2	30/04/25 16:00		30/04/25 16:00	0	sky is clear
1746025200	30/04/25 17:00	23,61	30/04/25 17:00		30/04/25 17:00	0	sky is clear
1746028800	30/04/25 18:00	22,89	30/04/25 18:00		30/04/25 18:00	0	sky is clear
1746032400	30/04/25 19:00	21,67	30/04/25 19:00		30/04/25 19:00	0	sky is clear
1746036000	30/04/25 20:00	18,29	30/04/25 20:00		30/04/25 20:00	0	sky is clear
1746039600	30/04/25 21:00	16,24	30/04/25 21:00		30/04/25 21:00	0	sky is clear
1746043200	30/04/25 22:00	15,16	30/04/25 22:00		30/04/25 22:00	0	sky is clear
1746046800	30/04/25 23:00	14,14	30/04/25 23:00		30/04/25 23:00	0	sky is clear
1746050400	01/05/25 00:00	13,45	01/05/25 00:00		01/05/25 00:00	0	sky is clear
1746054000	01/05/25 01:00	13,36	01/05/25 01:00		01/05/25 01:00	0	sky is clear
1746057600	01/05/25 02:00	12,56	01/05/25 02:00		01/05/25 02:00	0	sky is clear
1746061200	01/05/25 03:00	11,93	01/05/25 03:00		01/05/25 03:00	0	sky is clear
1746064800	01/05/25 04:00	10,04	01/05/25 04:00		01/05/25 04:00	0	sky is clear
1746068400	01/05/25 05:00	11,37	01/05/25 05:00		01/05/25 05:00	0	sky is clear
1746072000	01/05/25 06:00	11,04	01/05/25 06:00		01/05/25 06:00	0	sky is clear
1746075600	01/05/25 07:00	11,1	01/05/25 07:00		01/05/25 07:00	0	sky is clear
1746079200	01/05/25 08:00	13,55	01/05/25 08:00		01/05/25 08:00	0	sky is clear
1746082800	01/05/25 09:00	15,66	01/05/25 09:00		01/05/25 09:00	0	sky is clear
1746086400	01/05/25 10:00	18,58	01/05/25 10:00		01/05/25 10:00	0	sky is clear
1746090000	01/05/25 11:00	22,09	01/05/25 11:00		01/05/25 11:00	0	sky is clear
1746093600	01/05/25 12:00	22,74	01/05/25 12:00		01/05/25 12:00	0	sky is clear
1746097200	01/05/25 13:00	23,67	01/05/25 13:00		01/05/25 13:00	0	sky is clear
1746100800	01/05/25 14:00	24,73	01/05/25 14:00		01/05/25 14:00	0	sky is clear
1746104400	01/05/25 15:00	24,65	01/05/25 15:00		01/05/25 15:00	0	sky is clear
1746108000	01/05/25 16:00	25,08	01/05/25 16:00		01/05/25 16:00	0	sky is clear
1746111600	01/05/25 17:00	24,41	01/05/25 17:00		01/05/25 17:00	0	sky is clear
1746115200	01/05/25 18:00	23,38	01/05/25 18:00		01/05/25 18:00	0	sky is clear
1746118800	01/05/25 19:00	21,41	01/05/25 19:00		01/05/25 19:00	0	few clouds
1746122400	01/05/25 20:00	19,75	01/05/25 20:00		01/05/25 20:00	0	sky is clear
1746126000	01/05/25 21:00	17,08	01/05/25 21:00		01/05/25 21:00	0	sky is clear
1746129600	01/05/25 22:00	16,38	01/05/25 22:00		01/05/25 22:00	0	sky is clear
1746133200	01/05/25 23:00	15,41	01/05/25 23:00		01/05/25 23:00	0	sky is clear
1746136800	02/05/25 00:00	14,83	02/05/25 00:00		02/05/25 00:00	0	sky is clear
1746140400	02/05/25 01:00	13,98	02/05/25 01:00		02/05/25 01:00	0	sky is clear
1746144000	02/05/25 02:00	13,59	02/05/25 02:00		02/05/25 02:00	0	sky is clear
1746147600	02/05/25 03:00	13,18	02/05/25 03:00		02/05/25 03:00	0	sky is clear
1746151200	02/05/25 04:00	12,74	02/05/25 04:00		02/05/25 04:00	0	sky is clear
1746154800	02/05/25 05:00	13,82	02/05/25 05:00		02/05/25 05:00	0	sky is clear
1746158400	02/05/25 06:00	13	02/05/25 06:00		02/05/25 06:00	0	sky is clear
1746162000	02/05/25 07:00	13,37	02/05/25 07:00		02/05/25 07:00	0	sky is clear
1746165600	02/05/25 08:00	15,79	02/05/25 08:00		02/05/25 08:00	0	sky is clear
1746169200	02/05/25 09:00	17,27	02/05/25 09:00		02/05/25 09:00	0	sky is clear
1746172800	02/05/25 10:00	19,8	02/05/25 10:00		02/05/25 10:00	0	sky is clear
1746176400	02/05/25 11:00	22,93	02/05/25 11:00		02/05/25 11:00	0	sky is clear
1746180000	02/05/25 12:00	24,63	02/05/25 12:00		02/05/25 12:00	0	sky is clear
1746183600	02/05/25 13:00	25,37	02/05/25 13:00		02/05/25 13:00	0	sky is clear
1746187200	02/05/25 14:00	25,82	02/05/25 14:00		02/05/25 14:00	0	sky is clear
1746190800	02/05/25 15:00	24,42	02/05/25 15:00		02/05/25 15:00	0	sky is clear
1746194400	02/05/25 16:00	24,69	02/05/25 16:00		02/05/25 16:00	0	sky is clear
1746198000	02/05/25 17:00	24,94	02/05/25 17:00		02/05/25 17:00	0	sky is clear
1746201600	02/05/25 18:00	23,95	02/05/25 18:00		02/05/25 18:00	0	scattered clouds
1746205200	02/05/25 19:00	21,71	02/05/25 19:00		02/05/25 19:00	0	overcast clouds
1746208800	02/05/25 20:00	20,22	02/05/25 20:00		02/05/25 20:00	0	overcast clouds
1746212400	02/05/25 21:00	17,88	02/05/25 21:00		02/05/25 21:00	0	overcast clouds
1746216000	02/05/25 22:00	17,34	02/05/25 22:00		02/05/25 22:00	0	overcast clouds
1746219600	02/05/25 23:00	16,49	02/05/25 23:00		02/05/25 23:00	0	overcast clouds
1746223200	03/05/25 00:00	15,33	03/05/25 00:00		03/05/25 00:00	0	overcast clouds
1746226800	03/05/25 01:00	13,54	03/05/25 01:00		03/05/25 01:00	0	broken clouds
1746230400	03/05/25 02:00	13,61	03/05/25 02:00		03/05/25 02:00	0	sky is clear
1746234000	03/05/25 03:00	13,3	03/05/25 03:00		03/05/25 03:00	0	broken clouds
1746237600	03/05/25 04:00	13,28	03/05/25 04:00		03/05/25 04:00	0	scattered clouds
1746241200	03/05/25 05:00	12,33	03/05/25 05:00		03/05/25 05:00	0	broken clouds
1746244800	03/05/25 06:00	12,43	03/05/25 06:00		03/05/25 06:00	0	scattered clouds
1746248400	03/05/25 07:00	12,75	03/05/25 07:00		03/05/25 07:00	0	few clouds
1746252000	03/05/25 08:00	14,96	03/05/25 08:00		03/05/25 08:00	0	broken clouds
1746255600	03/05/25 09:00	17,16	03/05/25 09:00		03/05/25 09:00	0	overcast clouds
1746259200	03/05/25 10:00	17,58	03/05/25 10:00		03/05/25 10:00	0	overcast clouds
1746262800	03/05/25 11:00	19,84	03/05/25 11:00		03/05/25 11:00	0	broken clouds
1746266400	03/05/25 12:00	21,04	03/05/25 12:00		03/05/25 12:00	0	overcast clouds
1746270000	03/05/25 13:00	22,07	03/05/25 13:00		03/05/25 13:00	0	overcast clouds
1746273600	03/05/25 14:00	22,25	03/05/25 14:00		03/05/25 14:00	0	overcast clouds
1746277200	03/05/25 15:00	20,67	03/05/25 15:00		03/05/25 15:00	0	overcast clouds
1746280800	03/05/25 16:00	20,95	03/05/25 16:00		03/05/25 16:00	0	overcast clouds
1746284400	03/05/25 17:00	20,51	03/05/25 17:00		03/05/25 17:00	0	overcast clouds
1746288000	03/05/25 18:00	18,01	03/05/25 18:00		03/05/25 18:00	0	overcast clouds
1746291600	03/05/25 19:00	17,41	03/05/25 19:00		03/05/25 19:00	0	overcast clouds
1746295200	03/05/25 20:00	15,64	03/05/25 20:00		03/05/25 20:00	0	overcast clouds
1746298800	03/05/25 21:00	13,54	03/05/25 21:00	4,83	03/05/25 21:00	4,83	heavy intensity rain
1746302400	03/05/25 22:00	12,99	03/05/25 22:00	0,76	03/05/25 22:00	0,76	light rain
1746306000	03/05/25 23:00	13,03	03/05/25 23:00		03/05/25 23:00	0	scattered clouds
1746309600	04/05/25 00:00	12,5	04/05/25 00:00		04/05/25 00:00	0	scattered clouds
1746313200	04/05/25 01:00	11,6	04/05/25 01:00		04/05/25 01:00	0	few clouds
1746316800	04/05/25 02:00	11,47	04/05/25 02:00		04/05/25 02:00	0	sky is clear
1746320400	04/05/25 03:00	10,44	04/05/25 03:00		04/05/25 03:00	0	scattered clouds
1746324000	04/05/25 04:00	10,17	04/05/25 04:00		04/05/25 04:00	0	broken clouds
1746327600	04/05/25 05:00	9,95	04/05/25 05:00		04/05/25 05:00	0	few clouds
1746331200	04/05/25 06:00	9,87	04/05/25 06:00		04/05/25 06:00	0	few clouds
1746334800	04/05/25 07:00	10,28	04/05/25 07:00		04/05/25 07:00	0	scattered clouds
1746338400	04/05/25 08:00	12,89	04/05/25 08:00		04/05/25 08:00	0	broken clouds
1746342000	04/05/25 09:00	15,51	04/05/25 09:00		04/05/25 09:00	0	overcast clouds
1746345600	04/05/25 10:00	16,94	04/05/25 10:00		04/05/25 10:00	0	overcast clouds
1746349200	04/05/25 11:00	17,76	04/05/25 11:00		04/05/25 11:00	0	broken clouds
1746352800	04/05/25 12:00	18,59	04/05/25 12:00		04/05/25 12:00	0	overcast clouds
1746356400	04/05/25 13:00	19,36	04/05/25 13:00		04/05/25 13:00	0	overcast clouds
1746360000	04/05/25 14:00	18,6	04/05/25 14:00		04/05/25 14:00	0	overcast clouds
1746363600	04/05/25 15:00	19,79	04/05/25 15:00	0,21	04/05/25 15:00	0,21	light rain
1746367200	04/05/25 16:00	20,79	04/05/25 16:00	0,36	04/05/25 16:00	0,36	light rain
1746370800	04/05/25 17:00	20,93	04/05/25 17:00	0,2	04/05/25 17:00	0,2	light rain
1746374400	04/05/25 18:00	20,8	04/05/25 18:00		04/05/25 18:00	0	broken clouds
1746378000	04/05/25 19:00	20,04	04/05/25 19:00	0,62	04/05/25 19:00	0,62	light rain
1746381600	04/05/25 20:00	17,9	04/05/25 20:00		04/05/25 20:00	0	broken clouds
1746385200	04/05/25 21:00	16,19	04/05/25 21:00		04/05/25 21:00	0	overcast clouds
1746388800	04/05/25 22:00	15,94	04/05/25 22:00	0,45	04/05/25 22:00	0,45	light rain
1746392400	04/05/25 23:00	15,99	04/05/25 23:00	0,49	04/05/25 23:00	0,49	light rain
1746396000	05/05/25 00:00	15,56	05/05/25 00:00	0,63	05/05/25 00:00	0,63	light rain
1746399600	05/05/25 01:00	15,79	05/05/25 01:00	1,5	05/05/25 01:00	1,5	moderate rain
1746403200	05/05/25 02:00	15,71	05/05/25 02:00	2,08	05/05/25 02:00	2,08	moderate rain
1746406800	05/05/25 03:00	15,14	05/05/25 03:00	3,3	05/05/25 03:00	3,3	moderate rain
1746410400	05/05/25 04:00	15,14	05/05/25 04:00	2,86	05/05/25 04:00	2,86	moderate rain
1746414000	05/05/25 05:00	14,48	05/05/25 05:00	8,89	05/05/25 05:00	8,89	heavy intensity rain
1746417600	05/05/25 06:00	14,29	05/05/25 06:00	2,54	05/05/25 06:00	2,54	moderate rain
1746421200	05/05/25 07:00	14,25	05/05/25 07:00	4,06	05/05/25 07:00	4,06	heavy intensity rain
1746424800	05/05/25 08:00	14,21	05/05/25 08:00	1,02	05/05/25 08:00	1,02	moderate rain
1746428400	05/05/25 09:00	14,82	05/05/25 09:00	0,51	05/05/25 09:00	0,51	light rain
1746432000	05/05/25 10:00	15,58	05/05/25 10:00	3,36	05/05/25 10:00	3,36	moderate rain
1746435600	05/05/25 11:00	15,65	05/05/25 11:00	1,99	05/05/25 11:00	1,99	moderate rain
1746439200	05/05/25 12:00	16,7	05/05/25 12:00	0,47	05/05/25 12:00	0,47	light rain
1746442800	05/05/25 13:00	17,78	05/05/25 13:00	0,89	05/05/25 13:00	0,89	light rain
1746446400	05/05/25 14:00	18,37	05/05/25 14:00	0,1	05/05/25 14:00	0,1	light rain
1746450000	05/05/25 15:00	18,46	05/05/25 15:00	0,16	05/05/25 15:00	0,16	light rain
1746453600	05/05/25 16:00	17,81	05/05/25 16:00	0,37	05/05/25 16:00	0,37	light rain
1746457200	05/05/25 17:00	16,83	05/05/25 17:00	0,91	05/05/25 17:00	0,91	light rain
1746460800	05/05/25 18:00	15,63	05/05/25 18:00	0,4	05/05/25 18:00	0,4	light rain
1746464400	05/05/25 19:00	15,48	05/05/25 19:00	1,68	05/05/25 19:00	1,68	moderate rain
1746468000	05/05/25 20:00	14,6	05/05/25 20:00	0,34	05/05/25 20:00	0,34	light rain
1746471600	05/05/25 21:00	14,05	05/05/25 21:00	0,19	05/05/25 21:00	0,19	light rain
1746475200	05/05/25 22:00	13,41	05/05/25 22:00		05/05/25 22:00	0	broken clouds
1746478800	05/05/25 23:00	12,68	05/05/25 23:00	2,03	05/05/25 23:00	2,03	moderate rain
1746482400	06/05/25 00:00	12,94	06/05/25 00:00	2,03	06/05/25 00:00	2,03	moderate rain
1746486000	06/05/25 01:00	12,82	06/05/25 01:00	0,25	06/05/25 01:00	0,25	light rain
1746489600	06/05/25 02:00	12,47	06/05/25 02:00	0,24	06/05/25 02:00	0,24	light rain
1746493200	06/05/25 03:00	12,47	06/05/25 03:00	0,25	06/05/25 03:00	0,25	light rain
1746496800	06/05/25 04:00	12,83	06/05/25 04:00	0,76	06/05/25 04:00	0,76	light rain
1746500400	06/05/25 05:00	12,45	06/05/25 05:00	0,37	06/05/25 05:00	0,37	light rain
1746504000	06/05/25 06:00	12,41	06/05/25 06:00	0,76	06/05/25 06:00	0,76	light rain
1746507600	06/05/25 07:00	12,04	06/05/25 07:00	0,16	06/05/25 07:00	0,16	light rain
1746511200	06/05/25 08:00	12,49	06/05/25 08:00	0,2	06/05/25 08:00	0,2	light rain
1746514800	06/05/25 09:00	13,77	06/05/25 09:00	0,32	06/05/25 09:00	0,32	light rain
1746518400	06/05/25 10:00	15,09	06/05/25 10:00	0,26	06/05/25 10:00	0,26	light rain
1746522000	06/05/25 11:00	16,86	06/05/25 11:00	0,31	06/05/25 11:00	0,31	light rain
1746525600	06/05/25 12:00	16,22	06/05/25 12:00	0,34	06/05/25 12:00	0,34	light rain
1746529200	06/05/25 13:00	17,03	06/05/25 13:00		06/05/25 13:00	0	overcast clouds
1746532800	06/05/25 14:00	17,15	06/05/25 14:00		06/05/25 14:00	0	overcast clouds
1746536400	06/05/25 15:00	18,04	06/05/25 15:00		06/05/25 15:00	0	overcast clouds
1746540000	06/05/25 16:00	16,84	06/05/25 16:00		06/05/25 16:00	0	overcast clouds
1746543600	06/05/25 17:00	16,14	06/05/25 17:00		06/05/25 17:00	0	overcast clouds
1746547200	06/05/25 18:00	16,93	06/05/25 18:00		06/05/25 18:00	0	scattered clouds
1746550800	06/05/25 19:00	16,12	06/05/25 19:00		06/05/25 19:00	0	scattered clouds
1746554400	06/05/25 20:00	14,35	06/05/25 20:00		06/05/25 20:00	0	scattered clouds
1746558000	06/05/25 21:00	11,82	06/05/25 21:00		06/05/25 21:00	0	few clouds
1746561600	06/05/25 22:00	11,13	06/05/25 22:00		06/05/25 22:00	0	sky is clear
1746565200	06/05/25 23:00	10,41	06/05/25 23:00		06/05/25 23:00	0	few clouds
1746568800	07/05/25 00:00	10	07/05/25 00:00		07/05/25 00:00	0	broken clouds
1746572400	07/05/25 01:00	9,66	07/05/25 01:00		07/05/25 01:00	0	broken clouds
1746576000	07/05/25 02:00	9,12	07/05/25 02:00		07/05/25 02:00	0	broken clouds
1746579600	07/05/25 03:00	9,07	07/05/25 03:00		07/05/25 03:00	0	broken clouds
1746583200	07/05/25 04:00	8,69	07/05/25 04:00		07/05/25 04:00	0	scattered clouds
1746586800	07/05/25 05:00	8,08	07/05/25 05:00		07/05/25 05:00	0	scattered clouds
1746590400	07/05/25 06:00	7,97	07/05/25 06:00		07/05/25 06:00	0	scattered clouds
1746594000	07/05/25 07:00	9,32	07/05/25 07:00		07/05/25 07:00	0	scattered clouds
1746597600	07/05/25 08:00	9,68	07/05/25 08:00		07/05/25 08:00	0	broken clouds
1746601200	07/05/25 09:00	11,1	07/05/25 09:00	0,1	07/05/25 09:00	0,1	light rain
1746604800	07/05/25 10:00	10,69	07/05/25 10:00	1,52	07/05/25 10:00	1,52	moderate rain
1746608400	07/05/25 11:00	11,43	07/05/25 11:00	1,27	07/05/25 11:00	1,27	moderate rain
1746612000	07/05/25 12:00	11,39	07/05/25 12:00	0,51	07/05/25 12:00	0,51	light rain
1746615600	07/05/25 13:00	12,3	07/05/25 13:00	0,16	07/05/25 13:00	0,16	light rain
1746619200	07/05/25 14:00	12,59	07/05/25 14:00	0,13	07/05/25 14:00	0,13	light rain
1746622800	07/05/25 15:00	13,12	07/05/25 15:00		07/05/25 15:00	0	broken clouds
1746626400	07/05/25 16:00	13,7	07/05/25 16:00	0,11	07/05/25 16:00	0,11	light rain
1746630000	07/05/25 17:00	13,45	07/05/25 17:00	0,23	07/05/25 17:00	0,23	light rain
1746633600	07/05/25 18:00	14,08	07/05/25 18:00		07/05/25 18:00	0	broken clouds
1746637200	07/05/25 19:00	13,66	07/05/25 19:00		07/05/25 19:00	0	broken clouds
1746640800	07/05/25 20:00	12,66	07/05/25 20:00		07/05/25 20:00	0	broken clouds
1746644400	07/05/25 21:00	10,94	07/05/25 21:00		07/05/25 21:00	0	scattered clouds
1746648000	07/05/25 22:00	10,73	07/05/25 22:00		07/05/25 22:00	0	scattered clouds
1746651600	07/05/25 23:00	9,62	07/05/25 23:00	2,03	07/05/25 23:00	2,03	moderate rain
1746655200	08/05/25 00:00	9,51	08/05/25 00:00		08/05/25 00:00	0	overcast clouds
1746658800	08/05/25 01:00	8,64	08/05/25 01:00		08/05/25 01:00	0	overcast clouds
1746662400	08/05/25 02:00	8,89	08/05/25 02:00	2,29	08/05/25 02:00	2,29	moderate rain
1746666000	08/05/25 03:00	8,51	08/05/25 03:00		08/05/25 03:00	0	overcast clouds
1746669600	08/05/25 04:00	8,59	08/05/25 04:00		08/05/25 04:00	0	overcast clouds
1746673200	08/05/25 05:00	8,48	08/05/25 05:00		08/05/25 05:00	0	broken clouds
1746676800	08/05/25 06:00	8,16	08/05/25 06:00		08/05/25 06:00	0	broken clouds
1746680400	08/05/25 07:00	8,12	08/05/25 07:00		08/05/25 07:00	0	broken clouds
1746684000	08/05/25 08:00	9,4	08/05/25 08:00		08/05/25 08:00	0	broken clouds
1746687600	08/05/25 09:00	10,89	08/05/25 09:00		08/05/25 09:00	0	broken clouds
1746691200	08/05/25 10:00	11,22	08/05/25 10:00		08/05/25 10:00	0	broken clouds
1746694800	08/05/25 11:00	13,15	08/05/25 11:00	0,38	08/05/25 11:00	0,38	light rain
1746698400	08/05/25 12:00	15,31	08/05/25 12:00	0,26	08/05/25 12:00	0,26	light rain
1746702000	08/05/25 13:00	16,29	08/05/25 13:00		08/05/25 13:00	0	broken clouds
1746705600	08/05/25 14:00	15,3	08/05/25 14:00	0,13	08/05/25 14:00	0,13	light rain
1746709200	08/05/25 15:00	16,31	08/05/25 15:00	0,23	08/05/25 15:00	0,23	light rain
1746712800	08/05/25 16:00	17,22	08/05/25 16:00	0,19	08/05/25 16:00	0,19	light rain
1746716400	08/05/25 17:00	16,67	08/05/25 17:00	0,49	08/05/25 17:00	0,49	light rain
1746720000	08/05/25 18:00	15,43	08/05/25 18:00		08/05/25 18:00	0	scattered clouds
1746723600	08/05/25 19:00	14,54	08/05/25 19:00		08/05/25 19:00	0	few clouds
1746727200	08/05/25 20:00	13,55	08/05/25 20:00		08/05/25 20:00	0	few clouds
1746730800	08/05/25 21:00	12,32	08/05/25 21:00		08/05/25 21:00	0	sky is clear
1746734400	08/05/25 22:00	11,04	08/05/25 22:00		08/05/25 22:00	0	sky is clear
1746738000	08/05/25 23:00	10,81	08/05/25 23:00		08/05/25 23:00	0	sky is clear
1746741600	09/05/25 00:00	9,57	09/05/25 00:00		09/05/25 00:00	0	few clouds
1746745200	09/05/25 01:00	10,14	09/05/25 01:00		09/05/25 01:00	0	scattered clouds
1746748800	09/05/25 02:00	9,77	09/05/25 02:00		09/05/25 02:00	0	scattered clouds
1746752400	09/05/25 03:00	9,82	09/05/25 03:00		09/05/25 03:00	0	scattered clouds
1746756000	09/05/25 04:00	9,7	09/05/25 04:00		09/05/25 04:00	0	scattered clouds
1746759600	09/05/25 05:00	9,24	09/05/25 05:00		09/05/25 05:00	0	broken clouds
1746763200	09/05/25 06:00	9,29	09/05/25 06:00		09/05/25 06:00	0	scattered clouds
1746766800	09/05/25 07:00	9,4	09/05/25 07:00		09/05/25 07:00	0	scattered clouds
1746770400	09/05/25 08:00	10,8	09/05/25 08:00		09/05/25 08:00	0	scattered clouds
1746774000	09/05/25 09:00	11,23	09/05/25 09:00		09/05/25 09:00	0	few clouds
1746777600	09/05/25 10:00	13,26	09/05/25 10:00		09/05/25 10:00	0	scattered clouds
1746781200	09/05/25 11:00	16,22	09/05/25 11:00	0,11	09/05/25 11:00	0,11	light rain
1746784800	09/05/25 12:00	17,21	09/05/25 12:00	0,17	09/05/25 12:00	0,17	light rain
1746788400	09/05/25 13:00	18,82	09/05/25 13:00	0,31	09/05/25 13:00	0,31	light rain
1746792000	09/05/25 14:00	17,35	09/05/25 14:00	0,12	09/05/25 14:00	0,12	light rain
1746795600	09/05/25 15:00	18,65	09/05/25 15:00	0,2	09/05/25 15:00	0,2	light rain
1746799200	09/05/25 16:00	17,65	09/05/25 16:00		09/05/25 16:00	0	scattered clouds
1746802800	09/05/25 17:00	18,62	09/05/25 17:00		09/05/25 17:00	0	scattered clouds
1746806400	09/05/25 18:00	17,26	09/05/25 18:00		09/05/25 18:00	0	scattered clouds
1746810000	09/05/25 19:00	16,74	09/05/25 19:00		09/05/25 19:00	0	broken clouds
1746813600	09/05/25 20:00	14,24	09/05/25 20:00		09/05/25 20:00	0	overcast clouds
1746817200	09/05/25 21:00	13,6	09/05/25 21:00		09/05/25 21:00	0	overcast clouds
1746820800	09/05/25 22:00	12,79	09/05/25 22:00		09/05/25 22:00	0	overcast clouds
1746824400	09/05/25 23:00	12,38	09/05/25 23:00		09/05/25 23:00	0	overcast clouds
1746828000	10/05/25 00:00	11,51	10/05/25 00:00		10/05/25 00:00	0	broken clouds
1746831600	10/05/25 01:00	10,35	10/05/25 01:00		10/05/25 01:00	0	broken clouds
1746835200	10/05/25 02:00	10,21	10/05/25 02:00		10/05/25 02:00	0	broken clouds
1746838800	10/05/25 03:00	9,42	10/05/25 03:00		10/05/25 03:00	0	scattered clouds
1746842400	10/05/25 04:00	9,46	10/05/25 04:00		10/05/25 04:00	0	scattered clouds
1746846000	10/05/25 05:00	8,73	10/05/25 05:00		10/05/25 05:00	0	few clouds
1746849600	10/05/25 06:00	8,58	10/05/25 06:00		10/05/25 06:00	0	few clouds
1746853200	10/05/25 07:00	9,27	10/05/25 07:00		10/05/25 07:00	0	scattered clouds
1746856800	10/05/25 08:00	12,11	10/05/25 08:00		10/05/25 08:00	0	few clouds
1746860400	10/05/25 09:00	14,21	10/05/25 09:00		10/05/25 09:00	0	few clouds
1746864000	10/05/25 10:00	17,12	10/05/25 10:00		10/05/25 10:00	0	scattered clouds
1746867600	10/05/25 11:00	18,32	10/05/25 11:00	0,17	10/05/25 11:00	0,17	light rain
1746871200	10/05/25 12:00	19,39	10/05/25 12:00	0,11	10/05/25 12:00	0,11	light rain
1746874800	10/05/25 13:00	20,04	10/05/25 13:00	0,14	10/05/25 13:00	0,14	light rain
1746878400	10/05/25 14:00	19,81	10/05/25 14:00	0,12	10/05/25 14:00	0,12	light rain
1746882000	10/05/25 15:00	18,85	10/05/25 15:00		10/05/25 15:00	0	broken clouds
1746885600	10/05/25 16:00	18,27	10/05/25 16:00	0,11	10/05/25 16:00	0,11	light rain
1746889200	10/05/25 17:00	19,61	10/05/25 17:00		10/05/25 17:00	0	broken clouds
1746892800	10/05/25 18:00	19,82	10/05/25 18:00	0,16	10/05/25 18:00	0,16	light rain
1746896400	10/05/25 19:00	17,75	10/05/25 19:00	0,21	10/05/25 19:00	0,21	light rain
1746900000	10/05/25 20:00	15,77	10/05/25 20:00		10/05/25 20:00	0	scattered clouds
1746903600	10/05/25 21:00	14,28	10/05/25 21:00		10/05/25 21:00	0	scattered clouds
1746907200	10/05/25 22:00	13,57	10/05/25 22:00		10/05/25 22:00	0	scattered clouds
1746910800	10/05/25 23:00	13,63	10/05/25 23:00		10/05/25 23:00	0	scattered clouds
1746914400	11/05/25 00:00	12,94	11/05/25 00:00		11/05/25 00:00	0	few clouds
1746918000	11/05/25 01:00	12,31	11/05/25 01:00		11/05/25 01:00	0	few clouds
1746921600	11/05/25 02:00	11,34	11/05/25 02:00		11/05/25 02:00	0	sky is clear
1746925200	11/05/25 03:00	10,67	11/05/25 03:00		11/05/25 03:00	0	sky is clear
1746928800	11/05/25 04:00	11,09	11/05/25 04:00		11/05/25 04:00	0	few clouds
1746932400	11/05/25 05:00	11,21	11/05/25 05:00		11/05/25 05:00	0	broken clouds
1746936000	11/05/25 06:00	10,74	11/05/25 06:00		11/05/25 06:00	0	broken clouds
1746939600	11/05/25 07:00	12,19	11/05/25 07:00		11/05/25 07:00	0	scattered clouds
1746943200	11/05/25 08:00	13,39	11/05/25 08:00		11/05/25 08:00	0	sky is clear
1746946800	11/05/25 09:00	15,32	11/05/25 09:00		11/05/25 09:00	0	few clouds
1746950400	11/05/25 10:00	18,06	11/05/25 10:00		11/05/25 10:00	0	scattered clouds
1746954000	11/05/25 11:00	19,53	11/05/25 11:00		11/05/25 11:00	0	scattered clouds
1746957600	11/05/25 12:00	20,05	11/05/25 12:00		11/05/25 12:00	0	scattered clouds
1746961200	11/05/25 13:00	21,02	11/05/25 13:00		11/05/25 13:00	0	scattered clouds
1746964800	11/05/25 14:00	20,31	11/05/25 14:00	0,22	11/05/25 14:00	0,22	light rain
1746968400	11/05/25 15:00	21,32	11/05/25 15:00		11/05/25 15:00	0	broken clouds
1746972000	11/05/25 16:00	18,76	11/05/25 16:00		11/05/25 16:00	0	scattered clouds
1746975600	11/05/25 17:00	20,21	11/05/25 17:00		11/05/25 17:00	0	scattered clouds
1746979200	11/05/25 18:00	19,85	11/05/25 18:00		11/05/25 18:00	0	few clouds
1746982800	11/05/25 19:00	18,98	11/05/25 19:00		11/05/25 19:00	0	sky is clear
1746986400	11/05/25 20:00	16,58	11/05/25 20:00		11/05/25 20:00	0	sky is clear
1746990000	11/05/25 21:00	14,57	11/05/25 21:00		11/05/25 21:00	0	sky is clear
1746993600	11/05/25 22:00	13,49	11/05/25 22:00		11/05/25 22:00	0	sky is clear
1746997200	11/05/25 23:00	12,97	11/05/25 23:00		11/05/25 23:00	0	few clouds
1747000800	12/05/25 00:00	12,42	12/05/25 00:00		12/05/25 00:00	0	scattered clouds
1747004400	12/05/25 01:00	11,31	12/05/25 01:00		12/05/25 01:00	0	few clouds
1747008000	12/05/25 02:00	10,17	12/05/25 02:00		12/05/25 02:00	0	few clouds
1747011600	12/05/25 03:00	10,22	12/05/25 03:00		12/05/25 03:00	0	sky is clear
1747015200	12/05/25 04:00	10,18	12/05/25 04:00		12/05/25 04:00	0	few clouds
1747018800	12/05/25 05:00	9,65	12/05/25 05:00		12/05/25 05:00	0	few clouds
1747022400	12/05/25 06:00	9,83	12/05/25 06:00		12/05/25 06:00	0	few clouds
1747026000	12/05/25 07:00	10,75	12/05/25 07:00		12/05/25 07:00	0	few clouds
1747029600	12/05/25 08:00	13,17	12/05/25 08:00		12/05/25 08:00	0	few clouds
1747033200	12/05/25 09:00	15,1	12/05/25 09:00		12/05/25 09:00	0	few clouds
1747036800	12/05/25 10:00	16,94	12/05/25 10:00		12/05/25 10:00	0	few clouds
1747040400	12/05/25 11:00	18,06	12/05/25 11:00		12/05/25 11:00	0	broken clouds
1747044000	12/05/25 12:00	19,8	12/05/25 12:00		12/05/25 12:00	0	broken clouds
1747047600	12/05/25 13:00	19,99	12/05/25 13:00		12/05/25 13:00	0	broken clouds
1747051200	12/05/25 14:00	20,24	12/05/25 14:00		12/05/25 14:00	0	scattered clouds
1747054800	12/05/25 15:00	19,33	12/05/25 15:00	0,18	12/05/25 15:00	0,18	light rain
1747058400	12/05/25 16:00	19,24	12/05/25 16:00	0,56	12/05/25 16:00	0,56	light rain
1747062000	12/05/25 17:00	18,66	12/05/25 17:00	0,4	12/05/25 17:00	0,4	light rain
1747065600	12/05/25 18:00	19,5	12/05/25 18:00	0,49	12/05/25 18:00	0,49	light rain
1747069200	12/05/25 19:00	17,7	12/05/25 19:00	0,39	12/05/25 19:00	0,39	light rain
1747072800	12/05/25 20:00	15,98	12/05/25 20:00	0,26	12/05/25 20:00	0,26	light rain
1747076400	12/05/25 21:00	14,72	12/05/25 21:00		12/05/25 21:00	0	overcast clouds
1747080000	12/05/25 22:00	14,29	12/05/25 22:00		12/05/25 22:00	0	broken clouds
1747083600	12/05/25 23:00	13,97	12/05/25 23:00		12/05/25 23:00	0	scattered clouds
1747087200	13/05/25 00:00	13,28	13/05/25 00:00		13/05/25 00:00	0	scattered clouds
1747090800	13/05/25 01:00	13,38	13/05/25 01:00		13/05/25 01:00	0	sky is clear
1747094400	13/05/25 02:00	12,67	13/05/25 02:00		13/05/25 02:00	0	few clouds
1747098000	13/05/25 03:00	12,58	13/05/25 03:00		13/05/25 03:00	0	scattered clouds
1747101600	13/05/25 04:00	12,31	13/05/25 04:00		13/05/25 04:00	0	scattered clouds
1747105200	13/05/25 05:00	11,75	13/05/25 05:00		13/05/25 05:00	0	scattered clouds
1747108800	13/05/25 06:00	11,7	13/05/25 06:00		13/05/25 06:00	0	scattered clouds
1747112400	13/05/25 07:00	12,57	13/05/25 07:00		13/05/25 07:00	0	scattered clouds
1747116000	13/05/25 08:00	14,15	13/05/25 08:00		13/05/25 08:00	0	scattered clouds
1747119600	13/05/25 09:00	15,51	13/05/25 09:00		13/05/25 09:00	0	scattered clouds
1747123200	13/05/25 10:00	17,15	13/05/25 10:00		13/05/25 10:00	0	few clouds
1747126800	13/05/25 11:00	18,72	13/05/25 11:00		13/05/25 11:00	0	scattered clouds
1747130400	13/05/25 12:00	19,3	13/05/25 12:00		13/05/25 12:00	0	scattered clouds
1747134000	13/05/25 13:00	20,52	13/05/25 13:00	0,14	13/05/25 13:00	0,14	light rain
1747137600	13/05/25 14:00	19,21	13/05/25 14:00	0,84	13/05/25 14:00	0,84	light rain
1747141200	13/05/25 15:00	18,04	13/05/25 15:00	2,07	13/05/25 15:00	2,07	moderate rain
1747144800	13/05/25 16:00	19,59	13/05/25 16:00	0,28	13/05/25 16:00	0,28	light rain
1747148400	13/05/25 17:00	20,67	13/05/25 17:00	0,27	13/05/25 17:00	0,27	light rain
1747152000	13/05/25 18:00	19,29	13/05/25 18:00	0,18	13/05/25 18:00	0,18	light rain
1747155600	13/05/25 19:00	18,82	13/05/25 19:00	0,15	13/05/25 19:00	0,15	light rain
1747159200	13/05/25 20:00	17,24	13/05/25 20:00	0,49	13/05/25 20:00	0,49	light rain
1747162800	13/05/25 21:00	14,73	13/05/25 21:00	0,25	13/05/25 21:00	0,25	light rain
1747166400	13/05/25 22:00	14,02	13/05/25 22:00		13/05/25 22:00	0	broken clouds
1747170000	13/05/25 23:00	13,69	13/05/25 23:00		13/05/25 23:00	0	broken clouds
1747173600	14/05/25 00:00	12,98	14/05/25 00:00		14/05/25 00:00	0	few clouds
1747177200	14/05/25 01:00	12,08	14/05/25 01:00		14/05/25 01:00	0	sky is clear
1747180800	14/05/25 02:00	11,62	14/05/25 02:00		14/05/25 02:00	0	few clouds
1747184400	14/05/25 03:00	11,41	14/05/25 03:00		14/05/25 03:00	0	scattered clouds
1747188000	14/05/25 04:00	11,27	14/05/25 04:00		14/05/25 04:00	0	scattered clouds
1747191600	14/05/25 05:00	10,73	14/05/25 05:00		14/05/25 05:00	0	scattered clouds
1747195200	14/05/25 06:00	10,76	14/05/25 06:00		14/05/25 06:00	0	broken clouds
1747198800	14/05/25 07:00	11,51	14/05/25 07:00		14/05/25 07:00	0	few clouds
1747202400	14/05/25 08:00	13,11	14/05/25 08:00		14/05/25 08:00	0	sky is clear
1747206000	14/05/25 09:00	15,22	14/05/25 09:00		14/05/25 09:00	0	sky is clear
1747209600	14/05/25 10:00	17,55	14/05/25 10:00		14/05/25 10:00	0	few clouds
1747213200	14/05/25 11:00	19	14/05/25 11:00	0,1	14/05/25 11:00	0,1	light rain
1747216800	14/05/25 12:00	20,46	14/05/25 12:00		14/05/25 12:00	0	scattered clouds
1747220400	14/05/25 13:00	21,54	14/05/25 13:00		14/05/25 13:00	0	scattered clouds
1747224000	14/05/25 14:00	23,14	14/05/25 14:00	0,32	14/05/25 14:00	0,32	light rain
1747227600	14/05/25 15:00	23,2	14/05/25 15:00	4,1	14/05/25 15:00	4,1	heavy intensity rain
1747231200	14/05/25 16:00	21,71	14/05/25 16:00	2,67	14/05/25 16:00	2,67	moderate rain
1747234800	14/05/25 17:00	20,63	14/05/25 17:00	0,34	14/05/25 17:00	0,34	light rain
1747238400	14/05/25 18:00	22,09	14/05/25 18:00	0,27	14/05/25 18:00	0,27	light rain
1747242000	14/05/25 19:00	20,93	14/05/25 19:00	0,21	14/05/25 19:00	0,21	light rain
1747245600	14/05/25 20:00	18,84	14/05/25 20:00		14/05/25 20:00	0	scattered clouds
1747249200	14/05/25 21:00	16,09	14/05/25 21:00		14/05/25 21:00	0	sky is clear
1747252800	14/05/25 22:00	14,39	14/05/25 22:00		14/05/25 22:00	0	sky is clear
1747256400	14/05/25 23:00	14,46	14/05/25 23:00		14/05/25 23:00	0	sky is clear
1747260000	15/05/25 00:00	13,63	15/05/25 00:00		15/05/25 00:00	0	few clouds
1747263600	15/05/25 01:00	13,06	15/05/25 01:00		15/05/25 01:00	0	few clouds
1747267200	15/05/25 02:00	12,48	15/05/25 02:00		15/05/25 02:00	0	few clouds
1747270800	15/05/25 03:00	12,24	15/05/25 03:00		15/05/25 03:00	0	few clouds
1747274400	15/05/25 04:00	11,36	15/05/25 04:00		15/05/25 04:00	0	sky is clear
1747278000	15/05/25 05:00	10,91	15/05/25 05:00		15/05/25 05:00	0	sky is clear
1747281600	15/05/25 06:00	10,52	15/05/25 06:00		15/05/25 06:00	0	sky is clear
1747285200	15/05/25 07:00	11,84	15/05/25 07:00		15/05/25 07:00	0	sky is clear
1747288800	15/05/25 08:00	14,39	15/05/25 08:00		15/05/25 08:00	0	sky is clear
1747292400	15/05/25 09:00	16,59	15/05/25 09:00		15/05/25 09:00	0	sky is clear
1747296000	15/05/25 10:00	18,56	15/05/25 10:00		15/05/25 10:00	0	sky is clear
1747299600	15/05/25 11:00	20,37	15/05/25 11:00	0,13	15/05/25 11:00	0,13	light rain
1747303200	15/05/25 12:00	22,19	15/05/25 12:00		15/05/25 12:00	0	scattered clouds
1747306800	15/05/25 13:00	23,14	15/05/25 13:00		15/05/25 13:00	0	scattered clouds
1747310400	15/05/25 14:00	23,34	15/05/25 14:00		15/05/25 14:00	0	scattered clouds
1747314000	15/05/25 15:00	22,44	15/05/25 15:00		15/05/25 15:00	0	scattered clouds
1747317600	15/05/25 16:00	23,32	15/05/25 16:00		15/05/25 16:00	0	few clouds
1747321200	15/05/25 17:00	23,24	15/05/25 17:00		15/05/25 17:00	0	scattered clouds
1747324800	15/05/25 18:00	21,52	15/05/25 18:00		15/05/25 18:00	0	scattered clouds
1747328400	15/05/25 19:00	19,22	15/05/25 19:00		15/05/25 19:00	0	few clouds
1747332000	15/05/25 20:00	16,95	15/05/25 20:00		15/05/25 20:00	0	scattered clouds
1747335600	15/05/25 21:00	15,41	15/05/25 21:00	0,51	15/05/25 21:00	0,51	light rain
1747339200	15/05/25 22:00	14,58	15/05/25 22:00		15/05/25 22:00	0	broken clouds
1747342800	15/05/25 23:00	14,76	15/05/25 23:00	0,38	15/05/25 23:00	0,38	light rain
1747346400	16/05/25 00:00	14,04	16/05/25 00:00	1,63	16/05/25 00:00	1,63	moderate rain
1747350000	16/05/25 01:00	13,88	16/05/25 01:00	1,52	16/05/25 01:00	1,52	moderate rain
1747353600	16/05/25 02:00	12,05	16/05/25 02:00	9,91	16/05/25 02:00	9,91	heavy intensity rain
1747357200	16/05/25 03:00	11,27	16/05/25 03:00	0,51	16/05/25 03:00	0,51	light rain
1747360800	16/05/25 04:00	10,94	16/05/25 04:00	0,67	16/05/25 04:00	0,67	light rain
1747364400	16/05/25 05:00	10,83	16/05/25 05:00	0,78	16/05/25 05:00	0,78	light rain
1747368000	16/05/25 06:00	10,73	16/05/25 06:00	0,32	16/05/25 06:00	0,32	light rain
1747371600	16/05/25 07:00	11,59	16/05/25 07:00		16/05/25 07:00	0	few clouds
1747375200	16/05/25 08:00	12,56	16/05/25 08:00		16/05/25 08:00	0	few clouds
1747378800	16/05/25 09:00	14,93	16/05/25 09:00		16/05/25 09:00	0	few clouds
1747382400	16/05/25 10:00	15,53	16/05/25 10:00		16/05/25 10:00	0	sky is clear
1747386000	16/05/25 11:00	16,42	16/05/25 11:00		16/05/25 11:00	0	sky is clear
1747389600	16/05/25 12:00	16,95	16/05/25 12:00		16/05/25 12:00	0	few clouds
1747393200	16/05/25 13:00	17,97	16/05/25 13:00		16/05/25 13:00	0	scattered clouds
1747396800	16/05/25 14:00	18,64	16/05/25 14:00		16/05/25 14:00	0	few clouds
1747400400	16/05/25 15:00	18,18	16/05/25 15:00		16/05/25 15:00	0	scattered clouds
1747404000	16/05/25 16:00	19,33	16/05/25 16:00		16/05/25 16:00	0	sky is clear
1747407600	16/05/25 17:00	18,63	16/05/25 17:00		16/05/25 17:00	0	sky is clear
1747411200	16/05/25 18:00	18,68	16/05/25 18:00		16/05/25 18:00	0	sky is clear
1747414800	16/05/25 19:00	17,92	16/05/25 19:00		16/05/25 19:00	0	sky is clear
1747418400	16/05/25 20:00	14,63	16/05/25 20:00		16/05/25 20:00	0	sky is clear
1747422000	16/05/25 21:00	12,26	16/05/25 21:00		16/05/25 21:00	0	sky is clear
1747425600	16/05/25 22:00	11,96	16/05/25 22:00		16/05/25 22:00	0	sky is clear
1747429200	16/05/25 23:00	11,89	16/05/25 23:00		16/05/25 23:00	0	few clouds
1747432800	17/05/25 00:00	11,29	17/05/25 00:00		17/05/25 00:00	0	scattered clouds
1747436400	17/05/25 01:00	11,08	17/05/25 01:00		17/05/25 01:00	0	scattered clouds
1747440000	17/05/25 02:00	10,94	17/05/25 02:00	0,13	17/05/25 02:00	0,13	light rain
1747443600	17/05/25 03:00	10,48	17/05/25 03:00	2,03	17/05/25 03:00	2,03	moderate rain
1747447200	17/05/25 04:00	10,23	17/05/25 04:00	0,26	17/05/25 04:00	0,26	light rain
1747450800	17/05/25 05:00	9,83	17/05/25 05:00	0,18	17/05/25 05:00	0,18	light rain
1747454400	17/05/25 06:00	10,25	17/05/25 06:00	0,3	17/05/25 06:00	0,3	light rain
1747458000	17/05/25 07:00	9,92	17/05/25 07:00	0,51	17/05/25 07:00	0,51	light rain
1747461600	17/05/25 08:00	11,83	17/05/25 08:00		17/05/25 08:00	0	broken clouds
1747465200	17/05/25 09:00	13,68	17/05/25 09:00	0,52	17/05/25 09:00	0,52	light rain
1747468800	17/05/25 10:00	15,41	17/05/25 10:00	0,4	17/05/25 10:00	0,4	light rain
1747472400	17/05/25 11:00	16,34	17/05/25 11:00	0,12	17/05/25 11:00	0,12	light rain
1747476000	17/05/25 12:00	17,3	17/05/25 12:00	0,15	17/05/25 12:00	0,15	light rain
1747479600	17/05/25 13:00	17,83	17/05/25 13:00	0,23	17/05/25 13:00	0,23	light rain
1747483200	17/05/25 14:00	18,17	17/05/25 14:00	0,31	17/05/25 14:00	0,31	light rain
1747486800	17/05/25 15:00	18,55	17/05/25 15:00	1,83	17/05/25 15:00	1,83	moderate rain
1747490400	17/05/25 16:00	18,31	17/05/25 16:00	0,31	17/05/25 16:00	0,31	light rain
1747494000	17/05/25 17:00	18,85	17/05/25 17:00	0,1	17/05/25 17:00	0,1	light rain
1747497600	17/05/25 18:00	18,21	17/05/25 18:00		17/05/25 18:00	0	scattered clouds
1747501200	17/05/25 19:00	17,33	17/05/25 19:00		17/05/25 19:00	0	scattered clouds
1747504800	17/05/25 20:00	14,06	17/05/25 20:00		17/05/25 20:00	0	sky is clear
1747508400	17/05/25 21:00	11,54	17/05/25 21:00		17/05/25 21:00	0	sky is clear
1747512000	17/05/25 22:00	11,5	17/05/25 22:00		17/05/25 22:00	0	sky is clear
1747515600	17/05/25 23:00	11,22	17/05/25 23:00		17/05/25 23:00	0	sky is clear
1747519200	18/05/25 00:00	10,47	18/05/25 00:00		18/05/25 00:00	0	sky is clear
1747522800	18/05/25 01:00	8,88	18/05/25 01:00		18/05/25 01:00	0	sky is clear
1747526400	18/05/25 02:00	8,65	18/05/25 02:00		18/05/25 02:00	0	few clouds
1747530000	18/05/25 03:00	8,2	18/05/25 03:00		18/05/25 03:00	0	few clouds
1747533600	18/05/25 04:00	8,27	18/05/25 04:00		18/05/25 04:00	0	sky is clear
1747537200	18/05/25 05:00	8,5	18/05/25 05:00		18/05/25 05:00	0	few clouds
1747540800	18/05/25 06:00	8,93	18/05/25 06:00		18/05/25 06:00	0	sky is clear
1747544400	18/05/25 07:00	9,79	18/05/25 07:00		18/05/25 07:00	0	few clouds
1747548000	18/05/25 08:00	11,51	18/05/25 08:00		18/05/25 08:00	0	few clouds
1747551600	18/05/25 09:00	11,96	18/05/25 09:00		18/05/25 09:00	0	scattered clouds
1747555200	18/05/25 10:00	14,19	18/05/25 10:00		18/05/25 10:00	0	broken clouds
1747558800	18/05/25 11:00	15,61	18/05/25 11:00	0,23	18/05/25 11:00	0,23	light rain
1747562400	18/05/25 12:00	17,32	18/05/25 12:00	0,27	18/05/25 12:00	0,27	light rain
1747566000	18/05/25 13:00	17,57	18/05/25 13:00	0,4	18/05/25 13:00	0,4	light rain
1747569600	18/05/25 14:00	17,55	18/05/25 14:00	0,61	18/05/25 14:00	0,61	light rain
1747573200	18/05/25 15:00	18,05	18/05/25 15:00	0,63	18/05/25 15:00	0,63	light rain
1747576800	18/05/25 16:00	18,52	18/05/25 16:00	0,39	18/05/25 16:00	0,39	light rain
1747580400	18/05/25 17:00	18,14	18/05/25 17:00	0,12	18/05/25 17:00	0,12	light rain
1747584000	18/05/25 18:00	18,4	18/05/25 18:00		18/05/25 18:00	0	broken clouds
1747587600	18/05/25 19:00	18,3	18/05/25 19:00		18/05/25 19:00	0	broken clouds
1747591200	18/05/25 20:00	16,04	18/05/25 20:00		18/05/25 20:00	0	overcast clouds
1747594800	18/05/25 21:00	15,2	18/05/25 21:00		18/05/25 21:00	0	broken clouds
1747598400	18/05/25 22:00	14,78	18/05/25 22:00		18/05/25 22:00	0	broken clouds
1747602000	18/05/25 23:00	13,48	18/05/25 23:00		18/05/25 23:00	0	broken clouds
1747605600	19/05/25 00:00	13,3	19/05/25 00:00		19/05/25 00:00	0	broken clouds
1747609200	19/05/25 01:00	12,82	19/05/25 01:00		19/05/25 01:00	0	overcast clouds
1747612800	19/05/25 02:00	12,85	19/05/25 02:00		19/05/25 02:00	0	overcast clouds
1747616400	19/05/25 03:00	12,09	19/05/25 03:00		19/05/25 03:00	0	broken clouds
1747620000	19/05/25 04:00	11,84	19/05/25 04:00		19/05/25 04:00	0	scattered clouds
1747623600	19/05/25 05:00	10,89	19/05/25 05:00		19/05/25 05:00	0	few clouds
1747627200	19/05/25 06:00	10,73	19/05/25 06:00		19/05/25 06:00	0	few clouds
1747630800	19/05/25 07:00	11,85	19/05/25 07:00		19/05/25 07:00	0	few clouds
1747634400	19/05/25 08:00	14,06	19/05/25 08:00		19/05/25 08:00	0	sky is clear
1747638000	19/05/25 09:00	15,44	19/05/25 09:00		19/05/25 09:00	0	few clouds
1747641600	19/05/25 10:00	17,51	19/05/25 10:00		19/05/25 10:00	0	few clouds
1747645200	19/05/25 11:00	17,91	19/05/25 11:00		19/05/25 11:00	0	scattered clouds
1747648800	19/05/25 12:00	18,7	19/05/25 12:00		19/05/25 12:00	0	scattered clouds
1747652400	19/05/25 13:00	20,19	19/05/25 13:00		19/05/25 13:00	0	scattered clouds
1747656000	19/05/25 14:00	22,54	19/05/25 14:00		19/05/25 14:00	0	broken clouds
1747659600	19/05/25 15:00	21,61	19/05/25 15:00		19/05/25 15:00	0	overcast clouds
1747663200	19/05/25 16:00	22,8	19/05/25 16:00		19/05/25 16:00	0	overcast clouds
1747666800	19/05/25 17:00	21,94	19/05/25 17:00		19/05/25 17:00	0	overcast clouds
1747670400	19/05/25 18:00	21,34	19/05/25 18:00		19/05/25 18:00	0	broken clouds
1747674000	19/05/25 19:00	20,41	19/05/25 19:00		19/05/25 19:00	0	broken clouds
1747677600	19/05/25 20:00	18,91	19/05/25 20:00		19/05/25 20:00	0	overcast clouds
1747681200	19/05/25 21:00	15,58	19/05/25 21:00		19/05/25 21:00	0	overcast clouds
1747684800	19/05/25 22:00	15,54	19/05/25 22:00		19/05/25 22:00	0	overcast clouds
1747688400	19/05/25 23:00	15,23	19/05/25 23:00		19/05/25 23:00	0	overcast clouds
1747692000	20/05/25 00:00	14,3	20/05/25 00:00		20/05/25 00:00	0	overcast clouds
1747695600	20/05/25 01:00	13,68	20/05/25 01:00		20/05/25 01:00	0	overcast clouds
1747699200	20/05/25 02:00	13,69	20/05/25 02:00		20/05/25 02:00	0	overcast clouds
1747702800	20/05/25 03:00	13,8	20/05/25 03:00		20/05/25 03:00	0	overcast clouds
1747706400	20/05/25 04:00	13,5	20/05/25 04:00		20/05/25 04:00	0	overcast clouds
1747710000	20/05/25 05:00	12,88	20/05/25 05:00		20/05/25 05:00	0	broken clouds
1747713600	20/05/25 06:00	12,39	20/05/25 06:00		20/05/25 06:00	0	scattered clouds
1747717200	20/05/25 07:00	14,31	20/05/25 07:00	0,16	20/05/25 07:00	0,16	light rain
1747720800	20/05/25 08:00	16,49	20/05/25 08:00		20/05/25 08:00	0	broken clouds
1747724400	20/05/25 09:00	17,23	20/05/25 09:00		20/05/25 09:00	0	broken clouds
1747728000	20/05/25 10:00	18,41	20/05/25 10:00		20/05/25 10:00	0	scattered clouds
1747731600	20/05/25 11:00	17,94	20/05/25 11:00		20/05/25 11:00	0	scattered clouds
1747735200	20/05/25 12:00	18,46	20/05/25 12:00		20/05/25 12:00	0	broken clouds
1747738800	20/05/25 13:00	19,04	20/05/25 13:00		20/05/25 13:00	0	overcast clouds
1747742400	20/05/25 14:00	19,63	20/05/25 14:00		20/05/25 14:00	0	overcast clouds
1747746000	20/05/25 15:00	19,86	20/05/25 15:00	0,17	20/05/25 15:00	0,17	light rain
1747749600	20/05/25 16:00	18,46	20/05/25 16:00	1,34	20/05/25 16:00	1,34	moderate rain
1747753200	20/05/25 17:00	17,49	20/05/25 17:00	1,8	20/05/25 17:00	1,8	moderate rain
1747756800	20/05/25 18:00	14,52	20/05/25 18:00	1,94	20/05/25 18:00	1,94	moderate rain
1747760400	20/05/25 19:00	14,2	20/05/25 19:00	1,11	20/05/25 19:00	1,11	moderate rain
1747764000	20/05/25 20:00	13,32	20/05/25 20:00	0,42	20/05/25 20:00	0,42	light rain
1747767600	20/05/25 21:00	12,36	20/05/25 21:00	2,54	20/05/25 21:00	2,54	moderate rain
1747771200	20/05/25 22:00	12,44	20/05/25 22:00	0,56	20/05/25 22:00	0,56	light rain
1747774800	20/05/25 23:00	11,78	20/05/25 23:00	0,15	20/05/25 23:00	0,15	light rain
1747778400	21/05/25 00:00	11,88	21/05/25 00:00		21/05/25 00:00	0	overcast clouds
1747782000	21/05/25 01:00	11,54	21/05/25 01:00		21/05/25 01:00	0	overcast clouds
1747785600	21/05/25 02:00	10,95	21/05/25 02:00		21/05/25 02:00	0	overcast clouds
1747789200	21/05/25 03:00	11,45	21/05/25 03:00		21/05/25 03:00	0	broken clouds
1747792800	21/05/25 04:00	11,44	21/05/25 04:00		21/05/25 04:00	0	broken clouds
1747796400	21/05/25 05:00	11,44	21/05/25 05:00		21/05/25 05:00	0	broken clouds
1747800000	21/05/25 06:00	11,01	21/05/25 06:00		21/05/25 06:00	0	broken clouds
1747803600	21/05/25 07:00	11,83	21/05/25 07:00		21/05/25 07:00	0	scattered clouds
1747807200	21/05/25 08:00	13,45	21/05/25 08:00		21/05/25 08:00	0	scattered clouds
1747810800	21/05/25 09:00	14,18	21/05/25 09:00		21/05/25 09:00	0	scattered clouds
1747814400	21/05/25 10:00	15,56	21/05/25 10:00		21/05/25 10:00	0	scattered clouds
1747818000	21/05/25 11:00	18,03	21/05/25 11:00	0,21	21/05/25 11:00	0,21	light rain
1747821600	21/05/25 12:00	18,62	21/05/25 12:00		21/05/25 12:00	0	scattered clouds
1747825200	21/05/25 13:00	18,98	21/05/25 13:00	0,14	21/05/25 13:00	0,14	light rain
1747828800	21/05/25 14:00	20,07	21/05/25 14:00	0,35	21/05/25 14:00	0,35	light rain
1747832400	21/05/25 15:00	19,93	21/05/25 15:00	3,66	21/05/25 15:00	3,66	moderate rain
1747836000	21/05/25 16:00	19,64	21/05/25 16:00	0,43	21/05/25 16:00	0,43	light rain
1747839600	21/05/25 17:00	20,76	21/05/25 17:00	1,28	21/05/25 17:00	1,28	moderate rain
1747843200	21/05/25 18:00	19,04	21/05/25 18:00		21/05/25 18:00	0	overcast clouds
1747846800	21/05/25 19:00	19	21/05/25 19:00		21/05/25 19:00	0	overcast clouds
1747850400	21/05/25 20:00	16,91	21/05/25 20:00		21/05/25 20:00	0	broken clouds
1747854000	21/05/25 21:00	15,15	21/05/25 21:00		21/05/25 21:00	0	broken clouds
1747857600	21/05/25 22:00	14,75	21/05/25 22:00		21/05/25 22:00	0	overcast clouds
1747861200	21/05/25 23:00	13,86	21/05/25 23:00		21/05/25 23:00	0	overcast clouds
1747864800	22/05/25 00:00	13,85	22/05/25 00:00		22/05/25 00:00	0	overcast clouds
1747868400	22/05/25 01:00	12,64	22/05/25 01:00		22/05/25 01:00	0	overcast clouds
1747872000	22/05/25 02:00	13,52	22/05/25 02:00		22/05/25 02:00	0	overcast clouds
1747875600	22/05/25 03:00	13,63	22/05/25 03:00		22/05/25 03:00	0	overcast clouds
1747879200	22/05/25 04:00	13,57	22/05/25 04:00		22/05/25 04:00	0	overcast clouds
1747882800	22/05/25 05:00	13,1	22/05/25 05:00		22/05/25 05:00	0	overcast clouds
1747886400	22/05/25 06:00	13,21	22/05/25 06:00	0,16	22/05/25 06:00	0,16	light rain
1747890000	22/05/25 07:00	12,96	22/05/25 07:00	0,2	22/05/25 07:00	0,2	light rain
1747893600	22/05/25 08:00	14,14	22/05/25 08:00	0,19	22/05/25 08:00	0,19	light rain
1747897200	22/05/25 09:00	14,68	22/05/25 09:00	0,44	22/05/25 09:00	0,44	light rain
1747900800	22/05/25 10:00	17,83	22/05/25 10:00	0,48	22/05/25 10:00	0,48	light rain
1747904400	22/05/25 11:00	18,79	22/05/25 11:00	0,3	22/05/25 11:00	0,3	light rain
1747908000	22/05/25 12:00	20,51	22/05/25 12:00	0,99	22/05/25 12:00	0,99	light rain
1747911600	22/05/25 13:00	19,56	22/05/25 13:00	2,92	22/05/25 13:00	2,92	moderate rain
1747915200	22/05/25 14:00	17,97	22/05/25 14:00	1,95	22/05/25 14:00	1,95	moderate rain
1747918800	22/05/25 15:00	14,88	22/05/25 15:00	1,13	22/05/25 15:00	1,13	moderate rain
1747922400	22/05/25 16:00	14,03	22/05/25 16:00	0,8	22/05/25 16:00	0,8	light rain
1747926000	22/05/25 17:00	13,34	22/05/25 17:00	1,78	22/05/25 17:00	1,78	moderate rain
1747929600	22/05/25 18:00	13,01	22/05/25 18:00	2,03	22/05/25 18:00	2,03	moderate rain
1747933200	22/05/25 19:00	13,12	22/05/25 19:00	0,76	22/05/25 19:00	0,76	light rain
1747936800	22/05/25 20:00	13,53	22/05/25 20:00	0,11	22/05/25 20:00	0,11	light rain
1747940400	22/05/25 21:00	13,13	22/05/25 21:00		22/05/25 21:00	0	scattered clouds
1747944000	22/05/25 22:00	12,7	22/05/25 22:00		22/05/25 22:00	0	scattered clouds
1747947600	22/05/25 23:00	11,97	22/05/25 23:00		22/05/25 23:00	0	broken clouds
1747951200	23/05/25 00:00	11,9	23/05/25 00:00		23/05/25 00:00	0	broken clouds
1747954800	23/05/25 01:00	11,52	23/05/25 01:00		23/05/25 01:00	0	overcast clouds
1747958400	23/05/25 02:00	11,48	23/05/25 02:00		23/05/25 02:00	0	overcast clouds
1747962000	23/05/25 03:00	11,56	23/05/25 03:00		23/05/25 03:00	0	broken clouds
1747965600	23/05/25 04:00	11,35	23/05/25 04:00		23/05/25 04:00	0	broken clouds
1747969200	23/05/25 05:00	11,08	23/05/25 05:00		23/05/25 05:00	0	broken clouds
1747972800	23/05/25 06:00	10,86	23/05/25 06:00		23/05/25 06:00	0	broken clouds
1747976400	23/05/25 07:00	11,29	23/05/25 07:00		23/05/25 07:00	0	scattered clouds
1747980000	23/05/25 08:00	12,46	23/05/25 08:00		23/05/25 08:00	0	scattered clouds
1747983600	23/05/25 09:00	14,82	23/05/25 09:00		23/05/25 09:00	0	scattered clouds
1747987200	23/05/25 10:00	15,98	23/05/25 10:00	0,1	23/05/25 10:00	0,1	light rain
1747990800	23/05/25 11:00	15,98	23/05/25 11:00		23/05/25 11:00	0	broken clouds
1747994400	23/05/25 12:00	16,47	23/05/25 12:00		23/05/25 12:00	0	scattered clouds
1747998000	23/05/25 13:00	17,85	23/05/25 13:00		23/05/25 13:00	0	scattered clouds
1748001600	23/05/25 14:00	18,45	23/05/25 14:00		23/05/25 14:00	0	scattered clouds
1748005200	23/05/25 15:00	18,77	23/05/25 15:00		23/05/25 15:00	0	scattered clouds
1748008800	23/05/25 16:00	18,78	23/05/25 16:00		23/05/25 16:00	0	scattered clouds
1748012400	23/05/25 17:00	18,6	23/05/25 17:00		23/05/25 17:00	0	broken clouds
1748016000	23/05/25 18:00	18,49	23/05/25 18:00		23/05/25 18:00	0	scattered clouds
1748019600	23/05/25 19:00	17,19	23/05/25 19:00		23/05/25 19:00	0	scattered clouds
1748023200	23/05/25 20:00	15,39	23/05/25 20:00		23/05/25 20:00	0	few clouds
1748026800	23/05/25 21:00	13,24	23/05/25 21:00		23/05/25 21:00	0	few clouds
1748030400	23/05/25 22:00	12,52	23/05/25 22:00		23/05/25 22:00	0	sky is clear
1748034000	23/05/25 23:00	11,89	23/05/25 23:00		23/05/25 23:00	0	sky is clear
1748037600	24/05/25 00:00	11,07	24/05/25 00:00		24/05/25 00:00	0	few clouds
1748041200	24/05/25 01:00	9,74	24/05/25 01:00		24/05/25 01:00	0	few clouds
1748044800	24/05/25 02:00	9,56	24/05/25 02:00		24/05/25 02:00	0	few clouds
1748048400	24/05/25 03:00	9,24	24/05/25 03:00		24/05/25 03:00	0	scattered clouds
1748052000	24/05/25 04:00	9,29	24/05/25 04:00		24/05/25 04:00	0	few clouds
1748055600	24/05/25 05:00	8,81	24/05/25 05:00		24/05/25 05:00	0	few clouds
1748059200	24/05/25 06:00	8,44	24/05/25 06:00		24/05/25 06:00	0	few clouds
1748062800	24/05/25 07:00	8,99	24/05/25 07:00		24/05/25 07:00	0	few clouds
1748066400	24/05/25 08:00	13,2	24/05/25 08:00		24/05/25 08:00	0	sky is clear
1748070000	24/05/25 09:00	16,67	24/05/25 09:00		24/05/25 09:00	0	sky is clear
1748073600	24/05/25 10:00	18,01	24/05/25 10:00		24/05/25 10:00	0	sky is clear
1748077200	24/05/25 11:00	18,68	24/05/25 11:00		24/05/25 11:00	0	sky is clear
1748080800	24/05/25 12:00	19,67	24/05/25 12:00		24/05/25 12:00	0	scattered clouds
1748084400	24/05/25 13:00	20,15	24/05/25 13:00		24/05/25 13:00	0	broken clouds
1748088000	24/05/25 14:00	20,82	24/05/25 14:00		24/05/25 14:00	0	broken clouds
1748091600	24/05/25 15:00	20,68	24/05/25 15:00		24/05/25 15:00	0	broken clouds
1748095200	24/05/25 16:00	19,76	24/05/25 16:00		24/05/25 16:00	0	broken clouds
1748098800	24/05/25 17:00	20,09	24/05/25 17:00		24/05/25 17:00	0	broken clouds
1748102400	24/05/25 18:00	19,69	24/05/25 18:00	0,73	24/05/25 18:00	0,73	light rain
1748106000	24/05/25 19:00	19,36	24/05/25 19:00		24/05/25 19:00	0	scattered clouds
1748109600	24/05/25 20:00	16,39	24/05/25 20:00		24/05/25 20:00	0	scattered clouds
1748113200	24/05/25 21:00	14,73	24/05/25 21:00		24/05/25 21:00	0	few clouds
1748116800	24/05/25 22:00	13,8	24/05/25 22:00		24/05/25 22:00	0	few clouds
1748120400	24/05/25 23:00	13,17	24/05/25 23:00		24/05/25 23:00	0	few clouds
1748124000	25/05/25 00:00	12,32	25/05/25 00:00		25/05/25 00:00	0	sky is clear
1748127600	25/05/25 01:00	11,26	25/05/25 01:00		25/05/25 01:00	0	sky is clear
1748131200	25/05/25 02:00	10,84	25/05/25 02:00		25/05/25 02:00	0	sky is clear
1748134800	25/05/25 03:00	10,35	25/05/25 03:00		25/05/25 03:00	0	few clouds
1748138400	25/05/25 04:00	10,08	25/05/25 04:00		25/05/25 04:00	0	few clouds
1748142000	25/05/25 05:00	9,59	25/05/25 05:00		25/05/25 05:00	0	broken clouds
1748145600	25/05/25 06:00	9,25	25/05/25 06:00		25/05/25 06:00	0	overcast clouds
1748149200	25/05/25 07:00	10,11	25/05/25 07:00		25/05/25 07:00	0	broken clouds
1748152800	25/05/25 08:00	12,28	25/05/25 08:00		25/05/25 08:00	0	scattered clouds
1748156400	25/05/25 09:00	15,68	25/05/25 09:00		25/05/25 09:00	0	few clouds
1748160000	25/05/25 10:00	17,3	25/05/25 10:00		25/05/25 10:00	0	few clouds
1748163600	25/05/25 11:00	17,88	25/05/25 11:00		25/05/25 11:00	0	scattered clouds
1748167200	25/05/25 12:00	18,94	25/05/25 12:00		25/05/25 12:00	0	broken clouds
1748170800	25/05/25 13:00	20,2	25/05/25 13:00		25/05/25 13:00	0	scattered clouds
1748174400	25/05/25 14:00	20,19	25/05/25 14:00		25/05/25 14:00	0	few clouds
1748178000	25/05/25 15:00	21,34	25/05/25 15:00		25/05/25 15:00	0	few clouds
1748181600	25/05/25 16:00	20,56	25/05/25 16:00		25/05/25 16:00	0	scattered clouds
1748185200	25/05/25 17:00	21,04	25/05/25 17:00		25/05/25 17:00	0	scattered clouds
1748188800	25/05/25 18:00	20,15	25/05/25 18:00		25/05/25 18:00	0	sky is clear
1748192400	25/05/25 19:00	19,55	25/05/25 19:00		25/05/25 19:00	0	sky is clear
1748196000	25/05/25 20:00	17,19	25/05/25 20:00		25/05/25 20:00	0	sky is clear
1748199600	25/05/25 21:00	15,77	25/05/25 21:00		25/05/25 21:00	0	sky is clear
1748203200	25/05/25 22:00	14,99	25/05/25 22:00		25/05/25 22:00	0	few clouds
1748206800	25/05/25 23:00	14,42	25/05/25 23:00		25/05/25 23:00	0	scattered clouds
1748210400	26/05/25 00:00	13,65	26/05/25 00:00		26/05/25 00:00	0	overcast clouds
1748214000	26/05/25 01:00	13,48	26/05/25 01:00		26/05/25 01:00	0	overcast clouds
1748217600	26/05/25 02:00	13,05	26/05/25 02:00		26/05/25 02:00	0	broken clouds
1748221200	26/05/25 03:00	12,67	26/05/25 03:00		26/05/25 03:00	0	few clouds
1748224800	26/05/25 04:00	11,87	26/05/25 04:00		26/05/25 04:00	0	few clouds
1748228400	26/05/25 05:00	11,94	26/05/25 05:00		26/05/25 05:00	0	few clouds
1748232000	26/05/25 06:00	11,14	26/05/25 06:00		26/05/25 06:00	0	scattered clouds
1748235600	26/05/25 07:00	12,28	26/05/25 07:00		26/05/25 07:00	0	scattered clouds
1748239200	26/05/25 08:00	14,3	26/05/25 08:00		26/05/25 08:00	0	scattered clouds
1748242800	26/05/25 09:00	15,74	26/05/25 09:00		26/05/25 09:00	0	broken clouds
1748246400	26/05/25 10:00	16,7	26/05/25 10:00		26/05/25 10:00	0	broken clouds
1748250000	26/05/25 11:00	18,31	26/05/25 11:00		26/05/25 11:00	0	broken clouds
1748253600	26/05/25 12:00	19,74	26/05/25 12:00		26/05/25 12:00	0	broken clouds
1748257200	26/05/25 13:00	20,42	26/05/25 13:00		26/05/25 13:00	0	broken clouds
1748260800	26/05/25 14:00	19,84	26/05/25 14:00		26/05/25 14:00	0	broken clouds
1748264400	26/05/25 15:00	21,18	26/05/25 15:00		26/05/25 15:00	0	broken clouds
1748268000	26/05/25 16:00	22,58	26/05/25 16:00		26/05/25 16:00	0	overcast clouds
1748271600	26/05/25 17:00	22,81	26/05/25 17:00		26/05/25 17:00	0	overcast clouds
1748275200	26/05/25 18:00	21,95	26/05/25 18:00		26/05/25 18:00	0	broken clouds
1748278800	26/05/25 19:00	20,77	26/05/25 19:00		26/05/25 19:00	0	scattered clouds
1748282400	26/05/25 20:00	17,9	26/05/25 20:00		26/05/25 20:00	0	few clouds
1748286000	26/05/25 21:00	16,15	26/05/25 21:00		26/05/25 21:00	0	scattered clouds
1748289600	26/05/25 22:00	15,67	26/05/25 22:00		26/05/25 22:00	0	scattered clouds
1748293200	26/05/25 23:00	15,23	26/05/25 23:00		26/05/25 23:00	0	few clouds
1748296800	27/05/25 00:00	14,56	27/05/25 00:00		27/05/25 00:00	0	broken clouds
1748300400	27/05/25 01:00	14,07	27/05/25 01:00		27/05/25 01:00	0	overcast clouds
1748304000	27/05/25 02:00	13,28	27/05/25 02:00		27/05/25 02:00	0	overcast clouds
1748307600	27/05/25 03:00	13,14	27/05/25 03:00		27/05/25 03:00	0	overcast clouds
1748311200	27/05/25 04:00	12,81	27/05/25 04:00		27/05/25 04:00	0	overcast clouds
1748314800	27/05/25 05:00	12,22	27/05/25 05:00		27/05/25 05:00	0	overcast clouds
1748318400	27/05/25 06:00	12,24	27/05/25 06:00		27/05/25 06:00	0	overcast clouds
1748322000	27/05/25 07:00	13,13	27/05/25 07:00		27/05/25 07:00	0	overcast clouds
1748325600	27/05/25 08:00	13,99	27/05/25 08:00		27/05/25 08:00	0	overcast clouds
1748329200	27/05/25 09:00	15,3	27/05/25 09:00		27/05/25 09:00	0	overcast clouds
1748332800	27/05/25 10:00	17,2	27/05/25 10:00		27/05/25 10:00	0	overcast clouds
1748336400	27/05/25 11:00	18,78	27/05/25 11:00		27/05/25 11:00	0	overcast clouds
1748340000	27/05/25 12:00	20,47	27/05/25 12:00		27/05/25 12:00	0	overcast clouds
1748343600	27/05/25 13:00	22,16	27/05/25 13:00		27/05/25 13:00	0	overcast clouds
1748347200	27/05/25 14:00	21,93	27/05/25 14:00	0,83	27/05/25 14:00	0,83	light rain
1748350800	27/05/25 15:00	22,51	27/05/25 15:00	4,46	27/05/25 15:00	4,46	heavy intensity rain
1748354400	27/05/25 16:00	20,38	27/05/25 16:00	0,25	27/05/25 16:00	0,25	light rain
1748358000	27/05/25 17:00	21,05	27/05/25 17:00		27/05/25 17:00	0	broken clouds
1748361600	27/05/25 18:00	20,78	27/05/25 18:00		27/05/25 18:00	0	scattered clouds
1748365200	27/05/25 19:00	20,77	27/05/25 19:00		27/05/25 19:00	0	scattered clouds
1748368800	27/05/25 20:00	18,84	27/05/25 20:00		27/05/25 20:00	0	scattered clouds
1748372400	27/05/25 21:00	16,34	27/05/25 21:00		27/05/25 21:00	0	overcast clouds
1748376000	27/05/25 22:00	15,05	27/05/25 22:00		27/05/25 22:00	0	broken clouds
1748379600	27/05/25 23:00	14,39	27/05/25 23:00		27/05/25 23:00	0	overcast clouds
1748383200	28/05/25 00:00	14,13	28/05/25 00:00		28/05/25 00:00	0	overcast clouds
1748386800	28/05/25 01:00	13,98	28/05/25 01:00		28/05/25 01:00	0	overcast clouds
1748390400	28/05/25 02:00	13,12	28/05/25 02:00		28/05/25 02:00	0	overcast clouds
1748394000	28/05/25 03:00	12,92	28/05/25 03:00		28/05/25 03:00	0	overcast clouds
1748397600	28/05/25 04:00	12,3	28/05/25 04:00		28/05/25 04:00	0	overcast clouds
1748401200	28/05/25 05:00	12,23	28/05/25 05:00		28/05/25 05:00	0	overcast clouds
1748404800	28/05/25 06:00	11,9	28/05/25 06:00		28/05/25 06:00	0	broken clouds
1748408400	28/05/25 07:00	13,37	28/05/25 07:00		28/05/25 07:00	0	scattered clouds
1748412000	28/05/25 08:00	15,93	28/05/25 08:00		28/05/25 08:00	0	broken clouds
1748415600	28/05/25 09:00	17,66	28/05/25 09:00		28/05/25 09:00	0	overcast clouds
1748419200	28/05/25 10:00	20	28/05/25 10:00		28/05/25 10:00	0	overcast clouds
1748422800	28/05/25 11:00	21,57	28/05/25 11:00		28/05/25 11:00	0	overcast clouds
1748426400	28/05/25 12:00	22,38	28/05/25 12:00		28/05/25 12:00	0	overcast clouds
1748430000	28/05/25 13:00	23,11	28/05/25 13:00		28/05/25 13:00	0	overcast clouds
1748433600	28/05/25 14:00	23,58	28/05/25 14:00		28/05/25 14:00	0	overcast clouds
1748437200	28/05/25 15:00	21,97	28/05/25 15:00		28/05/25 15:00	0	overcast clouds
1748440800	28/05/25 16:00	23	28/05/25 16:00		28/05/25 16:00	0	overcast clouds
1748444400	28/05/25 17:00	22,78	28/05/25 17:00		28/05/25 17:00	0	overcast clouds
1748448000	28/05/25 18:00	20,93	28/05/25 18:00		28/05/25 18:00	0	overcast clouds
1748451600	28/05/25 19:00	19,39	28/05/25 19:00		28/05/25 19:00	0	overcast clouds
1748455200	28/05/25 20:00	18,74	28/05/25 20:00		28/05/25 20:00	0	broken clouds
1748458800	28/05/25 21:00	17,98	28/05/25 21:00		28/05/25 21:00	0	scattered clouds
1748462400	28/05/25 22:00	17,31	28/05/25 22:00		28/05/25 22:00	0	overcast clouds
1748466000	28/05/25 23:00	17,24	28/05/25 23:00		28/05/25 23:00	0	overcast clouds
1748469600	29/05/25 00:00	17,21	29/05/25 00:00		29/05/25 00:00	0	scattered clouds
1748473200	29/05/25 01:00	16,42	29/05/25 01:00		29/05/25 01:00	0	scattered clouds
1748476800	29/05/25 02:00	15,66	29/05/25 02:00		29/05/25 02:00	0	sky is clear
1748480400	29/05/25 03:00	15,03	29/05/25 03:00		29/05/25 03:00	0	few clouds
1748484000	29/05/25 04:00	14,61	29/05/25 04:00		29/05/25 04:00	0	scattered clouds
1748487600	29/05/25 05:00	13,6	29/05/25 05:00		29/05/25 05:00	0	few clouds
1748491200	29/05/25 06:00	13,4	29/05/25 06:00		29/05/25 06:00	0	few clouds
1748494800	29/05/25 07:00	14,39	29/05/25 07:00		29/05/25 07:00	0	scattered clouds
1748498400	29/05/25 08:00	16,27	29/05/25 08:00		29/05/25 08:00	0	scattered clouds
1748502000	29/05/25 09:00	19,05	29/05/25 09:00		29/05/25 09:00	0	few clouds
1748505600	29/05/25 10:00	20,69	29/05/25 10:00		29/05/25 10:00	0	scattered clouds
1748509200	29/05/25 11:00	22,81	29/05/25 11:00		29/05/25 11:00	0	scattered clouds
1748512800	29/05/25 12:00	24,53	29/05/25 12:00		29/05/25 12:00	0	few clouds
1748516400	29/05/25 13:00	25,16	29/05/25 13:00		29/05/25 13:00	0	scattered clouds
1748520000	29/05/25 14:00	26,57	29/05/25 14:00		29/05/25 14:00	0	scattered clouds
1748523600	29/05/25 15:00	26,14	29/05/25 15:00		29/05/25 15:00	0	broken clouds
1748527200	29/05/25 16:00	24,9	29/05/25 16:00		29/05/25 16:00	0	broken clouds
1748530800	29/05/25 17:00	24,99	29/05/25 17:00		29/05/25 17:00	0	scattered clouds
1748534400	29/05/25 18:00	25,35	29/05/25 18:00		29/05/25 18:00	0	scattered clouds
1748538000	29/05/25 19:00	24,17	29/05/25 19:00		29/05/25 19:00	0	overcast clouds
1748541600	29/05/25 20:00	22,07	29/05/25 20:00		29/05/25 20:00	0	overcast clouds
1748545200	29/05/25 21:00	20,35	29/05/25 21:00		29/05/25 21:00	0	overcast clouds
1748548800	29/05/25 22:00	19,51	29/05/25 22:00		29/05/25 22:00	0	broken clouds
1748552400	29/05/25 23:00	17,67	29/05/25 23:00		29/05/25 23:00	0	broken clouds
1748556000	30/05/25 00:00	17,78	30/05/25 00:00		30/05/25 00:00	0	broken clouds
1748559600	30/05/25 01:00	16,94	30/05/25 01:00		30/05/25 01:00	0	scattered clouds
1748563200	30/05/25 02:00	15,88	30/05/25 02:00		30/05/25 02:00	0	scattered clouds
1748566800	30/05/25 03:00	15,29	30/05/25 03:00		30/05/25 03:00	0	broken clouds
1748570400	30/05/25 04:00	14,73	30/05/25 04:00		30/05/25 04:00	0	broken clouds
1748574000	30/05/25 05:00	14,66	30/05/25 05:00		30/05/25 05:00	0	overcast clouds
1748577600	30/05/25 06:00	14,14	30/05/25 06:00		30/05/25 06:00	0	sky is clear
1748581200	30/05/25 07:00	15,71	30/05/25 07:00		30/05/25 07:00	0	sky is clear
1748584800	30/05/25 08:00	18,09	30/05/25 08:00		30/05/25 08:00	0	sky is clear
1748588400	30/05/25 09:00	20,08	30/05/25 09:00		30/05/25 09:00	0	few clouds
1748592000	30/05/25 10:00	22,9	30/05/25 10:00		30/05/25 10:00	0	scattered clouds
1748595600	30/05/25 11:00	24,69	30/05/25 11:00		30/05/25 11:00	0	scattered clouds
1748599200	30/05/25 12:00	25,58	30/05/25 12:00		30/05/25 12:00	0	scattered clouds
1748602800	30/05/25 13:00	27,35	30/05/25 13:00		30/05/25 13:00	0	scattered clouds
1748606400	30/05/25 14:00	25,71	30/05/25 14:00		30/05/25 14:00	0	scattered clouds
1748610000	30/05/25 15:00	25,01	30/05/25 15:00		30/05/25 15:00	0	broken clouds
1748613600	30/05/25 16:00	25	30/05/25 16:00		30/05/25 16:00	0	scattered clouds
1748617200	30/05/25 17:00	25,53	30/05/25 17:00		30/05/25 17:00	0	few clouds
1748620800	30/05/25 18:00	24,85	30/05/25 18:00		30/05/25 18:00	0	few clouds
1748624400	30/05/25 19:00	23,74	30/05/25 19:00		30/05/25 19:00	0	few clouds
1748628000	30/05/25 20:00	21,96	30/05/25 20:00		30/05/25 20:00	0	sky is clear
1748631600	30/05/25 21:00	20,22	30/05/25 21:00		30/05/25 21:00	0	sky is clear
1748635200	30/05/25 22:00	19,76	30/05/25 22:00		30/05/25 22:00	0	sky is clear
1748638800	30/05/25 23:00	18,79	30/05/25 23:00		30/05/25 23:00	0	sky is clear
1748642400	31/05/25 00:00	17,57	31/05/25 00:00		31/05/25 00:00	0	few clouds
1748646000	31/05/25 01:00	17,39	31/05/25 01:00		31/05/25 01:00	0	sky is clear
1748649600	31/05/25 02:00	16,4	31/05/25 02:00		31/05/25 02:00	0	sky is clear
1748653200	31/05/25 03:00	16,22	31/05/25 03:00		31/05/25 03:00	0	sky is clear
1748656800	31/05/25 04:00	15,69	31/05/25 04:00		31/05/25 04:00	0	sky is clear
1748660400	31/05/25 05:00	15,78	31/05/25 05:00		31/05/25 05:00	0	sky is clear
1748664000	31/05/25 06:00	15,63	31/05/25 06:00		31/05/25 06:00	0	sky is clear
1748667600	31/05/25 07:00	17,15	31/05/25 07:00		31/05/25 07:00	0	sky is clear
1748671200	31/05/25 08:00	19	31/05/25 08:00		31/05/25 08:00	0	sky is clear
1748674800	31/05/25 09:00	20,56	31/05/25 09:00		31/05/25 09:00	0	sky is clear
1748678400	31/05/25 10:00	22,88	31/05/25 10:00		31/05/25 10:00	0	sky is clear
1748682000	31/05/25 11:00	25,21	31/05/25 11:00		31/05/25 11:00	0	sky is clear
1748685600	31/05/25 12:00	26,31	31/05/25 12:00		31/05/25 12:00	0	sky is clear
1748689200	31/05/25 13:00	26,55	31/05/25 13:00		31/05/25 13:00	0	scattered clouds
1748692800	31/05/25 14:00	27,44	31/05/25 14:00		31/05/25 14:00	0	broken clouds
1748696400	31/05/25 15:00	27,43	31/05/25 15:00		31/05/25 15:00	0	broken clouds
1748700000	31/05/25 16:00	27,08	31/05/25 16:00		31/05/25 16:00	0	broken clouds
1748703600	31/05/25 17:00	25,42	31/05/25 17:00		31/05/25 17:00	0	scattered clouds
1748707200	31/05/25 18:00	25,41	31/05/25 18:00		31/05/25 18:00	0	broken clouds
1748710800	31/05/25 19:00	23,99	31/05/25 19:00		31/05/25 19:00	0	broken clouds
1748714400	31/05/25 20:00	22,28	31/05/25 20:00		31/05/25 20:00	0	overcast clouds
1748718000	31/05/25 21:00	20,94	31/05/25 21:00		31/05/25 21:00	0	broken clouds
1748721600	31/05/25 22:00	19,93	31/05/25 22:00		31/05/25 22:00	0	broken clouds
1748725200	31/05/25 23:00	19,09	31/05/25 23:00		31/05/25 23:00	0	scattered clouds
1748728800	01/06/25 00:00	18,07	01/06/25 00:00		01/06/25 00:00	0	scattered clouds
1748732400	01/06/25 01:00	17,54	01/06/25 01:00		01/06/25 01:00	0	scattered clouds
1748736000	01/06/25 02:00	17,13	01/06/25 02:00		01/06/25 02:00	0	broken clouds
1748739600	01/06/25 03:00	16,15	01/06/25 03:00		01/06/25 03:00	0	broken clouds
1748743200	01/06/25 04:00	15,72	01/06/25 04:00		01/06/25 04:00	0	broken clouds
1748746800	01/06/25 05:00	14,89	01/06/25 05:00		01/06/25 05:00	0	overcast clouds
1748750400	01/06/25 06:00	14,67	01/06/25 06:00		01/06/25 06:00	0	broken clouds
1748754000	01/06/25 07:00	15,48	01/06/25 07:00		01/06/25 07:00	0	scattered clouds
1748757600	01/06/25 08:00	17,68	01/06/25 08:00		01/06/25 08:00	0	broken clouds
1748761200	01/06/25 09:00	20,07	01/06/25 09:00		01/06/25 09:00	0	overcast clouds
1748764800	01/06/25 10:00	22,15	01/06/25 10:00		01/06/25 10:00	0	overcast clouds
1748768400	01/06/25 11:00	23,53	01/06/25 11:00		01/06/25 11:00	0	broken clouds
1748772000	01/06/25 12:00	24,42	01/06/25 12:00		01/06/25 12:00	0	broken clouds
1748775600	01/06/25 13:00	26,04	01/06/25 13:00		01/06/25 13:00	0	few clouds
1748779200	01/06/25 14:00	25,61	01/06/25 14:00		01/06/25 14:00	0	few clouds
1748782800	01/06/25 15:00	25,93	01/06/25 15:00		01/06/25 15:00	0	scattered clouds
1748786400	01/06/25 16:00	27,26	01/06/25 16:00		01/06/25 16:00	0	broken clouds
1748790000	01/06/25 17:00	25,37	01/06/25 17:00		01/06/25 17:00	0	broken clouds
1748793600	01/06/25 18:00	25,06	01/06/25 18:00		01/06/25 18:00	0	broken clouds
1748797200	01/06/25 19:00	23,21	01/06/25 19:00		01/06/25 19:00	0	broken clouds
1748800800	01/06/25 20:00	20,79	01/06/25 20:00		01/06/25 20:00	0	overcast clouds
1748804400	01/06/25 21:00	20,01	01/06/25 21:00		01/06/25 21:00	0	overcast clouds
1748808000	01/06/25 22:00	18,8	01/06/25 22:00		01/06/25 22:00	0	broken clouds
1748811600	01/06/25 23:00	17,81	01/06/25 23:00		01/06/25 23:00	0	overcast clouds
1748815200	02/06/25 00:00	18,13	02/06/25 00:00		02/06/25 00:00	0	overcast clouds
1748818800	02/06/25 01:00	17,31	02/06/25 01:00		02/06/25 01:00	0	overcast clouds
1748822400	02/06/25 02:00	16,79	02/06/25 02:00		02/06/25 02:00	0	broken clouds
1748826000	02/06/25 03:00	16,42	02/06/25 03:00		02/06/25 03:00	0	broken clouds
1748829600	02/06/25 04:00	15,54	02/06/25 04:00		02/06/25 04:00	0	broken clouds
1748833200	02/06/25 05:00	15,44	02/06/25 05:00		02/06/25 05:00	0	scattered clouds
1748836800	02/06/25 06:00	15,1	02/06/25 06:00		02/06/25 06:00	0	few clouds
1748840400	02/06/25 07:00	16,12	02/06/25 07:00		02/06/25 07:00	0	scattered clouds
1748844000	02/06/25 08:00	18,83	02/06/25 08:00		02/06/25 08:00	0	broken clouds
1748847600	02/06/25 09:00	20,87	02/06/25 09:00		02/06/25 09:00	0	broken clouds
1748851200	02/06/25 10:00	21,64	02/06/25 10:00		02/06/25 10:00	0	broken clouds
1748854800	02/06/25 11:00	23,17	02/06/25 11:00		02/06/25 11:00	0	few clouds
1748858400	02/06/25 12:00	25,37	02/06/25 12:00		02/06/25 12:00	0	sky is clear
1748862000	02/06/25 13:00	26,62	02/06/25 13:00		02/06/25 13:00	0	few clouds
1748865600	02/06/25 14:00	27,41	02/06/25 14:00		02/06/25 14:00	0	few clouds
1748869200	02/06/25 15:00	27,62	02/06/25 15:00		02/06/25 15:00	0	broken clouds
1748872800	02/06/25 16:00	24,58	02/06/25 16:00		02/06/25 16:00	0	overcast clouds
1748876400	02/06/25 17:00	26,51	02/06/25 17:00		02/06/25 17:00	0	overcast clouds
1748880000	02/06/25 18:00	24,22	02/06/25 18:00		02/06/25 18:00	0	overcast clouds
1748883600	02/06/25 19:00	22,46	02/06/25 19:00		02/06/25 19:00	0	overcast clouds
1748887200	02/06/25 20:00	20,91	02/06/25 20:00		02/06/25 20:00	0	overcast clouds
1748890800	02/06/25 21:00	19,54	02/06/25 21:00		02/06/25 21:00	0	overcast clouds
1748894400	02/06/25 22:00	18,77	02/06/25 22:00		02/06/25 22:00	0	overcast clouds
1748898000	02/06/25 23:00	18,54	02/06/25 23:00		02/06/25 23:00	0	overcast clouds
1748901600	03/06/25 00:00	18,26	03/06/25 00:00		03/06/25 00:00	0	overcast clouds
1748905200	03/06/25 01:00	17,62	03/06/25 01:00		03/06/25 01:00	0	overcast clouds
1748908800	03/06/25 02:00	17,11	03/06/25 02:00		03/06/25 02:00	0	broken clouds
1748912400	03/06/25 03:00	16,36	03/06/25 03:00		03/06/25 03:00	0	scattered clouds
1748916000	03/06/25 04:00	16,05	03/06/25 04:00		03/06/25 04:00	0	sky is clear
1748919600	03/06/25 05:00	15,6	03/06/25 05:00		03/06/25 05:00	0	sky is clear
1748923200	03/06/25 06:00	15,69	03/06/25 06:00		03/06/25 06:00	0	sky is clear
1748926800	03/06/25 07:00	16,62	03/06/25 07:00		03/06/25 07:00	0	sky is clear
1748930400	03/06/25 08:00	19,47	03/06/25 08:00		03/06/25 08:00	0	sky is clear
1748934000	03/06/25 09:00	21,23	03/06/25 09:00		03/06/25 09:00	0	sky is clear
1748937600	03/06/25 10:00	22,46	03/06/25 10:00		03/06/25 10:00	0	scattered clouds
1748941200	03/06/25 11:00	24,64	03/06/25 11:00		03/06/25 11:00	0	scattered clouds
1748944800	03/06/25 12:00	25,51	03/06/25 12:00		03/06/25 12:00	0	sky is clear
1748948400	03/06/25 13:00	26,93	03/06/25 13:00		03/06/25 13:00	0	sky is clear
1748952000	03/06/25 14:00	27,84	03/06/25 14:00		03/06/25 14:00	0	sky is clear
1748955600	03/06/25 15:00	27,9	03/06/25 15:00		03/06/25 15:00	0	sky is clear
1748959200	03/06/25 16:00	27,88	03/06/25 16:00		03/06/25 16:00	0	sky is clear
1748962800	03/06/25 17:00	27,66	03/06/25 17:00		03/06/25 17:00	0	sky is clear
1748966400	03/06/25 18:00	25,55	03/06/25 18:00		03/06/25 18:00	0	scattered clouds
1748970000	03/06/25 19:00	23,12	03/06/25 19:00		03/06/25 19:00	0	sky is clear
1748973600	03/06/25 20:00	21,44	03/06/25 20:00		03/06/25 20:00	0	sky is clear
1748977200	03/06/25 21:00	19,23	03/06/25 21:00		03/06/25 21:00	0	sky is clear
1748980800	03/06/25 22:00	18,39	03/06/25 22:00		03/06/25 22:00	0	few clouds
1748984400	03/06/25 23:00	18,34	03/06/25 23:00		03/06/25 23:00	0	scattered clouds
1748988000	04/06/25 00:00	18,04	04/06/25 00:00		04/06/25 00:00	0	few clouds
1748991600	04/06/25 01:00	16,76	04/06/25 01:00		04/06/25 01:00	0	few clouds
1748995200	04/06/25 02:00	16,13	04/06/25 02:00		04/06/25 02:00	0	sky is clear
1748998800	04/06/25 03:00	15,79	04/06/25 03:00		04/06/25 03:00	0	sky is clear
1749002400	04/06/25 04:00	15,57	04/06/25 04:00		04/06/25 04:00	0	sky is clear
1749006000	04/06/25 05:00	15,14	04/06/25 05:00		04/06/25 05:00	0	few clouds
1749009600	04/06/25 06:00	15,34	04/06/25 06:00		04/06/25 06:00	0	few clouds
1749013200	04/06/25 07:00	16,04	04/06/25 07:00		04/06/25 07:00	0	scattered clouds
1749016800	04/06/25 08:00	17,38	04/06/25 08:00		04/06/25 08:00	0	scattered clouds
1749020400	04/06/25 09:00	21,08	04/06/25 09:00		04/06/25 09:00	0	few clouds
1749024000	04/06/25 10:00	22,03	04/06/25 10:00		04/06/25 10:00	0	few clouds
1749027600	04/06/25 11:00	22,93	04/06/25 11:00		04/06/25 11:00	0	scattered clouds
1749031200	04/06/25 12:00	24,22	04/06/25 12:00		04/06/25 12:00	0	scattered clouds
1749034800	04/06/25 13:00	25,97	04/06/25 13:00		04/06/25 13:00	0	scattered clouds
1749038400	04/06/25 14:00	26,55	04/06/25 14:00		04/06/25 14:00	0	overcast clouds
1749042000	04/06/25 15:00	26,65	04/06/25 15:00		04/06/25 15:00	0	overcast clouds
1749045600	04/06/25 16:00	25,33	04/06/25 16:00		04/06/25 16:00	0	overcast clouds
1749049200	04/06/25 17:00	25,69	04/06/25 17:00		04/06/25 17:00	0	overcast clouds
1749052800	04/06/25 18:00	25,46	04/06/25 18:00		04/06/25 18:00	0	overcast clouds
1749056400	04/06/25 19:00	24,56	04/06/25 19:00		04/06/25 19:00	0	broken clouds
1749060000	04/06/25 20:00	21,89	04/06/25 20:00		04/06/25 20:00	0	scattered clouds
1749063600	04/06/25 21:00	19,92	04/06/25 21:00		04/06/25 21:00	0	sky is clear
1749067200	04/06/25 22:00	19,59	04/06/25 22:00		04/06/25 22:00	0	sky is clear
1749070800	04/06/25 23:00	18,41	04/06/25 23:00		04/06/25 23:00	0	sky is clear
1749074400	05/06/25 00:00	17,98	05/06/25 00:00		05/06/25 00:00	0	few clouds
1749078000	05/06/25 01:00	16,99	05/06/25 01:00		05/06/25 01:00	0	broken clouds
1749081600	05/06/25 02:00	17,32	05/06/25 02:00		05/06/25 02:00	0	overcast clouds
1749085200	05/06/25 03:00	16,37	05/06/25 03:00		05/06/25 03:00	0	broken clouds
1749088800	05/06/25 04:00	16,14	05/06/25 04:00		05/06/25 04:00	0	scattered clouds
1749092400	05/06/25 05:00	15,45	05/06/25 05:00	0,3	05/06/25 05:00	0,3	light rain
1749096000	05/06/25 06:00	15,88	05/06/25 06:00	0,23	05/06/25 06:00	0,23	light rain
1749099600	05/06/25 07:00	15,93	05/06/25 07:00		05/06/25 07:00	0	broken clouds
1749103200	05/06/25 08:00	17,88	05/06/25 08:00		05/06/25 08:00	0	broken clouds
1749106800	05/06/25 09:00	18,79	05/06/25 09:00		05/06/25 09:00	0	broken clouds
1749110400	05/06/25 10:00	20,45	05/06/25 10:00		05/06/25 10:00	0	sky is clear
1749114000	05/06/25 11:00	22,18	05/06/25 11:00		05/06/25 11:00	0	scattered clouds
1749117600	05/06/25 12:00	23,9	05/06/25 12:00		05/06/25 12:00	0	scattered clouds
1749121200	05/06/25 13:00	24,41	05/06/25 13:00		05/06/25 13:00	0	scattered clouds
1749124800	05/06/25 14:00	23,87	05/06/25 14:00	0,15	05/06/25 14:00	0,15	light rain
1749128400	05/06/25 15:00	23,95	05/06/25 15:00	0,14	05/06/25 15:00	0,14	light rain
1749132000	05/06/25 16:00	23,03	05/06/25 16:00	0,4	05/06/25 16:00	0,4	light rain
1749135600	05/06/25 17:00	24,69	05/06/25 17:00	0,5	05/06/25 17:00	0,5	light rain
1749139200	05/06/25 18:00	22,95	05/06/25 18:00		05/06/25 18:00	0	overcast clouds
1749142800	05/06/25 19:00	23,5	05/06/25 19:00		05/06/25 19:00	0	overcast clouds
1749146400	05/06/25 20:00	21,64	05/06/25 20:00		05/06/25 20:00	0	overcast clouds
1749150000	05/06/25 21:00	18,35	05/06/25 21:00		05/06/25 21:00	0	overcast clouds
1749153600	05/06/25 22:00	17,89	05/06/25 22:00		05/06/25 22:00	0	broken clouds
1749157200	05/06/25 23:00	17,27	05/06/25 23:00		05/06/25 23:00	0	scattered clouds
1749160800	06/06/25 00:00	17,55	06/06/25 00:00		06/06/25 00:00	0	overcast clouds
1749164400	06/06/25 01:00	17,97	06/06/25 01:00		06/06/25 01:00	0	overcast clouds
1749168000	06/06/25 02:00	17,17	06/06/25 02:00		06/06/25 02:00	0	overcast clouds
1749171600	06/06/25 03:00	17,02	06/06/25 03:00		06/06/25 03:00	0	overcast clouds
1749175200	06/06/25 04:00	16,85	06/06/25 04:00		06/06/25 04:00	0	overcast clouds
1749178800	06/06/25 05:00	16,31	06/06/25 05:00		06/06/25 05:00	0	scattered clouds
1749182400	06/06/25 06:00	16,39	06/06/25 06:00		06/06/25 06:00	0	scattered clouds
1749186000	06/06/25 07:00	17,33	06/06/25 07:00		06/06/25 07:00	0	scattered clouds
1749189600	06/06/25 08:00	18,28	06/06/25 08:00		06/06/25 08:00	0	scattered clouds
1749193200	06/06/25 09:00	19,99	06/06/25 09:00		06/06/25 09:00	0	scattered clouds
1749196800	06/06/25 10:00	22,6	06/06/25 10:00		06/06/25 10:00	0	scattered clouds
1749200400	06/06/25 11:00	24,09	06/06/25 11:00		06/06/25 11:00	0	scattered clouds
1749204000	06/06/25 12:00	24,81	06/06/25 12:00		06/06/25 12:00	0	scattered clouds
1749207600	06/06/25 13:00	26,03	06/06/25 13:00		06/06/25 13:00	0	scattered clouds
1749211200	06/06/25 14:00	26,62	06/06/25 14:00		06/06/25 14:00	0	few clouds
1749214800	06/06/25 15:00	26,93	06/06/25 15:00		06/06/25 15:00	0	few clouds
1749218400	06/06/25 16:00	26,96	06/06/25 16:00		06/06/25 16:00	0	few clouds
1749222000	06/06/25 17:00	26,39	06/06/25 17:00		06/06/25 17:00	0	sky is clear
1749225600	06/06/25 18:00	25,72	06/06/25 18:00		06/06/25 18:00	0	sky is clear
1749229200	06/06/25 19:00	24,04	06/06/25 19:00		06/06/25 19:00	0	sky is clear
1749232800	06/06/25 20:00	21,75	06/06/25 20:00		06/06/25 20:00	0	sky is clear
1749236400	06/06/25 21:00	19,39	06/06/25 21:00		06/06/25 21:00	0	sky is clear
1749240000	06/06/25 22:00	18,57	06/06/25 22:00		06/06/25 22:00	0	sky is clear
1749243600	06/06/25 23:00	18,45	06/06/25 23:00		06/06/25 23:00	0	sky is clear
1749247200	07/06/25 00:00	17,32	07/06/25 00:00		07/06/25 00:00	0	sky is clear
1749250800	07/06/25 01:00	17,27	07/06/25 01:00		07/06/25 01:00	0	sky is clear
1749254400	07/06/25 02:00	16,54	07/06/25 02:00		07/06/25 02:00	0	sky is clear
1749258000	07/06/25 03:00	16,1	07/06/25 03:00		07/06/25 03:00	0	sky is clear
1749261600	07/06/25 04:00	15,62	07/06/25 04:00		07/06/25 04:00	0	sky is clear
1749265200	07/06/25 05:00	15,2	07/06/25 05:00		07/06/25 05:00	0	sky is clear
1749268800	07/06/25 06:00	15	07/06/25 06:00		07/06/25 06:00	0	sky is clear
1749272400	07/06/25 07:00	15,66	07/06/25 07:00		07/06/25 07:00	0	sky is clear
1749276000	07/06/25 08:00	18,23	07/06/25 08:00		07/06/25 08:00	0	sky is clear
1749279600	07/06/25 09:00	20,25	07/06/25 09:00		07/06/25 09:00	0	sky is clear
1749283200	07/06/25 10:00	22,01	07/06/25 10:00		07/06/25 10:00	0	sky is clear
1749286800	07/06/25 11:00	22,97	07/06/25 11:00		07/06/25 11:00	0	sky is clear
1749290400	07/06/25 12:00	24,74	07/06/25 12:00		07/06/25 12:00	0	few clouds
1749294000	07/06/25 13:00	26,73	07/06/25 13:00		07/06/25 13:00	0	sky is clear
1749297600	07/06/25 14:00	27,22	07/06/25 14:00		07/06/25 14:00	0	few clouds
1749301200	07/06/25 15:00	27,88	07/06/25 15:00		07/06/25 15:00	0	sky is clear
1749304800	07/06/25 16:00	27,76	07/06/25 16:00		07/06/25 16:00	0	sky is clear
1749308400	07/06/25 17:00	27,49	07/06/25 17:00		07/06/25 17:00	0	sky is clear
1749312000	07/06/25 18:00	25,69	07/06/25 18:00		07/06/25 18:00	0	sky is clear
1749315600	07/06/25 19:00	24,69	07/06/25 19:00		07/06/25 19:00	0	sky is clear
1749319200	07/06/25 20:00	22,9	07/06/25 20:00		07/06/25 20:00	0	sky is clear
1749322800	07/06/25 21:00	20,34	07/06/25 21:00		07/06/25 21:00	0	sky is clear
1749326400	07/06/25 22:00	19,48	07/06/25 22:00		07/06/25 22:00	0	sky is clear
1749330000	07/06/25 23:00	19,35	07/06/25 23:00		07/06/25 23:00	0	sky is clear
1749333600	08/06/25 00:00	18,58	08/06/25 00:00		08/06/25 00:00	0	sky is clear
1749337200	08/06/25 01:00	18,47	08/06/25 01:00		08/06/25 01:00	0	sky is clear
1749340800	08/06/25 02:00	18,18	08/06/25 02:00		08/06/25 02:00	0	sky is clear
1749344400	08/06/25 03:00	17,91	08/06/25 03:00		08/06/25 03:00	0	sky is clear
1749348000	08/06/25 04:00	17,66	08/06/25 04:00		08/06/25 04:00	0	sky is clear
1749351600	08/06/25 05:00	17,71	08/06/25 05:00		08/06/25 05:00	0	sky is clear
1749355200	08/06/25 06:00	17,18	08/06/25 06:00		08/06/25 06:00	0	few clouds
1749358800	08/06/25 07:00	17,82	08/06/25 07:00		08/06/25 07:00	0	scattered clouds
1749362400	08/06/25 08:00	18,98	08/06/25 08:00		08/06/25 08:00	0	broken clouds
1749366000	08/06/25 09:00	21,06	08/06/25 09:00		08/06/25 09:00	0	scattered clouds
1749369600	08/06/25 10:00	22,75	08/06/25 10:00		08/06/25 10:00	0	broken clouds
1749373200	08/06/25 11:00	22,73	08/06/25 11:00		08/06/25 11:00	0	overcast clouds
1749376800	08/06/25 12:00	23,71	08/06/25 12:00		08/06/25 12:00	0	few clouds
1749380400	08/06/25 13:00	25,6	08/06/25 13:00		08/06/25 13:00	0	sky is clear
1749384000	08/06/25 14:00	26,24	08/06/25 14:00		08/06/25 14:00	0	sky is clear
1749387600	08/06/25 15:00	26,39	08/06/25 15:00		08/06/25 15:00	0	sky is clear
1749391200	08/06/25 16:00	25,93	08/06/25 16:00		08/06/25 16:00	0	sky is clear
1749394800	08/06/25 17:00	24,65	08/06/25 17:00		08/06/25 17:00	0	sky is clear
1749398400	08/06/25 18:00	24,3	08/06/25 18:00		08/06/25 18:00	0	sky is clear
1749402000	08/06/25 19:00	23,17	08/06/25 19:00		08/06/25 19:00	0	sky is clear
1749405600	08/06/25 20:00	21,19	08/06/25 20:00		08/06/25 20:00	0	sky is clear
1749409200	08/06/25 21:00	18,71	08/06/25 21:00		08/06/25 21:00	0	sky is clear
1749412800	08/06/25 22:00	17,91	08/06/25 22:00		08/06/25 22:00	0	sky is clear
1749416400	08/06/25 23:00	17,06	08/06/25 23:00		08/06/25 23:00	0	few clouds
1749420000	09/06/25 00:00	16,29	09/06/25 00:00		09/06/25 00:00	0	sky is clear
1749423600	09/06/25 01:00	15,67	09/06/25 01:00		09/06/25 01:00	0	sky is clear
1749427200	09/06/25 02:00	14,95	09/06/25 02:00		09/06/25 02:00	0	sky is clear
1749430800	09/06/25 03:00	14,63	09/06/25 03:00		09/06/25 03:00	0	sky is clear
1749434400	09/06/25 04:00	14,3	09/06/25 04:00		09/06/25 04:00	0	sky is clear
1749438000	09/06/25 05:00	14,08	09/06/25 05:00		09/06/25 05:00	0	sky is clear
1749441600	09/06/25 06:00	14,06	09/06/25 06:00		09/06/25 06:00	0	sky is clear
1749445200	09/06/25 07:00	15,01	09/06/25 07:00		09/06/25 07:00	0	sky is clear
1749448800	09/06/25 08:00	17,58	09/06/25 08:00		09/06/25 08:00	0	sky is clear
1749452400	09/06/25 09:00	20,17	09/06/25 09:00		09/06/25 09:00	0	sky is clear
1749456000	09/06/25 10:00	21,95	09/06/25 10:00		09/06/25 10:00	0	sky is clear
1749459600	09/06/25 11:00	23,76	09/06/25 11:00		09/06/25 11:00	0	sky is clear
1749463200	09/06/25 12:00	25,65	09/06/25 12:00		09/06/25 12:00	0	sky is clear
1749466800	09/06/25 13:00	26,86	09/06/25 13:00		09/06/25 13:00	0	sky is clear
1749470400	09/06/25 14:00	29,2	09/06/25 14:00		09/06/25 14:00	0	sky is clear
1749474000	09/06/25 15:00	28,89	09/06/25 15:00		09/06/25 15:00	0	few clouds
1749477600	09/06/25 16:00	29,05	09/06/25 16:00		09/06/25 16:00	0	scattered clouds
1749481200	09/06/25 17:00	28,69	09/06/25 17:00		09/06/25 17:00	0	broken clouds
1749484800	09/06/25 18:00	28,49	09/06/25 18:00		09/06/25 18:00	0	sky is clear
1749488400	09/06/25 19:00	26,72	09/06/25 19:00		09/06/25 19:00	0	sky is clear
1749492000	09/06/25 20:00	24,85	09/06/25 20:00		09/06/25 20:00	0	few clouds
1749495600	09/06/25 21:00	22,3	09/06/25 21:00		09/06/25 21:00	0	overcast clouds
1749499200	09/06/25 22:00	21,53	09/06/25 22:00		09/06/25 22:00	0	sky is clear
1749502800	09/06/25 23:00	20,58	09/06/25 23:00		09/06/25 23:00	0	sky is clear
1749506400	10/06/25 00:00	19,68	10/06/25 00:00		10/06/25 00:00	0	sky is clear
1749510000	10/06/25 01:00	18,96	10/06/25 01:00		10/06/25 01:00	0	few clouds
1749513600	10/06/25 02:00	18,68	10/06/25 02:00		10/06/25 02:00	0	sky is clear
1749517200	10/06/25 03:00	17,7	10/06/25 03:00		10/06/25 03:00	0	sky is clear
1749520800	10/06/25 04:00	17,69	10/06/25 04:00		10/06/25 04:00	0	sky is clear
1749524400	10/06/25 05:00	17,08	10/06/25 05:00		10/06/25 05:00	0	sky is clear
1749528000	10/06/25 06:00	17,04	10/06/25 06:00		10/06/25 06:00	0	sky is clear
1749531600	10/06/25 07:00	18,21	10/06/25 07:00		10/06/25 07:00	0	sky is clear
1749535200	10/06/25 08:00	20,9	10/06/25 08:00		10/06/25 08:00	0	sky is clear
1749538800	10/06/25 09:00	22,46	10/06/25 09:00		10/06/25 09:00	0	sky is clear
1749542400	10/06/25 10:00	24,56	10/06/25 10:00		10/06/25 10:00	0	sky is clear
1749546000	10/06/25 11:00	25,76	10/06/25 11:00		10/06/25 11:00	0	sky is clear
1749549600	10/06/25 12:00	27,73	10/06/25 12:00		10/06/25 12:00	0	scattered clouds
1749553200	10/06/25 13:00	29,36	10/06/25 13:00		10/06/25 13:00	0	sky is clear
1749556800	10/06/25 14:00	29,95	10/06/25 14:00		10/06/25 14:00	0	few clouds
1749560400	10/06/25 15:00	28,79	10/06/25 15:00		10/06/25 15:00	0	scattered clouds
1749564000	10/06/25 16:00	28,58	10/06/25 16:00		10/06/25 16:00	0	scattered clouds
1749567600	10/06/25 17:00	28,17	10/06/25 17:00		10/06/25 17:00	0	scattered clouds
1749571200	10/06/25 18:00	27,13	10/06/25 18:00		10/06/25 18:00	0	scattered clouds
1749574800	10/06/25 19:00	25,65	10/06/25 19:00		10/06/25 19:00	0	scattered clouds
1749578400	10/06/25 20:00	23,92	10/06/25 20:00		10/06/25 20:00	0	few clouds
1749582000	10/06/25 21:00	21,97	10/06/25 21:00		10/06/25 21:00	0	scattered clouds
1749585600	10/06/25 22:00	20,93	10/06/25 22:00		10/06/25 22:00	0	broken clouds
1749589200	10/06/25 23:00	19,81	10/06/25 23:00		10/06/25 23:00	0	broken clouds
1749592800	11/06/25 00:00	19,48	11/06/25 00:00		11/06/25 00:00	0	sky is clear
1749596400	11/06/25 01:00	18,74	11/06/25 01:00		11/06/25 01:00	0	sky is clear
1749600000	11/06/25 02:00	18,3	11/06/25 02:00		11/06/25 02:00	0	few clouds
1749603600	11/06/25 03:00	18,17	11/06/25 03:00		11/06/25 03:00	0	scattered clouds
1749607200	11/06/25 04:00	17,74	11/06/25 04:00		11/06/25 04:00	0	scattered clouds
1749610800	11/06/25 05:00	17,39	11/06/25 05:00		11/06/25 05:00	0	few clouds
1749614400	11/06/25 06:00	17,16	11/06/25 06:00		11/06/25 06:00	0	sky is clear
1749618000	11/06/25 07:00	17,41	11/06/25 07:00		11/06/25 07:00	0	broken clouds
1749621600	11/06/25 08:00	18,9	11/06/25 08:00		11/06/25 08:00	0	sky is clear
1749625200	11/06/25 09:00	21,19	11/06/25 09:00		11/06/25 09:00	0	sky is clear
1749628800	11/06/25 10:00	23,79	11/06/25 10:00		11/06/25 10:00	0	scattered clouds
1749632400	11/06/25 11:00	25,47	11/06/25 11:00		11/06/25 11:00	0	scattered clouds
1749636000	11/06/25 12:00	26,52	11/06/25 12:00		11/06/25 12:00	0	sky is clear
1749639600	11/06/25 13:00	28,36	11/06/25 13:00		11/06/25 13:00	0	few clouds
1749643200	11/06/25 14:00	28,3	11/06/25 14:00		11/06/25 14:00	0	scattered clouds
1749646800	11/06/25 15:00	29,86	11/06/25 15:00		11/06/25 15:00	0	scattered clouds
1749650400	11/06/25 16:00	29,3	11/06/25 16:00		11/06/25 16:00	0	scattered clouds
1749654000	11/06/25 17:00	28,54	11/06/25 17:00		11/06/25 17:00	0	sky is clear
1749657600	11/06/25 18:00	27,82	11/06/25 18:00		11/06/25 18:00	0	sky is clear
1749661200	11/06/25 19:00	26,15	11/06/25 19:00		11/06/25 19:00	0	sky is clear
1749664800	11/06/25 20:00	24,3	11/06/25 20:00		11/06/25 20:00	0	sky is clear
1749668400	11/06/25 21:00	22,46	11/06/25 21:00		11/06/25 21:00	0	sky is clear
1749672000	11/06/25 22:00	21,71	11/06/25 22:00		11/06/25 22:00	0	few clouds
1749675600	11/06/25 23:00	20,28	11/06/25 23:00		11/06/25 23:00	0	sky is clear
1749679200	12/06/25 00:00	19,47	12/06/25 00:00		12/06/25 00:00	0	sky is clear
1749682800	12/06/25 01:00	18,78	12/06/25 01:00		12/06/25 01:00	0	sky is clear
1749686400	12/06/25 02:00	18,43	12/06/25 02:00		12/06/25 02:00	0	few clouds
1749690000	12/06/25 03:00	18,04	12/06/25 03:00		12/06/25 03:00	0	few clouds
1749693600	12/06/25 04:00	17,59	12/06/25 04:00		12/06/25 04:00	0	scattered clouds
1749697200	12/06/25 05:00	17,3	12/06/25 05:00		12/06/25 05:00	0	sky is clear
1749700800	12/06/25 06:00	17,27	12/06/25 06:00		12/06/25 06:00	0	sky is clear
1749704400	12/06/25 07:00	18,15	12/06/25 07:00		12/06/25 07:00	0	sky is clear
1749708000	12/06/25 08:00	21,63	12/06/25 08:00		12/06/25 08:00	0	sky is clear
1749711600	12/06/25 09:00	22,93	12/06/25 09:00		12/06/25 09:00	0	sky is clear
1749715200	12/06/25 10:00	25,13	12/06/25 10:00		12/06/25 10:00	0	sky is clear
1749718800	12/06/25 11:00	27,43	12/06/25 11:00		12/06/25 11:00	0	few clouds
1749722400	12/06/25 12:00	28,2	12/06/25 12:00		12/06/25 12:00	0	sky is clear
1749726000	12/06/25 13:00	29,32	12/06/25 13:00		12/06/25 13:00	0	sky is clear
1749729600	12/06/25 14:00	28,95	12/06/25 14:00		12/06/25 14:00	0	few clouds
1749733200	12/06/25 15:00	29,26	12/06/25 15:00		12/06/25 15:00	0	sky is clear
1749736800	12/06/25 16:00	30,69	12/06/25 16:00		12/06/25 16:00	0	sky is clear
1749740400	12/06/25 17:00	29,17	12/06/25 17:00		12/06/25 17:00	0	sky is clear
1749744000	12/06/25 18:00	28,99	12/06/25 18:00		12/06/25 18:00	0	sky is clear
1749747600	12/06/25 19:00	27,52	12/06/25 19:00		12/06/25 19:00	0	sky is clear
1749751200	12/06/25 20:00	25,44	12/06/25 20:00		12/06/25 20:00	0	sky is clear
1749754800	12/06/25 21:00	23,39	12/06/25 21:00		12/06/25 21:00	0	sky is clear
1749758400	12/06/25 22:00	22,72	12/06/25 22:00		12/06/25 22:00	0	sky is clear
1749762000	12/06/25 23:00	22,36	12/06/25 23:00		12/06/25 23:00	0	sky is clear
1749765600	13/06/25 00:00	21,03	13/06/25 00:00		13/06/25 00:00	0	sky is clear
1749769200	13/06/25 01:00	19,9	13/06/25 01:00		13/06/25 01:00	0	few clouds
1749772800	13/06/25 02:00	18,78	13/06/25 02:00		13/06/25 02:00	0	sky is clear
1749776400	13/06/25 03:00	18,92	13/06/25 03:00		13/06/25 03:00	0	sky is clear
1749780000	13/06/25 04:00	19,06	13/06/25 04:00		13/06/25 04:00	0	sky is clear
1749783600	13/06/25 05:00	18,3	13/06/25 05:00		13/06/25 05:00	0	sky is clear
1749787200	13/06/25 06:00	17,81	13/06/25 06:00		13/06/25 06:00	0	sky is clear
1749790800	13/06/25 07:00	19,84	13/06/25 07:00		13/06/25 07:00	0	sky is clear
1749794400	13/06/25 08:00	22	13/06/25 08:00		13/06/25 08:00	0	sky is clear
1749798000	13/06/25 09:00	24,57	13/06/25 09:00		13/06/25 09:00	0	sky is clear
1749801600	13/06/25 10:00	26,06	13/06/25 10:00		13/06/25 10:00	0	sky is clear
1749805200	13/06/25 11:00	28,42	13/06/25 11:00		13/06/25 11:00	0	sky is clear
1749808800	13/06/25 12:00	30,09	13/06/25 12:00		13/06/25 12:00	0	sky is clear
1749812400	13/06/25 13:00	32,37	13/06/25 13:00		13/06/25 13:00	0	scattered clouds
1749816000	13/06/25 14:00	33,27	13/06/25 14:00		13/06/25 14:00	0	broken clouds
1749819600	13/06/25 15:00	33,51	13/06/25 15:00		13/06/25 15:00	0	broken clouds
1749823200	13/06/25 16:00	32,11	13/06/25 16:00		13/06/25 16:00	0	broken clouds
1749826800	13/06/25 17:00	30,38	13/06/25 17:00		13/06/25 17:00	0	broken clouds
1749830400	13/06/25 18:00	30,56	13/06/25 18:00		13/06/25 18:00	0	overcast clouds
1749834000	13/06/25 19:00	27,75	13/06/25 19:00		13/06/25 19:00	0	overcast clouds
1749837600	13/06/25 20:00	26,51	13/06/25 20:00		13/06/25 20:00	0	overcast clouds
1749841200	13/06/25 21:00	25,78	13/06/25 21:00		13/06/25 21:00	0	broken clouds
1749844800	13/06/25 22:00	23,93	13/06/25 22:00		13/06/25 22:00	0	broken clouds
1749848400	13/06/25 23:00	22,67	13/06/25 23:00		13/06/25 23:00	0	scattered clouds
1749852000	14/06/25 00:00	22,48	14/06/25 00:00		14/06/25 00:00	0	broken clouds
1749855600	14/06/25 01:00	22,15	14/06/25 01:00		14/06/25 01:00	0	broken clouds
1749859200	14/06/25 02:00	21,2	14/06/25 02:00		14/06/25 02:00	0	broken clouds
1749862800	14/06/25 03:00	21,32	14/06/25 03:00		14/06/25 03:00	0	broken clouds
1749866400	14/06/25 04:00	20,8	14/06/25 04:00		14/06/25 04:00	0	overcast clouds
1749870000	14/06/25 05:00	20,07	14/06/25 05:00		14/06/25 05:00	0	overcast clouds
1749873600	14/06/25 06:00	20,21	14/06/25 06:00		14/06/25 06:00	0	broken clouds
1749877200	14/06/25 07:00	21,3	14/06/25 07:00		14/06/25 07:00	0	broken clouds
1749880800	14/06/25 08:00	23,03	14/06/25 08:00		14/06/25 08:00	0	broken clouds
1749884400	14/06/25 09:00	24,95	14/06/25 09:00		14/06/25 09:00	0	broken clouds
1749888000	14/06/25 10:00	26,93	14/06/25 10:00		14/06/25 10:00	0	scattered clouds
1749891600	14/06/25 11:00	28,97	14/06/25 11:00		14/06/25 11:00	0	sky is clear
1749895200	14/06/25 12:00	30,56	14/06/25 12:00		14/06/25 12:00	0	scattered clouds
1749898800	14/06/25 13:00	32,79	14/06/25 13:00		14/06/25 13:00	0	broken clouds
1749902400	14/06/25 14:00	33	14/06/25 14:00		14/06/25 14:00	0	overcast clouds
1749906000	14/06/25 15:00	32,59	14/06/25 15:00		14/06/25 15:00	0	overcast clouds
1749909600	14/06/25 16:00	31,96	14/06/25 16:00		14/06/25 16:00	0	overcast clouds
1749913200	14/06/25 17:00	29,26	14/06/25 17:00		14/06/25 17:00	0	overcast clouds
1749916800	14/06/25 18:00	29,15	14/06/25 18:00		14/06/25 18:00	0	broken clouds
1749920400	14/06/25 19:00	28	14/06/25 19:00		14/06/25 19:00	0	broken clouds
1749924000	14/06/25 20:00	26,62	14/06/25 20:00	0,18	14/06/25 20:00	0,18	light rain
1749927600	14/06/25 21:00	24,82	14/06/25 21:00		14/06/25 21:00	0	broken clouds
1749931200	14/06/25 22:00	24,16	14/06/25 22:00		14/06/25 22:00	0	broken clouds
1749934800	14/06/25 23:00	24,04	14/06/25 23:00		14/06/25 23:00	0	broken clouds
1749938400	15/06/25 00:00	23,87	15/06/25 00:00		15/06/25 00:00	0	overcast clouds
1749942000	15/06/25 01:00	23,12	15/06/25 01:00	0,51	15/06/25 01:00	0,51	light rain
1749945600	15/06/25 02:00	23,22	15/06/25 02:00	0,14	15/06/25 02:00	0,14	light rain
1749949200	15/06/25 03:00	22,37	15/06/25 03:00		15/06/25 03:00	0	overcast clouds
1749952800	15/06/25 04:00	21,71	15/06/25 04:00		15/06/25 04:00	0	overcast clouds
1749956400	15/06/25 05:00	21,29	15/06/25 05:00		15/06/25 05:00	0	broken clouds
1749960000	15/06/25 06:00	20,76	15/06/25 06:00		15/06/25 06:00	0	scattered clouds
1749963600	15/06/25 07:00	21,87	15/06/25 07:00		15/06/25 07:00	0	few clouds
1749967200	15/06/25 08:00	23,87	15/06/25 08:00		15/06/25 08:00	0	sky is clear
1749970800	15/06/25 09:00	25,33	15/06/25 09:00		15/06/25 09:00	0	few clouds
1749974400	15/06/25 10:00	27,04	15/06/25 10:00		15/06/25 10:00	0	scattered clouds
1749978000	15/06/25 11:00	28,66	15/06/25 11:00		15/06/25 11:00	0	scattered clouds
1749981600	15/06/25 12:00	30,22	15/06/25 12:00		15/06/25 12:00	0	broken clouds
1749985200	15/06/25 13:00	31,19	15/06/25 13:00		15/06/25 13:00	0	broken clouds
1749988800	15/06/25 14:00	31,48	15/06/25 14:00		15/06/25 14:00	0	broken clouds
1749992400	15/06/25 15:00	31,6	15/06/25 15:00		15/06/25 15:00	0	broken clouds
1749996000	15/06/25 16:00	31,75	15/06/25 16:00		15/06/25 16:00	0	broken clouds
1749999600	15/06/25 17:00	30,82	15/06/25 17:00		15/06/25 17:00	0	scattered clouds
1750003200	15/06/25 18:00	27,87	15/06/25 18:00		15/06/25 18:00	0	scattered clouds
1750006800	15/06/25 19:00	27,4	15/06/25 19:00		15/06/25 19:00	0	scattered clouds
1750010400	15/06/25 20:00	25,61	15/06/25 20:00		15/06/25 20:00	0	few clouds
1750014000	15/06/25 21:00	23,68	15/06/25 21:00		15/06/25 21:00	0	few clouds
1750017600	15/06/25 22:00	22,79	15/06/25 22:00		15/06/25 22:00	0	few clouds
1750021200	15/06/25 23:00	22,32	15/06/25 23:00		15/06/25 23:00	0	sky is clear
1750024800	16/06/25 00:00	21,45	16/06/25 00:00		16/06/25 00:00	0	sky is clear
1750028400	16/06/25 01:00	20,79	16/06/25 01:00		16/06/25 01:00	0	sky is clear
1750032000	16/06/25 02:00	20,41	16/06/25 02:00		16/06/25 02:00	0	few clouds
1750035600	16/06/25 03:00	19,78	16/06/25 03:00		16/06/25 03:00	0	sky is clear
1750039200	16/06/25 04:00	19,55	16/06/25 04:00		16/06/25 04:00	0	sky is clear
1750042800	16/06/25 05:00	19	16/06/25 05:00		16/06/25 05:00	0	sky is clear
1750046400	16/06/25 06:00	19,1	16/06/25 06:00		16/06/25 06:00	0	sky is clear
1750050000	16/06/25 07:00	19,87	16/06/25 07:00		16/06/25 07:00	0	sky is clear
1750053600	16/06/25 08:00	21,91	16/06/25 08:00		16/06/25 08:00	0	sky is clear
1750057200	16/06/25 09:00	23,4	16/06/25 09:00		16/06/25 09:00	0	sky is clear
1750060800	16/06/25 10:00	25,03	16/06/25 10:00		16/06/25 10:00	0	sky is clear
1750064400	16/06/25 11:00	26,74	16/06/25 11:00		16/06/25 11:00	0	sky is clear
1750068000	16/06/25 12:00	28,01	16/06/25 12:00		16/06/25 12:00	0	broken clouds
1750071600	16/06/25 13:00	29,96	16/06/25 13:00		16/06/25 13:00	0	broken clouds
1750075200	16/06/25 14:00	30,52	16/06/25 14:00	0,18	16/06/25 14:00	0,18	light rain
1750078800	16/06/25 15:00	29,43	16/06/25 15:00		16/06/25 15:00	0	broken clouds
1750082400	16/06/25 16:00	27,76	16/06/25 16:00	0,18	16/06/25 16:00	0,18	light rain
1750086000	16/06/25 17:00	24,88	16/06/25 17:00	0,23	16/06/25 17:00	0,23	light rain
1750089600	16/06/25 18:00	26,22	16/06/25 18:00	1,98	16/06/25 18:00	1,98	moderate rain
1750093200	16/06/25 19:00	25,3	16/06/25 19:00		16/06/25 19:00	0	broken clouds
1750096800	16/06/25 20:00	25,35	16/06/25 20:00		16/06/25 20:00	0	few clouds
1750100400	16/06/25 21:00	22,46	16/06/25 21:00		16/06/25 21:00	0	few clouds
1750104000	16/06/25 22:00	21,98	16/06/25 22:00		16/06/25 22:00	0	sky is clear
1750107600	16/06/25 23:00	20,12	16/06/25 23:00		16/06/25 23:00	0	few clouds
1750111200	17/06/25 00:00	20,13	17/06/25 00:00		17/06/25 00:00	0	few clouds
1750114800	17/06/25 01:00	17,45	17/06/25 01:00		17/06/25 01:00	0	few clouds
1750118400	17/06/25 02:00	18,57	17/06/25 02:00		17/06/25 02:00	0	few clouds
1750122000	17/06/25 03:00	17,29	17/06/25 03:00		17/06/25 03:00	0	sky is clear
1750125600	17/06/25 04:00	17,77	17/06/25 04:00		17/06/25 04:00	0	sky is clear
1750129200	17/06/25 05:00	18,31	17/06/25 05:00		17/06/25 05:00	0	sky is clear
1750132800	17/06/25 06:00	18,23	17/06/25 06:00		17/06/25 06:00	0	sky is clear
1750136400	17/06/25 07:00	18,5	17/06/25 07:00		17/06/25 07:00	0	sky is clear
1750140000	17/06/25 08:00	20,41	17/06/25 08:00		17/06/25 08:00	0	broken clouds
1750143600	17/06/25 09:00	20,76	17/06/25 09:00		17/06/25 09:00	0	broken clouds
1750147200	17/06/25 10:00	22,7	17/06/25 10:00	0,22	17/06/25 10:00	0,22	light rain
1750150800	17/06/25 11:00	21,55	17/06/25 11:00	0,46	17/06/25 11:00	0,46	light rain
1750154400	17/06/25 12:00	22,02	17/06/25 12:00		17/06/25 12:00	0	broken clouds
1750158000	17/06/25 13:00	22,83	17/06/25 13:00		17/06/25 13:00	0	broken clouds
1750161600	17/06/25 14:00	22,52	17/06/25 14:00		17/06/25 14:00	0	scattered clouds
1750165200	17/06/25 15:00	22,54	17/06/25 15:00		17/06/25 15:00	0	scattered clouds
1750168800	17/06/25 16:00	23,35	17/06/25 16:00		17/06/25 16:00	0	scattered clouds
1750172400	17/06/25 17:00	23,29	17/06/25 17:00		17/06/25 17:00	0	few clouds
1750176000	17/06/25 18:00	24,76	17/06/25 18:00		17/06/25 18:00	0	few clouds
1750179600	17/06/25 19:00	23,59	17/06/25 19:00		17/06/25 19:00	0	few clouds
1750183200	17/06/25 20:00	22,2	17/06/25 20:00		17/06/25 20:00	0	scattered clouds
1750186800	17/06/25 21:00	20,94	17/06/25 21:00		17/06/25 21:00	0	scattered clouds
1750190400	17/06/25 22:00	20,05	17/06/25 22:00		17/06/25 22:00	0	scattered clouds
1750194000	17/06/25 23:00	19,04	17/06/25 23:00		17/06/25 23:00	0	scattered clouds
1750197600	18/06/25 00:00	19,32	18/06/25 00:00		18/06/25 00:00	0	sky is clear
1750201200	18/06/25 01:00	18,54	18/06/25 01:00		18/06/25 01:00	0	sky is clear
1750204800	18/06/25 02:00	17,73	18/06/25 02:00		18/06/25 02:00	0	sky is clear
1750208400	18/06/25 03:00	17,99	18/06/25 03:00		18/06/25 03:00	0	sky is clear
1750212000	18/06/25 04:00	16,88	18/06/25 04:00		18/06/25 04:00	0	sky is clear
1750215600	18/06/25 05:00	16,19	18/06/25 05:00		18/06/25 05:00	0	sky is clear
1750219200	18/06/25 06:00	16,22	18/06/25 06:00		18/06/25 06:00	0	sky is clear
1750222800	18/06/25 07:00	16,65	18/06/25 07:00		18/06/25 07:00	0	sky is clear
1750226400	18/06/25 08:00	21,98	18/06/25 08:00		18/06/25 08:00	0	sky is clear
1750230000	18/06/25 09:00	24,14	18/06/25 09:00		18/06/25 09:00	0	sky is clear
1750233600	18/06/25 10:00	25,65	18/06/25 10:00		18/06/25 10:00	0	sky is clear
1750237200	18/06/25 11:00	27,97	18/06/25 11:00		18/06/25 11:00	0	sky is clear
1750240800	18/06/25 12:00	28,6	18/06/25 12:00		18/06/25 12:00	0	sky is clear
1750244400	18/06/25 13:00	29,46	18/06/25 13:00		18/06/25 13:00	0	sky is clear
1750248000	18/06/25 14:00	29,39	18/06/25 14:00		18/06/25 14:00	0	sky is clear
1750251600	18/06/25 15:00	30,63	18/06/25 15:00		18/06/25 15:00	0	sky is clear
1750255200	18/06/25 16:00	30,38	18/06/25 16:00		18/06/25 16:00	0	sky is clear
1750258800	18/06/25 17:00	29,77	18/06/25 17:00		18/06/25 17:00	0	sky is clear
1750262400	18/06/25 18:00	30,52	18/06/25 18:00		18/06/25 18:00	0	sky is clear
1750266000	18/06/25 19:00	28,26	18/06/25 19:00		18/06/25 19:00	0	few clouds
1750269600	18/06/25 20:00	26,06	18/06/25 20:00		18/06/25 20:00	0	few clouds
1750273200	18/06/25 21:00	23,93	18/06/25 21:00		18/06/25 21:00	0	sky is clear
1750276800	18/06/25 22:00	22,64	18/06/25 22:00		18/06/25 22:00	0	sky is clear
1750280400	18/06/25 23:00	21,73	18/06/25 23:00		18/06/25 23:00	0	sky is clear
1750284000	19/06/25 00:00	21,12	19/06/25 00:00		19/06/25 00:00	0	sky is clear
1750287600	19/06/25 01:00	20,78	19/06/25 01:00		19/06/25 01:00	0	sky is clear
1750291200	19/06/25 02:00	20,4	19/06/25 02:00		19/06/25 02:00	0	sky is clear
1750294800	19/06/25 03:00	19,23	19/06/25 03:00		19/06/25 03:00	0	sky is clear
1750298400	19/06/25 04:00	18,8	19/06/25 04:00		19/06/25 04:00	0	sky is clear
1750302000	19/06/25 05:00	18,34	19/06/25 05:00		19/06/25 05:00	0	sky is clear
1750305600	19/06/25 06:00	18,23	19/06/25 06:00		19/06/25 06:00	0	sky is clear
1750309200	19/06/25 07:00	19,61	19/06/25 07:00		19/06/25 07:00	0	sky is clear
1750312800	19/06/25 08:00	22,05	19/06/25 08:00		19/06/25 08:00	0	sky is clear
1750316400	19/06/25 09:00	24,15	19/06/25 09:00		19/06/25 09:00	0	sky is clear
1750320000	19/06/25 10:00	26,07	19/06/25 10:00		19/06/25 10:00	0	sky is clear
1750323600	19/06/25 11:00	28,18	19/06/25 11:00		19/06/25 11:00	0	sky is clear
1750327200	19/06/25 12:00	29,77	19/06/25 12:00		19/06/25 12:00	0	sky is clear
1750330800	19/06/25 13:00	31,44	19/06/25 13:00		19/06/25 13:00	0	sky is clear
1750334400	19/06/25 14:00	31,45	19/06/25 14:00		19/06/25 14:00	0	sky is clear
1750338000	19/06/25 15:00	31,34	19/06/25 15:00		19/06/25 15:00	0	few clouds
1750341600	19/06/25 16:00	30,62	19/06/25 16:00		19/06/25 16:00	0	few clouds
1750345200	19/06/25 17:00	30,52	19/06/25 17:00		19/06/25 17:00	0	scattered clouds
1750348800	19/06/25 18:00	29,61	19/06/25 18:00		19/06/25 18:00	0	scattered clouds
1750352400	19/06/25 19:00	28,44	19/06/25 19:00		19/06/25 19:00	0	scattered clouds
1750356000	19/06/25 20:00	26,66	19/06/25 20:00		19/06/25 20:00	0	few clouds
1750359600	19/06/25 21:00	24,91	19/06/25 21:00		19/06/25 21:00	0	few clouds
1750363200	19/06/25 22:00	23,6	19/06/25 22:00		19/06/25 22:00	0	few clouds
1750366800	19/06/25 23:00	22,77	19/06/25 23:00		19/06/25 23:00	0	sky is clear
1750370400	20/06/25 00:00	21,85	20/06/25 00:00		20/06/25 00:00	0	sky is clear
1750374000	20/06/25 01:00	20,74	20/06/25 01:00		20/06/25 01:00	0	sky is clear
1750377600	20/06/25 02:00	20,56	20/06/25 02:00		20/06/25 02:00	0	sky is clear
1750381200	20/06/25 03:00	19,69	20/06/25 03:00		20/06/25 03:00	0	sky is clear
1750384800	20/06/25 04:00	19,65	20/06/25 04:00		20/06/25 04:00	0	scattered clouds
1750388400	20/06/25 05:00	18,91	20/06/25 05:00		20/06/25 05:00	0	scattered clouds
1750392000	20/06/25 06:00	18,91	20/06/25 06:00		20/06/25 06:00	0	scattered clouds
1750395600	20/06/25 07:00	20,15	20/06/25 07:00		20/06/25 07:00	0	few clouds
1750399200	20/06/25 08:00	22,25	20/06/25 08:00		20/06/25 08:00	0	sky is clear
1750402800	20/06/25 09:00	24,01	20/06/25 09:00		20/06/25 09:00	0	sky is clear
1750406400	20/06/25 10:00	25,74	20/06/25 10:00		20/06/25 10:00	0	few clouds
1750410000	20/06/25 11:00	27,88	20/06/25 11:00		20/06/25 11:00	0	few clouds
1750413600	20/06/25 12:00	29,44	20/06/25 12:00		20/06/25 12:00	0	scattered clouds
1750417200	20/06/25 13:00	31,93	20/06/25 13:00		20/06/25 13:00	0	scattered clouds
1750420800	20/06/25 14:00	31,68	20/06/25 14:00		20/06/25 14:00	0	scattered clouds
1750424400	20/06/25 15:00	31,61	20/06/25 15:00	2,34	20/06/25 15:00	2,34	moderate rain
1750428000	20/06/25 16:00	31,05	20/06/25 16:00		20/06/25 16:00	0	overcast clouds
1750431600	20/06/25 17:00	30,08	20/06/25 17:00	0,12	20/06/25 17:00	0,12	light rain
1750435200	20/06/25 18:00	28,54	20/06/25 18:00		20/06/25 18:00	0	broken clouds
1750438800	20/06/25 19:00	28,96	20/06/25 19:00	0,85	20/06/25 19:00	0,85	light rain
1750442400	20/06/25 20:00	26,96	20/06/25 20:00		20/06/25 20:00	0	broken clouds
1750446000	20/06/25 21:00	24,96	20/06/25 21:00	0,29	20/06/25 21:00	0,29	light rain
1750449600	20/06/25 22:00	23,54	20/06/25 22:00		20/06/25 22:00	0	broken clouds
1750453200	20/06/25 23:00	22,14	20/06/25 23:00		20/06/25 23:00	0	broken clouds
1750456800	21/06/25 00:00	21,84	21/06/25 00:00		21/06/25 00:00	0	overcast clouds
1750460400	21/06/25 01:00	21,45	21/06/25 01:00	0,47	21/06/25 01:00	0,47	light rain
1750464000	21/06/25 02:00	20,73	21/06/25 02:00		21/06/25 02:00	0	overcast clouds
1750467600	21/06/25 03:00	20,22	21/06/25 03:00		21/06/25 03:00	0	overcast clouds
1750471200	21/06/25 04:00	20,26	21/06/25 04:00		21/06/25 04:00	0	overcast clouds
1750474800	21/06/25 05:00	20,04	21/06/25 05:00	3,24	21/06/25 05:00	3,24	moderate rain
1750478400	21/06/25 06:00	19,69	21/06/25 06:00		21/06/25 06:00	0	overcast clouds
1750482000	21/06/25 07:00	19,96	21/06/25 07:00		21/06/25 07:00	0	overcast clouds
1750485600	21/06/25 08:00	21,7	21/06/25 08:00		21/06/25 08:00	0	overcast clouds
1750489200	21/06/25 09:00	23,54	21/06/25 09:00		21/06/25 09:00	0	overcast clouds
1750492800	21/06/25 10:00	25,86	21/06/25 10:00		21/06/25 10:00	0	overcast clouds
1750496400	21/06/25 11:00	28,3	21/06/25 11:00		21/06/25 11:00	0	broken clouds
1750500000	21/06/25 12:00	30,45	21/06/25 12:00		21/06/25 12:00	0	broken clouds
1750503600	21/06/25 13:00	31,09	21/06/25 13:00		21/06/25 13:00	0	overcast clouds
1750507200	21/06/25 14:00	31,84	21/06/25 14:00		21/06/25 14:00	0	broken clouds
1750510800	21/06/25 15:00	28,15	21/06/25 15:00		21/06/25 15:00	0	broken clouds
1750514400	21/06/25 16:00	27,46	21/06/25 16:00	0,5	21/06/25 16:00	0,5	light rain
1750518000	21/06/25 17:00	26,88	21/06/25 17:00	2,44	21/06/25 17:00	2,44	moderate rain
1750521600	21/06/25 18:00	25,52	21/06/25 18:00	0,14	21/06/25 18:00	0,14	light rain
1750525200	21/06/25 19:00	26,67	21/06/25 19:00		21/06/25 19:00	0	broken clouds
1750528800	21/06/25 20:00	24,48	21/06/25 20:00		21/06/25 20:00	0	scattered clouds
1750532400	21/06/25 21:00	23,43	21/06/25 21:00		21/06/25 21:00	0	scattered clouds
1750536000	21/06/25 22:00	22,94	21/06/25 22:00		21/06/25 22:00	0	broken clouds
1750539600	21/06/25 23:00	22,18	21/06/25 23:00		21/06/25 23:00	0	overcast clouds
1750543200	22/06/25 00:00	22,18	22/06/25 00:00		22/06/25 00:00	0	overcast clouds
1750546800	22/06/25 01:00	20,71	22/06/25 01:00		22/06/25 01:00	0	overcast clouds
1750550400	22/06/25 02:00	20,48	22/06/25 02:00		22/06/25 02:00	0	broken clouds
1750554000	22/06/25 03:00	20,46	22/06/25 03:00		22/06/25 03:00	0	broken clouds
1750557600	22/06/25 04:00	20,9	22/06/25 04:00	0,19	22/06/25 04:00	0,19	light rain
1750561200	22/06/25 05:00	20,2	22/06/25 05:00	0,17	22/06/25 05:00	0,17	light rain
1750564800	22/06/25 06:00	19,13	22/06/25 06:00		22/06/25 06:00	0	scattered clouds
1750568400	22/06/25 07:00	19,25	22/06/25 07:00		22/06/25 07:00	0	scattered clouds
1750572000	22/06/25 08:00	21,1	22/06/25 08:00		22/06/25 08:00	0	broken clouds
1750575600	22/06/25 09:00	22,51	22/06/25 09:00		22/06/25 09:00	0	broken clouds
1750579200	22/06/25 10:00	23,72	22/06/25 10:00		22/06/25 10:00	0	broken clouds
1750582800	22/06/25 11:00	26,31	22/06/25 11:00		22/06/25 11:00	0	few clouds
1750586400	22/06/25 12:00	26,87	22/06/25 12:00		22/06/25 12:00	0	broken clouds
1750590000	22/06/25 13:00	28,69	22/06/25 13:00		22/06/25 13:00	0	broken clouds
1750593600	22/06/25 14:00	29,45	22/06/25 14:00		22/06/25 14:00	0	scattered clouds
1750597200	22/06/25 15:00	31,66	22/06/25 15:00		22/06/25 15:00	0	scattered clouds
1750600800	22/06/25 16:00	30,61	22/06/25 16:00		22/06/25 16:00	0	scattered clouds
1750604400	22/06/25 17:00	30,34	22/06/25 17:00		22/06/25 17:00	0	few clouds
1750608000	22/06/25 18:00	29,41	22/06/25 18:00		22/06/25 18:00	0	few clouds
1750611600	22/06/25 19:00	28,29	22/06/25 19:00		22/06/25 19:00	0	few clouds
1750615200	22/06/25 20:00	26,57	22/06/25 20:00		22/06/25 20:00	0	sky is clear
1750618800	22/06/25 21:00	23,04	22/06/25 21:00		22/06/25 21:00	0	sky is clear
1750622400	22/06/25 22:00	22,67	22/06/25 22:00		22/06/25 22:00	0	sky is clear
1750626000	22/06/25 23:00	21,7	22/06/25 23:00		22/06/25 23:00	0	sky is clear
1750629600	23/06/25 00:00	21,48	23/06/25 00:00		23/06/25 00:00	0	sky is clear
1750633200	23/06/25 01:00	20,47	23/06/25 01:00		23/06/25 01:00	0	sky is clear
1750636800	23/06/25 02:00	19,58	23/06/25 02:00		23/06/25 02:00	0	sky is clear
1750640400	23/06/25 03:00	19,86	23/06/25 03:00		23/06/25 03:00	0	sky is clear
1750644000	23/06/25 04:00	18,83	23/06/25 04:00		23/06/25 04:00	0	sky is clear
1750647600	23/06/25 05:00	18,51	23/06/25 05:00		23/06/25 05:00	0	few clouds
1750651200	23/06/25 06:00	18,38	23/06/25 06:00		23/06/25 06:00	0	scattered clouds
1750654800	23/06/25 07:00	19,25	23/06/25 07:00		23/06/25 07:00	0	few clouds
1750658400	23/06/25 08:00	21,37	23/06/25 08:00		23/06/25 08:00	0	scattered clouds
1750662000	23/06/25 09:00	23,68	23/06/25 09:00		23/06/25 09:00	0	few clouds
1750665600	23/06/25 10:00	25,53	23/06/25 10:00		23/06/25 10:00	0	sky is clear
1750669200	23/06/25 11:00	27,13	23/06/25 11:00		23/06/25 11:00	0	sky is clear
1750672800	23/06/25 12:00	29,4	23/06/25 12:00		23/06/25 12:00	0	sky is clear
1750676400	23/06/25 13:00	29,36	23/06/25 13:00		23/06/25 13:00	0	sky is clear
1750680000	23/06/25 14:00	30,53	23/06/25 14:00		23/06/25 14:00	0	sky is clear
1750683600	23/06/25 15:00	29,46	23/06/25 15:00		23/06/25 15:00	0	sky is clear
1750687200	23/06/25 16:00	30,29	23/06/25 16:00		23/06/25 16:00	0	few clouds
1750690800	23/06/25 17:00	30,15	23/06/25 17:00		23/06/25 17:00	0	broken clouds
1750694400	23/06/25 18:00	27,93	23/06/25 18:00		23/06/25 18:00	0	broken clouds
1750698000	23/06/25 19:00	26,87	23/06/25 19:00		23/06/25 19:00	0	scattered clouds
1750701600	23/06/25 20:00	25,44	23/06/25 20:00		23/06/25 20:00	0	scattered clouds
1750705200	23/06/25 21:00	22,84	23/06/25 21:00		23/06/25 21:00	0	scattered clouds
1750708800	23/06/25 22:00	21,48	23/06/25 22:00		23/06/25 22:00	0	few clouds
1750712400	23/06/25 23:00	21,19	23/06/25 23:00		23/06/25 23:00	0	few clouds
1750716000	24/06/25 00:00	20,46	24/06/25 00:00		24/06/25 00:00	0	few clouds
1750719600	24/06/25 01:00	19,84	24/06/25 01:00		24/06/25 01:00	0	sky is clear
1750723200	24/06/25 02:00	19,37	24/06/25 02:00		24/06/25 02:00	0	sky is clear
1750726800	24/06/25 03:00	19,03	24/06/25 03:00		24/06/25 03:00	0	few clouds
1750730400	24/06/25 04:00	18,5	24/06/25 04:00		24/06/25 04:00	0	few clouds
1750734000	24/06/25 05:00	18,16	24/06/25 05:00		24/06/25 05:00	0	few clouds
1750737600	24/06/25 06:00	17,8	24/06/25 06:00		24/06/25 06:00	0	few clouds
1750741200	24/06/25 07:00	19,05	24/06/25 07:00		24/06/25 07:00	0	few clouds
1750744800	24/06/25 08:00	21,1	24/06/25 08:00		24/06/25 08:00	0	few clouds
1750748400	24/06/25 09:00	22,79	24/06/25 09:00		24/06/25 09:00	0	scattered clouds
1750752000	24/06/25 10:00	24,24	24/06/25 10:00		24/06/25 10:00	0	broken clouds
1750755600	24/06/25 11:00	25,39	24/06/25 11:00		24/06/25 11:00	0	broken clouds
1750759200	24/06/25 12:00	27,38	24/06/25 12:00		24/06/25 12:00	0	overcast clouds
1750762800	24/06/25 13:00	28,29	24/06/25 13:00		24/06/25 13:00	0	broken clouds
1750766400	24/06/25 14:00	29,81	24/06/25 14:00		24/06/25 14:00	0	broken clouds
1750770000	24/06/25 15:00	30,4	24/06/25 15:00		24/06/25 15:00	0	broken clouds
1750773600	24/06/25 16:00	31,03	24/06/25 16:00		24/06/25 16:00	0	few clouds
1750777200	24/06/25 17:00	30,57	24/06/25 17:00		24/06/25 17:00	0	sky is clear
1750780800	24/06/25 18:00	30,17	24/06/25 18:00		24/06/25 18:00	0	sky is clear
1750784400	24/06/25 19:00	28,95	24/06/25 19:00		24/06/25 19:00	0	sky is clear
1750788000	24/06/25 20:00	26,9	24/06/25 20:00		24/06/25 20:00	0	sky is clear
1750791600	24/06/25 21:00	25,19	24/06/25 21:00		24/06/25 21:00	0	sky is clear
1750795200	24/06/25 22:00	23,43	24/06/25 22:00		24/06/25 22:00	0	sky is clear
1750798800	24/06/25 23:00	22,26	24/06/25 23:00		24/06/25 23:00	0	sky is clear
1750802400	25/06/25 00:00	21,64	25/06/25 00:00		25/06/25 00:00	0	sky is clear
1750806000	25/06/25 01:00	20,75	25/06/25 01:00		25/06/25 01:00	0	sky is clear
1750809600	25/06/25 02:00	20,36	25/06/25 02:00		25/06/25 02:00	0	sky is clear
1750813200	25/06/25 03:00	19,99	25/06/25 03:00		25/06/25 03:00	0	sky is clear
1750816800	25/06/25 04:00	19,6	25/06/25 04:00		25/06/25 04:00	0	sky is clear
1750820400	25/06/25 05:00	19,3	25/06/25 05:00		25/06/25 05:00	0	sky is clear
1750824000	25/06/25 06:00	19,35	25/06/25 06:00		25/06/25 06:00	0	sky is clear
1750827600	25/06/25 07:00	20,14	25/06/25 07:00		25/06/25 07:00	0	sky is clear
1750831200	25/06/25 08:00	22,53	25/06/25 08:00		25/06/25 08:00	0	sky is clear
1750834800	25/06/25 09:00	24,01	25/06/25 09:00		25/06/25 09:00	0	sky is clear
1750838400	25/06/25 10:00	26,43	25/06/25 10:00		25/06/25 10:00	0	sky is clear
1750842000	25/06/25 11:00	27,79	25/06/25 11:00		25/06/25 11:00	0	sky is clear
1750845600	25/06/25 12:00	29,2	25/06/25 12:00		25/06/25 12:00	0	sky is clear
1750849200	25/06/25 13:00	31,51	25/06/25 13:00		25/06/25 13:00	0	sky is clear
1750852800	25/06/25 14:00	31,21	25/06/25 14:00		25/06/25 14:00	0	sky is clear
1750856400	25/06/25 15:00	32,28	25/06/25 15:00		25/06/25 15:00	0	sky is clear
1750860000	25/06/25 16:00	31,53	25/06/25 16:00		25/06/25 16:00	0	sky is clear
1750863600	25/06/25 17:00	31,71	25/06/25 17:00		25/06/25 17:00	0	sky is clear
1750867200	25/06/25 18:00	29,52	25/06/25 18:00		25/06/25 18:00	0	sky is clear
1750870800	25/06/25 19:00	28,39	25/06/25 19:00		25/06/25 19:00	0	sky is clear
1750874400	25/06/25 20:00	27,45	25/06/25 20:00		25/06/25 20:00	0	sky is clear
1750878000	25/06/25 21:00	25,3	25/06/25 21:00		25/06/25 21:00	0	sky is clear
1750881600	25/06/25 22:00	24,42	25/06/25 22:00		25/06/25 22:00	0	sky is clear
1750885200	25/06/25 23:00	23,52	25/06/25 23:00		25/06/25 23:00	0	sky is clear
1750888800	26/06/25 00:00	22,86	26/06/25 00:00		26/06/25 00:00	0	sky is clear
1750892400	26/06/25 01:00	21,85	26/06/25 01:00		26/06/25 01:00	0	sky is clear
1750896000	26/06/25 02:00	21,92	26/06/25 02:00		26/06/25 02:00	0	sky is clear
1750899600	26/06/25 03:00	20,99	26/06/25 03:00		26/06/25 03:00	0	sky is clear
1750903200	26/06/25 04:00	20,71	26/06/25 04:00		26/06/25 04:00	0	sky is clear
1750906800	26/06/25 05:00	20,47	26/06/25 05:00		26/06/25 05:00	0	sky is clear
1750910400	26/06/25 06:00	20,32	26/06/25 06:00		26/06/25 06:00	0	sky is clear
1750914000	26/06/25 07:00	20,92	26/06/25 07:00		26/06/25 07:00	0	sky is clear
1750917600	26/06/25 08:00	23,42	26/06/25 08:00		26/06/25 08:00	0	sky is clear
1750921200	26/06/25 09:00	25,72	26/06/25 09:00		26/06/25 09:00	0	sky is clear
1750924800	26/06/25 10:00	27,2	26/06/25 10:00		26/06/25 10:00	0	sky is clear
1750928400	26/06/25 11:00	28,84	26/06/25 11:00		26/06/25 11:00	0	sky is clear
1750932000	26/06/25 12:00	30,17	26/06/25 12:00		26/06/25 12:00	0	sky is clear
1750935600	26/06/25 13:00	31,35	26/06/25 13:00		26/06/25 13:00	0	sky is clear
1750939200	26/06/25 14:00	32,52	26/06/25 14:00		26/06/25 14:00	0	sky is clear
1750942800	26/06/25 15:00	31,8	26/06/25 15:00		26/06/25 15:00	0	sky is clear
1750946400	26/06/25 16:00	31,26	26/06/25 16:00		26/06/25 16:00	0	sky is clear
1750950000	26/06/25 17:00	30,8	26/06/25 17:00		26/06/25 17:00	0	sky is clear
1750953600	26/06/25 18:00	30,33	26/06/25 18:00		26/06/25 18:00	0	few clouds
1750957200	26/06/25 19:00	29	26/06/25 19:00		26/06/25 19:00	0	few clouds
1750960800	26/06/25 20:00	27,08	26/06/25 20:00		26/06/25 20:00	0	sky is clear
1750964400	26/06/25 21:00	24,82	26/06/25 21:00		26/06/25 21:00	0	sky is clear
1750968000	26/06/25 22:00	23,27	26/06/25 22:00		26/06/25 22:00	0	sky is clear
1750971600	26/06/25 23:00	22,65	26/06/25 23:00		26/06/25 23:00	0	sky is clear
1750975200	27/06/25 00:00	22,25	27/06/25 00:00		27/06/25 00:00	0	sky is clear
1750978800	27/06/25 01:00	21,36	27/06/25 01:00		27/06/25 01:00	0	sky is clear
1750982400	27/06/25 02:00	20,81	27/06/25 02:00		27/06/25 02:00	0	sky is clear
1750986000	27/06/25 03:00	20,8	27/06/25 03:00		27/06/25 03:00	0	sky is clear
1750989600	27/06/25 04:00	20,66	27/06/25 04:00		27/06/25 04:00	0	scattered clouds
1750993200	27/06/25 05:00	20,33	27/06/25 05:00		27/06/25 05:00	0	scattered clouds
1750996800	27/06/25 06:00	20,34	27/06/25 06:00		27/06/25 06:00	0	sky is clear
1751000400	27/06/25 07:00	20,69	27/06/25 07:00		27/06/25 07:00	0	sky is clear
1751004000	27/06/25 08:00	23,42	27/06/25 08:00		27/06/25 08:00	0	sky is clear
1751007600	27/06/25 09:00	25,16	27/06/25 09:00		27/06/25 09:00	0	sky is clear
1751011200	27/06/25 10:00	26,73	27/06/25 10:00		27/06/25 10:00	0	sky is clear
1751014800	27/06/25 11:00	28,6	27/06/25 11:00		27/06/25 11:00	0	sky is clear
1751018400	27/06/25 12:00	30,34	27/06/25 12:00	0,2	27/06/25 12:00	0,2	light rain
1751022000	27/06/25 13:00	31,67	27/06/25 13:00	0,12	27/06/25 13:00	0,12	light rain
1751025600	27/06/25 14:00	33,74	27/06/25 14:00		27/06/25 14:00	0	scattered clouds
1751029200	27/06/25 15:00	33,05	27/06/25 15:00		27/06/25 15:00	0	scattered clouds
1751032800	27/06/25 16:00	32,66	27/06/25 16:00		27/06/25 16:00	0	broken clouds
1751036400	27/06/25 17:00	30,67	27/06/25 17:00		27/06/25 17:00	0	overcast clouds
1751040000	27/06/25 18:00	30,93	27/06/25 18:00		27/06/25 18:00	0	overcast clouds
1751043600	27/06/25 19:00	29,64	27/06/25 19:00		27/06/25 19:00	0	overcast clouds
1751047200	27/06/25 20:00	28,21	27/06/25 20:00		27/06/25 20:00	0	broken clouds
1751050800	27/06/25 21:00	26,33	27/06/25 21:00		27/06/25 21:00	0	sky is clear
1751054400	27/06/25 22:00	25,5	27/06/25 22:00		27/06/25 22:00	0	sky is clear
1751058000	27/06/25 23:00	24,36	27/06/25 23:00		27/06/25 23:00	0	sky is clear
1751061600	28/06/25 00:00	23,41	28/06/25 00:00		28/06/25 00:00	0	sky is clear
1751065200	28/06/25 01:00	22,69	28/06/25 01:00		28/06/25 01:00	0	sky is clear
1751068800	28/06/25 02:00	22,82	28/06/25 02:00		28/06/25 02:00	0	sky is clear
1751072400	28/06/25 03:00	21,57	28/06/25 03:00		28/06/25 03:00	0	sky is clear
1751076000	28/06/25 04:00	20,94	28/06/25 04:00		28/06/25 04:00	0	sky is clear
1751079600	28/06/25 05:00	20,88	28/06/25 05:00		28/06/25 05:00	0	sky is clear
1751083200	28/06/25 06:00	20,49	28/06/25 06:00		28/06/25 06:00	0	sky is clear
1751086800	28/06/25 07:00	22,58	28/06/25 07:00		28/06/25 07:00	0	sky is clear
1751090400	28/06/25 08:00	24,37	28/06/25 08:00		28/06/25 08:00	0	sky is clear
1751094000	28/06/25 09:00	26,63	28/06/25 09:00		28/06/25 09:00	0	sky is clear
1751097600	28/06/25 10:00	30,54	28/06/25 10:00		28/06/25 10:00	0	sky is clear
1751101200	28/06/25 11:00	31,82	28/06/25 11:00		28/06/25 11:00	0	sky is clear
1751104800	28/06/25 12:00	32,18	28/06/25 12:00		28/06/25 12:00	0	sky is clear
1751108400	28/06/25 13:00	34,01	28/06/25 13:00		28/06/25 13:00	0	sky is clear
1751112000	28/06/25 14:00	34,39	28/06/25 14:00		28/06/25 14:00	0	sky is clear
1751115600	28/06/25 15:00	34,2	28/06/25 15:00		28/06/25 15:00	0	overcast clouds
1751119200	28/06/25 16:00	34,67	28/06/25 16:00		28/06/25 16:00	0	few clouds
1751122800	28/06/25 17:00	34,03	28/06/25 17:00		28/06/25 17:00	0	few clouds
1751126400	28/06/25 18:00	33,47	28/06/25 18:00		28/06/25 18:00	0	sky is clear
1751130000	28/06/25 19:00	33,78	28/06/25 19:00		28/06/25 19:00	0	sky is clear
1751133600	28/06/25 20:00	31,69	28/06/25 20:00		28/06/25 20:00	0	sky is clear
1751137200	28/06/25 21:00	28,21	28/06/25 21:00		28/06/25 21:00	0	sky is clear
1751140800	28/06/25 22:00	26,93	28/06/25 22:00		28/06/25 22:00	0	sky is clear
1751144400	28/06/25 23:00	25,58	28/06/25 23:00		28/06/25 23:00	0	sky is clear
1751148000	29/06/25 00:00	24,68	29/06/25 00:00		29/06/25 00:00	0	sky is clear
1751151600	29/06/25 01:00	24,05	29/06/25 01:00		29/06/25 01:00	0	sky is clear
1751155200	29/06/25 02:00	23,41	29/06/25 02:00		29/06/25 02:00	0	sky is clear
1751158800	29/06/25 03:00	22,51	29/06/25 03:00		29/06/25 03:00	0	sky is clear
1751162400	29/06/25 04:00	22,49	29/06/25 04:00		29/06/25 04:00	0	sky is clear
1751166000	29/06/25 05:00	22,71	29/06/25 05:00		29/06/25 05:00	0	sky is clear
1751169600	29/06/25 06:00	21,97	29/06/25 06:00		29/06/25 06:00	0	sky is clear
1751173200	29/06/25 07:00	22,67	29/06/25 07:00		29/06/25 07:00	0	sky is clear
1751176800	29/06/25 08:00	25,22	29/06/25 08:00		29/06/25 08:00	0	sky is clear
1751180400	29/06/25 09:00	28,05	29/06/25 09:00		29/06/25 09:00	0	sky is clear
1751184000	29/06/25 10:00	30,42	29/06/25 10:00		29/06/25 10:00	0	sky is clear
1751187600	29/06/25 11:00	32,45	29/06/25 11:00		29/06/25 11:00	0	sky is clear
1751191200	29/06/25 12:00	33,91	29/06/25 12:00		29/06/25 12:00	0	sky is clear
1751194800	29/06/25 13:00	34,12	29/06/25 13:00		29/06/25 13:00	0	broken clouds
1751198400	29/06/25 14:00	33,76	29/06/25 14:00		29/06/25 14:00	0	broken clouds
1751202000	29/06/25 15:00	34,34	29/06/25 15:00		29/06/25 15:00	0	overcast clouds
1751205600	29/06/25 16:00	34,47	29/06/25 16:00		29/06/25 16:00	0	overcast clouds
1751209200	29/06/25 17:00	33,79	29/06/25 17:00		29/06/25 17:00	0	overcast clouds
1751212800	29/06/25 18:00	33,44	29/06/25 18:00		29/06/25 18:00	0	few clouds
1751216400	29/06/25 19:00	31,75	29/06/25 19:00		29/06/25 19:00	0	sky is clear
1751220000	29/06/25 20:00	31,26	29/06/25 20:00		29/06/25 20:00	0	sky is clear
1751223600	29/06/25 21:00	28,18	29/06/25 21:00		29/06/25 21:00	0	sky is clear
1751227200	29/06/25 22:00	26,97	29/06/25 22:00		29/06/25 22:00	0	sky is clear
1751230800	29/06/25 23:00	25,81	29/06/25 23:00		29/06/25 23:00	0	sky is clear
1751234400	30/06/25 00:00	24,9	30/06/25 00:00		30/06/25 00:00	0	sky is clear
1751238000	30/06/25 01:00	24,2	30/06/25 01:00		30/06/25 01:00	0	sky is clear
1751241600	30/06/25 02:00	23,7	30/06/25 02:00		30/06/25 02:00	0	sky is clear
1751245200	30/06/25 03:00	22,64	30/06/25 03:00		30/06/25 03:00	0	sky is clear
1751248800	30/06/25 04:00	21,93	30/06/25 04:00		30/06/25 04:00	0	sky is clear
1751252400	30/06/25 05:00	22,63	30/06/25 05:00		30/06/25 05:00	0	sky is clear
1751256000	30/06/25 06:00	21,82	30/06/25 06:00		30/06/25 06:00	0	sky is clear
1751259600	30/06/25 07:00	22,74	30/06/25 07:00		30/06/25 07:00	0	sky is clear
1751263200	30/06/25 08:00	25,8	30/06/25 08:00		30/06/25 08:00	0	sky is clear
1751266800	30/06/25 09:00	27,88	30/06/25 09:00		30/06/25 09:00	0	sky is clear
1751270400	30/06/25 10:00	30,25	30/06/25 10:00		30/06/25 10:00	0	sky is clear
1751274000	30/06/25 11:00	31,3	30/06/25 11:00		30/06/25 11:00	0	sky is clear
1751277600	30/06/25 12:00	33,09	30/06/25 12:00		30/06/25 12:00	0	sky is clear
1751281200	30/06/25 13:00	34,59	30/06/25 13:00		30/06/25 13:00	0	sky is clear
1751284800	30/06/25 14:00	35,28	30/06/25 14:00		30/06/25 14:00	0	scattered clouds
1751288400	30/06/25 15:00	36,54	30/06/25 15:00		30/06/25 15:00	0	broken clouds
1751292000	30/06/25 16:00	35,76	30/06/25 16:00		30/06/25 16:00	0	broken clouds
1751295600	30/06/25 17:00	35,77	30/06/25 17:00		30/06/25 17:00	0	broken clouds
1751299200	30/06/25 18:00	34,68	30/06/25 18:00		30/06/25 18:00	0	broken clouds
1751302800	30/06/25 19:00	32,26	30/06/25 19:00		30/06/25 19:00	0	broken clouds
1751306400	30/06/25 20:00	30,4	30/06/25 20:00		30/06/25 20:00	0	broken clouds
1751310000	30/06/25 21:00	27,4	30/06/25 21:00		30/06/25 21:00	0	broken clouds
1751313600	30/06/25 22:00	26,24	30/06/25 22:00		30/06/25 22:00	0	broken clouds
1751317200	30/06/25 23:00	25,24	30/06/25 23:00		30/06/25 23:00	0	broken clouds
1751320800	01/07/25 00:00	24,96	01/07/25 00:00		01/07/25 00:00	0	overcast clouds
1751324400	01/07/25 01:00	24,15	01/07/25 01:00		01/07/25 01:00	0	overcast clouds
1751328000	01/07/25 02:00	24,02	01/07/25 02:00		01/07/25 02:00	0	overcast clouds
1751331600	01/07/25 03:00	23,7	01/07/25 03:00		01/07/25 03:00	0	overcast clouds
1751335200	01/07/25 04:00	23,18	01/07/25 04:00		01/07/25 04:00	0	broken clouds
1751338800	01/07/25 05:00	22,45	01/07/25 05:00		01/07/25 05:00	0	broken clouds
1751342400	01/07/25 06:00	21,96	01/07/25 06:00		01/07/25 06:00	0	few clouds
1751346000	01/07/25 07:00	23,32	01/07/25 07:00		01/07/25 07:00	0	few clouds
1751349600	01/07/25 08:00	25,3	01/07/25 08:00		01/07/25 08:00	0	few clouds
1751353200	01/07/25 09:00	27,76	01/07/25 09:00		01/07/25 09:00	0	few clouds
1751356800	01/07/25 10:00	29,48	01/07/25 10:00		01/07/25 10:00	0	sky is clear
1751360400	01/07/25 11:00	31,47	01/07/25 11:00		01/07/25 11:00	0	sky is clear
1751364000	01/07/25 12:00	32,84	01/07/25 12:00		01/07/25 12:00	0	broken clouds
1751367600	01/07/25 13:00	34,97	01/07/25 13:00		01/07/25 13:00	0	scattered clouds
1751371200	01/07/25 14:00	34,7	01/07/25 14:00		01/07/25 14:00	0	broken clouds
1751374800	01/07/25 15:00	35,98	01/07/25 15:00	0,16	01/07/25 15:00	0,16	light rain
1751378400	01/07/25 16:00	34,73	01/07/25 16:00		01/07/25 16:00	0	overcast clouds
1751382000	01/07/25 17:00	33,86	01/07/25 17:00		01/07/25 17:00	0	overcast clouds
1751385600	01/07/25 18:00	33,38	01/07/25 18:00		01/07/25 18:00	0	scattered clouds
1751389200	01/07/25 19:00	32,41	01/07/25 19:00	0,16	01/07/25 19:00	0,16	light rain
1751392800	01/07/25 20:00	27,21	01/07/25 20:00	0,15	01/07/25 20:00	0,15	light rain
1751396400	01/07/25 21:00	25,35	01/07/25 21:00		01/07/25 21:00	0	few clouds
1751400000	01/07/25 22:00	24,35	01/07/25 22:00		01/07/25 22:00	0	scattered clouds
1751403600	01/07/25 23:00	24,41	01/07/25 23:00		01/07/25 23:00	0	few clouds
1751407200	02/07/25 00:00	24,33	02/07/25 00:00		02/07/25 00:00	0	broken clouds
1751410800	02/07/25 01:00	23,4	02/07/25 01:00		02/07/25 01:00	0	broken clouds
1751414400	02/07/25 02:00	23,14	02/07/25 02:00		02/07/25 02:00	0	broken clouds
1751418000	02/07/25 03:00	23,16	02/07/25 03:00		02/07/25 03:00	0	scattered clouds
1751421600	02/07/25 04:00	22,62	02/07/25 04:00		02/07/25 04:00	0	few clouds
1751425200	02/07/25 05:00	22,24	02/07/25 05:00		02/07/25 05:00	0	scattered clouds
1751428800	02/07/25 06:00	21,68	02/07/25 06:00		02/07/25 06:00	0	few clouds
1751432400	02/07/25 07:00	22,66	02/07/25 07:00		02/07/25 07:00	0	sky is clear
1751436000	02/07/25 08:00	25,34	02/07/25 08:00		02/07/25 08:00	0	sky is clear
1751439600	02/07/25 09:00	28,17	02/07/25 09:00		02/07/25 09:00	0	sky is clear
1751443200	02/07/25 10:00	29,75	02/07/25 10:00		02/07/25 10:00	0	sky is clear
1751446800	02/07/25 11:00	31,48	02/07/25 11:00		02/07/25 11:00	0	sky is clear
1751450400	02/07/25 12:00	32,8	02/07/25 12:00		02/07/25 12:00	0	broken clouds
1751454000	02/07/25 13:00	33,79	02/07/25 13:00		02/07/25 13:00	0	broken clouds
1751457600	02/07/25 14:00	34,65	02/07/25 14:00	0,69	02/07/25 14:00	0,69	light rain
1751461200	02/07/25 15:00	35,01	02/07/25 15:00	0,31	02/07/25 15:00	0,31	light rain
1751464800	02/07/25 16:00	33,54	02/07/25 16:00	2,01	02/07/25 16:00	2,01	moderate rain
1751468400	02/07/25 17:00	28,55	02/07/25 17:00		02/07/25 17:00	0	broken clouds
1751472000	02/07/25 18:00	25,5	02/07/25 18:00		02/07/25 18:00	0	scattered clouds
1751475600	02/07/25 19:00	25,65	02/07/25 19:00		02/07/25 19:00	0	sky is clear
1751479200	02/07/25 20:00	25,09	02/07/25 20:00	0,14	02/07/25 20:00	0,14	light rain
1751482800	02/07/25 21:00	23,4	02/07/25 21:00		02/07/25 21:00	0	sky is clear
1751486400	02/07/25 22:00	23,09	02/07/25 22:00		02/07/25 22:00	0	sky is clear
1751490000	02/07/25 23:00	22,19	02/07/25 23:00		02/07/25 23:00	0	sky is clear
1751493600	03/07/25 00:00	21,97	03/07/25 00:00		03/07/25 00:00	0	sky is clear
1751497200	03/07/25 01:00	20,87	03/07/25 01:00		03/07/25 01:00	0	sky is clear
1751500800	03/07/25 02:00	20,91	03/07/25 02:00		03/07/25 02:00	0	sky is clear
1751504400	03/07/25 03:00	21,15	03/07/25 03:00		03/07/25 03:00	0	sky is clear
1751508000	03/07/25 04:00	20,43	03/07/25 04:00		03/07/25 04:00	0	few clouds
1751511600	03/07/25 05:00	20,1	03/07/25 05:00		03/07/25 05:00	0	few clouds
1751515200	03/07/25 06:00	19,57	03/07/25 06:00		03/07/25 06:00	0	sky is clear
1751518800	03/07/25 07:00	21,39	03/07/25 07:00		03/07/25 07:00	0	sky is clear
1751522400	03/07/25 08:00	23,74	03/07/25 08:00		03/07/25 08:00	0	sky is clear
1751526000	03/07/25 09:00	25,94	03/07/25 09:00		03/07/25 09:00	0	sky is clear
1751529600	03/07/25 10:00	27,99	03/07/25 10:00		03/07/25 10:00	0	sky is clear
1751533200	03/07/25 11:00	30,32	03/07/25 11:00		03/07/25 11:00	0	sky is clear
1751536800	03/07/25 12:00	31,71	03/07/25 12:00		03/07/25 12:00	0	sky is clear
1751540400	03/07/25 13:00	32,9	03/07/25 13:00		03/07/25 13:00	0	sky is clear
1751544000	03/07/25 14:00	34,01	03/07/25 14:00		03/07/25 14:00	0	sky is clear
1751547600	03/07/25 15:00	33,94	03/07/25 15:00		03/07/25 15:00	0	scattered clouds
1751551200	03/07/25 16:00	33,77	03/07/25 16:00		03/07/25 16:00	0	scattered clouds
1751554800	03/07/25 17:00	32,64	03/07/25 17:00		03/07/25 17:00	0	scattered clouds
1751558400	03/07/25 18:00	32,13	03/07/25 18:00		03/07/25 18:00	0	scattered clouds
1751562000	03/07/25 19:00	30,74	03/07/25 19:00		03/07/25 19:00	0	scattered clouds
1751565600	03/07/25 20:00	28,81	03/07/25 20:00		03/07/25 20:00	0	scattered clouds
1751569200	03/07/25 21:00	26,8	03/07/25 21:00		03/07/25 21:00	0	few clouds
1751572800	03/07/25 22:00	25,3	03/07/25 22:00		03/07/25 22:00	0	few clouds
1751576400	03/07/25 23:00	24,52	03/07/25 23:00		03/07/25 23:00	0	few clouds
1751580000	04/07/25 00:00	23,89	04/07/25 00:00		04/07/25 00:00	0	few clouds
1751583600	04/07/25 01:00	23,27	04/07/25 01:00		04/07/25 01:00	0	scattered clouds
1751587200	04/07/25 02:00	22,53	04/07/25 02:00		04/07/25 02:00	0	scattered clouds
1751590800	04/07/25 03:00	22,38	04/07/25 03:00		04/07/25 03:00	0	scattered clouds
1751594400	04/07/25 04:00	21,28	04/07/25 04:00		04/07/25 04:00	0	few clouds
1751598000	04/07/25 05:00	20,73	04/07/25 05:00		04/07/25 05:00	0	sky is clear
1751601600	04/07/25 06:00	21,4	04/07/25 06:00		04/07/25 06:00	0	few clouds
1751605200	04/07/25 07:00	21,72	04/07/25 07:00		04/07/25 07:00	0	sky is clear
1751608800	04/07/25 08:00	24,61	04/07/25 08:00		04/07/25 08:00	0	few clouds
1751612400	04/07/25 09:00	26,17	04/07/25 09:00		04/07/25 09:00	0	sky is clear
1751616000	04/07/25 10:00	28,84	04/07/25 10:00		04/07/25 10:00	0	sky is clear
1751619600	04/07/25 11:00	31,13	04/07/25 11:00		04/07/25 11:00	0	sky is clear
1751623200	04/07/25 12:00	31,74	04/07/25 12:00		04/07/25 12:00	0	sky is clear
1751626800	04/07/25 13:00	33,26	04/07/25 13:00		04/07/25 13:00	0	sky is clear
1751630400	04/07/25 14:00	33,23	04/07/25 14:00		04/07/25 14:00	0	scattered clouds
1751634000	04/07/25 15:00	33,51	04/07/25 15:00		04/07/25 15:00	0	broken clouds
1751637600	04/07/25 16:00	33,38	04/07/25 16:00		04/07/25 16:00	0	broken clouds
1751641200	04/07/25 17:00	32,4	04/07/25 17:00	0,2	04/07/25 17:00	0,2	light rain
1751644800	04/07/25 18:00	31,64	04/07/25 18:00		04/07/25 18:00	0	broken clouds
1751648400	04/07/25 19:00	30,66	04/07/25 19:00		04/07/25 19:00	0	broken clouds
1751652000	04/07/25 20:00	28,98	04/07/25 20:00		04/07/25 20:00	0	overcast clouds
1751655600	04/07/25 21:00	26,7	04/07/25 21:00		04/07/25 21:00	0	broken clouds
1751659200	04/07/25 22:00	25,43	04/07/25 22:00		04/07/25 22:00	0	broken clouds
1751662800	04/07/25 23:00	24,72	04/07/25 23:00		04/07/25 23:00	0	scattered clouds
1751666400	05/07/25 00:00	23,83	05/07/25 00:00		05/07/25 00:00	0	broken clouds
1751670000	05/07/25 01:00	23,68	05/07/25 01:00		05/07/25 01:00	0	broken clouds
1751673600	05/07/25 02:00	23,18	05/07/25 02:00		05/07/25 02:00	0	overcast clouds
1751677200	05/07/25 03:00	22,38	05/07/25 03:00		05/07/25 03:00	0	overcast clouds
1751680800	05/07/25 04:00	21,87	05/07/25 04:00		05/07/25 04:00	0	broken clouds
1751684400	05/07/25 05:00	21,23	05/07/25 05:00		05/07/25 05:00	0	broken clouds
1751688000	05/07/25 06:00	21,17	05/07/25 06:00		05/07/25 06:00	0	scattered clouds
1751691600	05/07/25 07:00	21,91	05/07/25 07:00		05/07/25 07:00	0	broken clouds
1751695200	05/07/25 08:00	24,01	05/07/25 08:00		05/07/25 08:00	0	broken clouds
1751698800	05/07/25 09:00	25,89	05/07/25 09:00		05/07/25 09:00	0	broken clouds
1751702400	05/07/25 10:00	27,55	05/07/25 10:00		05/07/25 10:00	0	scattered clouds
1751706000	05/07/25 11:00	29,58	05/07/25 11:00		05/07/25 11:00	0	sky is clear
1751709600	05/07/25 12:00	30,82	05/07/25 12:00		05/07/25 12:00	0	scattered clouds
1751713200	05/07/25 13:00	31,51	05/07/25 13:00		05/07/25 13:00	0	few clouds
1751716800	05/07/25 14:00	32,4	05/07/25 14:00		05/07/25 14:00	0	few clouds
1751720400	05/07/25 15:00	33,09	05/07/25 15:00	0,28	05/07/25 15:00	0,28	light rain
1751724000	05/07/25 16:00	33,46	05/07/25 16:00		05/07/25 16:00	0	broken clouds
1751727600	05/07/25 17:00	33,13	05/07/25 17:00		05/07/25 17:00	0	broken clouds
1751731200	05/07/25 18:00	30,79	05/07/25 18:00		05/07/25 18:00	0	scattered clouds
1751734800	05/07/25 19:00	29,67	05/07/25 19:00		05/07/25 19:00	0	scattered clouds
1751738400	05/07/25 20:00	28,15	05/07/25 20:00		05/07/25 20:00	0	scattered clouds
1751742000	05/07/25 21:00	26,2	05/07/25 21:00		05/07/25 21:00	0	scattered clouds
1751745600	05/07/25 22:00	24,53	05/07/25 22:00		05/07/25 22:00	0	scattered clouds
1751749200	05/07/25 23:00	23,56	05/07/25 23:00		05/07/25 23:00	0	few clouds
1751752800	06/07/25 00:00	23,03	06/07/25 00:00		06/07/25 00:00	0	few clouds
1751756400	06/07/25 01:00	22,49	06/07/25 01:00		06/07/25 01:00	0	few clouds
